# Supplementary material for: The Global Spread Pattern of Rat Lungworm Based on Mitochondrial Genetics
Source: Pathogens. 2023 May 31;12(6):788. doi: 10.3390/pathogens12060788 (PMC10300975; doi:10.3390/pathogens12060788)
Supplement: Supplementary file 1 [file pathogens-12-00788-s001.zip]

Archive with 4 entries (4 files):
- File S1. Eighteen mt genomes of rat lungworm used in the data analysis.fas
- File S2. Comparison between trees based on mt genomes and individual genes.pdf
- Table S1. Difference mattrix of cytb sequences.xlsx
- Table S2. Localities and gene types of samples.xlsx
