# Supplementary material for: The Global Spread Pattern of Rat Lungworm Based on Mitochondrial Genetics
Source: Pathogens. 2023 May 31;12(6):788. doi: 10.3390/pathogens12060788 (PMC10300975; doi:10.3390/pathogens12060788)
Supplement: Supplementary file 1 [file pathogens-12-00788-s001.zip › File S1. Eighteen mt genomes of rat lungworm used in the data analysis.fas]

>KT186242_Acan_ACThai
CAGTATATAGTTT--ATTATAAAATTTGGTATTTGGGTTGCTAGGATTA-GTTACTGAGT
TAGGCTGAATTTTTAGTTTATTAAGAATGACTCATTTACAATGAGTTGGTA-TAAAGTTC
TGTGGATATGATGTTGATTTTTTCTTTGTTCTTTGGTATTATAAGTTATATAAATAGAGA
TCCTATTAAAAGAAGTTTTTTTTTAGTTTTTACAATATTGTTTTGTATGCCAATGATGTC
TTTTGTTAGATATGTTTGATATTCTTATTTTGTTTGTATGCTTTTTTTAAGAGGGATTTT
TGTGATTTTGGTTTATTTTTCTAGAATATCAAGTTTTTTGGAATTGAAGATTTATTTTTG
ATTTGTGGGATTGGTTATAACTTTGCTGTGTTTTTGTATGTTTGAG------GATTTTTT
TTTTTGTAATCTTAGAGGTTTAACTGTTTTTTATTATGATTTAAATTTTTTTTTATTATT
TTATTTAGTTATTATTCTTTTATTTTTTATAAGTTTTGTTAGTTATTATTTAAGTTTTTC
TGGGGCTTTGCGGAGAATTTAAATTATTTTTTTTTTTATTAGATTGTTAATATTGATTTT
TAAGTGGTATCGTTTTATTTTTATTTTGATTTCTCTGGAGTTTTTGATGATGAG-GGTTT
TTGTAAAGTTTTTTGAAATTTTTAGTGGTATGATATTTTTTTTTTTTATGTGTCATTCGG
TAATTTCTAGGATTTTGGGTATTGTGGTTATGGTTGGTAGTGTTAAATTTTATGGAAGTG
ATTTAAGGATTTTTTGTAGATTTAAGTTAAATGAAA-CTATTAATTTTCAAAATTAAAAA
TG--TAA-TCTATATAG-----AGATAGTAGTATAAGGGTTTTATGTATATTTTATTTTC
GATAAAATGGT--TGAGTATCTT-----GTAAAGATTTCTTTTATGGATTTAAAGTTTGA
TTATGGTTTGTTGATAGTTAAAATGTTATTATTTAAGTTTAATTTATTAAGTGGGCAATA
ATATTTTACCACGGCAATTAGTTATTTGTATAATATTAGTTCCAGAATAATCGGCTATGC
TAGTAAAATTTAAACTTTATTTTTGTTAGGGCATGAAATTTTATT-TTTGATTTTGTAAA
TTTTAGGTAAAATTAAAATTTATGTTTGGAA-ATTTTTGTGTCATTAAGACTTT-GAAAG
CGAATTAGATTAGTACCTAATTAGTAAAAAA-TTAAATATTCAGGAGTAAAGTGGTATTT
AAACTGAAAGAATATTGGCAGATTTT-CTAAATTATCTTTGGAGGTTGAGTGATAATTGA
GAACCCTCATTAACTACTTAATTTTTT-GGCTTATGTATGATCGTTTATTTTAAGCTTAA
GGTTTAGGATTATAGGTTTATTATTGACTGTAAAAATAGATATATATTTGGTTGATAATT
AAGTT-AATTTGACCTACAATATTTTGAATTAT--GGATTATTA-GTTAGTAATAATATG
AAATTGTAAAAGACAGTAAGAAAGTTTTTATGTCTTTCTGAAGAGTATTTAGAGATGGTA
CAAATCATCCATCAATTGCCCACAGGGGAGTAAGTTGTAGTAAAGTAGATTTAGGGGAAC
CTGAATCTAATA-TTAAACTAATA-GGGATGTTTTGAAA-ACATCCTAAAAGGAATTT--
-CCTTGTAGTTTT-GAGAGTTAGTTTAAAT----TAAGAATTGTTGATTGTTGATCAGAG
GGTATAGTACTCTTAATTGAGAAGAATTTATTTTAATAATTAAAATATTAGATTGTAAAT
CTAAAGATT--ATTGTTCTTGTTGTTAATGGTTTTTTTAATGATTTTTTTAATGATGATT
TTTATTTTGCAGTCTGTAGCTTTTATTACTTTATATGAGCGTCATTTGTTAGGAAGTAGT
CAAACTCGGTTGGGTCCTACTAAGGTGAGGTTTATAGGAGTTTTACAAGCTTTGTTGGAT
GGTGTTAAGTTGTTGAAGAAGGAGCAGATTTTACCTATTTTTACTTCTGATTTGGTATTT
TTGATGGTACCGGGTCTTTCTTTTATTTTGATGTATTTAGAATGGTTTTTATTGCCTTAT
ATTTATAGTTTTTTAAGGTTGGAGTATTCTTTGTTATTTTTTTTGTGTTTATTGGGTTTT
AGGGTTTACTCGATTATGATTAGTGGTTATATTAGTAAGTCTAAATATGGGATAATTGGT
GCTTTACGGGCAAGAAGTCAAAGAGTTTCGTATGAAATTGCTTTTTCTATTTATTTATTG
TCTGTTATATTTGTGTTGGGTTTGTTAATATTTAAAAACGGGTTTGAGTTGTTGATATTA
TTTATATATTTGCCTTTTTTGATTATGTTAGTTGCTGAATTGAATCGAGCTCCTTTTGAT
TTTGCTGAAGGAGAAAGTGAACTAGTAAGAGGATATAATGTGGAGTTTGGGAGGGTAGCT
TTTGTTTTATTGTTTTTGAGGGAGTATGGAAGTTTGATTTTTTTTTGTGTATTATATTCT
GTTTTGTTTTTTGATTTTTCTTTACTGGTGATTTATTTTATGTTTTCTTTGATAATTTTT
ATTCGTAGGTCTTATCCTCGTTATCGTTATGATTTGATAATAAAAATGTTTTGGTTTAAA
TTTTTACCTGTTTCTTTAATTTATTTGTTTTTTTTTTTTATTGTGGGTTTATTGTAG---
-------GAATTAATCAGGTTTTTTTGTTAGATGTGTTTTTGTTGGTTTTTCTGTTACAG
TATGTTTTTTATTTTGAGGAAGGATTATTAAATAGTTTTTTTAAAAAATTTTTGTTAGTG
TTGTTAAATGTTTTTAGTTATAGTTTGAATTGTTCTATGAGTTATTTAATTTCTTATTTT
ACTTTTATTATTTTGTTAGTTTTTTGTTTTGGGGGTTATTTTTCTTATTCTTTTTGTGTT
TGTGGGATGTTAGAGTTTACTTTGTTGTATGCTTTAGTAGCTTGGTTGACTACAGTGTTA
GTTATGATTTCTGGGATAAAGGTTTCTGTATATTTGAGTAAATCGGGGGATAAATTTTTT
AAAACTTTTAGAATATTATTAGTGGAAGTAGTTAGTGAATTATCTCGTCCAATAGCTTTA
ACTGTTCGTTTGACGGTTAATGTAATAGTAGGTCATTTAATTGTAGGTTTTTTATATAGA
AGGATTGAGGGAATTTTGGATGATAGTTATGTGTGGTTGATGATTTTGGCTATTATGATA
GAGTGTTTTGTTTTTTTTATTCAAAGTTATATTTTTTCTCGTTTGATTTATTTATATTTA
AATGAGTA---TGGTGTTAACTTAAGTTTAAAGTGTTAGATTTTTAATCTAAAAATGTTG
TTCACACCTTA--GTTAATGTAGCATAAGAAATGTATTTGTTTTAAGAGCAAAAGATAAT
AAAGTTAACTAATGGGTT-TATTAAGTCTTCTAAACTTATGTTAGG-TGT-TCCTGCTCA
TTGTTGTATATATTGTTTTTTCTATTGGTTATTATAATAAGTTTATTTGTTTCGTTAGTA
AATAATATTTTTTTTTGGTGAAGGGTGTTTTTAATTATGACGGTATTGATTATTTTTATA
AATAAGAAGTTTTTAAGATATAGAAGAATTTTTAATTATTTTGTTTTGCAGGAGAGTTTG
GGTTTAATTTTTTTGTTA---TGTTTTAGAGGTTTTTTACCTTTGTTAATTATGATAATT
AAAATTGGAGTGGCTCCATTTCATTTTTGGTTATTTAAGGTGATTGATGGTATATTTGGT
TTTAATTTAGTATGATTTTTAACTATTCATAAATTGCCTTTTTTATTGGTTTTTTTGCAA
TTATTTTATTTAGATATAATTTATTTTTTATTGATGGGGATGGTGTTATGTTTGTTTCAG
TTATTTATGATGAAATCTTTTAAAAAAT-TATTATTGATTTCTACTGTTGAATCTTTTAG
TTGAATTGTATTAGGGTTGGTTATGTCTTTTTTCAATGTGTTATATTTATTTTTTTATTA
TTTGATTTTAATAGTGTTTTTAATTTATAAGTTTAATAAAAATGTTGATTTGGTTAGTGG
CTTAAGTTGGGAGTTGGTATTAGTATTTATAAATATACCTTTTAGGGTTGGTTTTTTTGT
GAAGATTATTTTATTAATAGAATTTTTGAAGGGTTTTAGTATATATATGATTTTAATTAT
GTTTTTAATGTTTTTAAGTATTTTATCATTAAGATTTTGATTGGTGATTTTGAGGGTTAA
GAAATTATTGTTTAGTAAGTATAATTTTGTTGGAATGATTTATAGTTTTCCTTTGATAGT
GATAGTATTGTTGTAAATAG--TT-TTGTCATCTTTAGTAAAAATAT--TTATGTTATCT
TGATAAGGTAGAGTTTAT---AGGTGGA-AATGTTAAATAGATAGTCTATGTTTGATTAC
GGATCAGAAAGGTGAACATTTTTATGTAATTTAGTTTAGTAAGAATTTTTATTTTTGGTG
TAAAGGGGG--TTAGTTACA--GATTCTTTTAGTTTAAATTTGTAAAATGTGACTTTGAA
GAAGTTGAGATATAAG-GAATGTTGAATAGAAGGAAATTTGAGAGTTTTTTTAGTTCTTT
AGTGATTACTTTACCTAGTAGAAAAAGATTAACATTAGGTTGAAATTATGGTAGAATACT
GGGGATAATTTTGATTTTTCAGTTATTAACTGGGTTGTTTTTATCTTTTTATTATGTAGC
TGATGGTTTGGTGGCTTTTAGTTCAGTTCAGTATATTATATATGATATTAATTTGGGTTG
ATTATTTCGGATTTTTCATTTTAATGGGGCAAGTTTGTTTTTTATTTTTTTGTATTTACA
TATTTTTAAAGGTTTATTTATAGTTAGTTATCGGTTGAAAAAGGTTTGAGGTACAGGTTT
GTTGATTTTTTTATTGATTATAATAGAGGCTTTTATAGGATATGTTTTGGTTTGGGCTCA
AATAAGATTTTGAGCAGCGGTTGTAATCACCAGATTATTGAGTGTTATTCCTGTTTGGGG
ACAATTAATTGTAATATGAGTTTGAAGGGGTTTCAGGGTTACAAGATCGACTTTAAAATT
TTTTTTTGTTTTACATTTTTTATTACCTTGGTTGCTGATAGTTTTGGTTATGATGCATAT
GGTTTTTTTGCATAGAACTGGTAGAACTTCTAGTTTATATTGTCATGGTGATTATGATAA
AATTAGTTTTGGTCCTTATTATTGGAATAAAGATTTTTATAATTTATTAGTTTTTTTTAT
TTTTTTCTTATTAGTTTTGTTAAAACCTTTTTATTTAGGTGATCCCGAGATATTTATTGA
GGCTGATCCTTTGACGAGACCAGTACATATTGTTCCAGAGTGATATTTTTTATTTGCTTA
TGCTATTTTGCGGGCTATTCCTAATAAAGTTTTGGGTGTCTTGGCTTTATTGATGAGGGT
TTTGTCATTTTATTTTTTTTTATTATTTAATAATTATACGTCTTGTTTGGTAAATTTAAA
TAAGTTTTTAGTTTTTATATTTATTGTGGTTTCAATATTATTAAGTTGATTGGGTCAATG
TTTGGTAGAATATCCTTATTATGTTTTAAGTTTGATTTTTTCTTTAATATATTTTTTTTT
AGTTTTTTTAATATTATTAGTTTATGGTTTTAGCAAGAATTTGTTTTTTTAG-CACAATT
AGTATAGTATGTATATTGAATTTAGGTTTTAAAGGAA-TGATT-GTGTTTTGTATCATAA
TTTTCATATTTTAAGATTGTCAAGTTATCCTTTTTATTTGTTTTTTATGACTTTAGATGT
TACTAGTTCTTTAGTTTTATTTTTTAAGTTTGGATTATATTTACCTTTTTTATTTAGATT
GTTAGCTTTATTTTTTATTTCTTTTTTATGAGGTAAAGATATTTCTTTAGAGGGTTTAAG
AGGATATCATAATTTTTTT-GTTATAGGGGGTTTTAAATTTGGTGTGATGTTGTTTATTT
TTAGAGAAGTTATATTTTTTTTTGGAATTTTTTGAATGTTTTTTGATTCTGCTTTGGTGC
CTGTTCATGAGTTAGGTGGTAATTGATCATCTTATGGATTGTCTATGATTAATCCTTTTG
GAGTACCTTTATTAAATACTATTATTTTGTTAAGTAGAGGGGTTAGAGTTACGTGAGCTC
ATTATAGTTTATTAAGTAATAAAAGTTGTTTGAATAGAATGGTGTTGACTTGTTTTTTGG
CTTTTTATTTTACTTTGGTTCAGTTAATAGAGTATAGAGAAGCTAGGTTTTCTATTTCTG
ATGGTATTTATGGTAGAATTTTTTATTTATCTACTGGTTTTCATGGTTTACATGTTTTAT
TTGGGGGATTGTTTTTATTTTTTAATTTGTTACGCTTGATAAAATATCATTTTAATTATA
GTCATCATTTAGGATTAGAGTTTGGGATTTTGTATTGACATTTTGTAGATGTAGTGTGGT
TGTTTTTATTTGTATTTGTTTATTGATGATCTTATTGCTAGGATAGTTTATA-TTTGAGA
ATTTTTAATTTGTAATTAAAAGGTTTGTTTTAGCTTTGATAAGGATTTTATTGTTTGGTT
TTATTATAATTTTTTATCCTTATTTATTTTTTTTTGTTTTTATTCTTATTGGTATAATTA
TAATAAATAGAATTTCATGAATGGGTTTATTTATTTATGTAGATTCTAATGTGTTTGTTT
TATTGGTTTTAATAATAGTTTTTATCTATGGGGTGGTGGTTATTAGAGAGTTTAATAGGA
GTCTTAAGTATTTGAGTATAATGTTGATTATAGTTTGTTATTTTTTTTTTGTTTCTAGTA
ATATATTAATATTATATATGTTTTTTGAATTATCAATATTTCCAATTTTGGTGATAATTT
TGGGATTTGGATTACAAATTGAAAAAATTGGATCTAGATATTATTTATTATTTTATACTG
TCTTTTGTTCTTTGCCCTTTTTGTATGTTTATTATAAGAGGTTTTTTTACTTTAGTTATA
ATTATTTCGATTTTTTTTTATCTTGAGAAATAATATTTATTTTATCTTTAAGTTTTATAG
TGAAATTTCCTGTTTATTTTTTGCATTTATGATTACCTAAGGCTCATGTAGAGGCTCCAA
CTACTGCTAGGATATTGTTAGCTGGATTATTGTTAAAGTTAGGAACGGCAGGGTTTTTAC
GAATTTTGAGTTCTATAAATTTTTCTTATAATAATTTTTGATTGTTTTTATCTTTATTGG
GGATACTTTTATCTTCTTTTAGATGTTTGTTTCAAAGGGATTCTAAGTCTTTAGCTGCTT
ATTCTTCAATTACTCATATAAGATTTTTATTGTTGGCAATAAGAGTTCTATTTATTAGTG
GTAAGGTAGCTAGGGTATTAATGATATTGGCACATGGTTATACATCGACTTTAATATTTT
ATTTAATTGGAGAGTTTTATCATGCGAGTTCTAGGCGAATAATGTATTTTTTAAATGGGT
TATTAGGTTCTAGTATAATTTATGGGTTGGTTTTTTTTTTAGTGTTTCTATCAAATAGGG
GGGTACCACCTTCTTTATCTTTTTTGTCAGAATATATAATTATTGTTAATGTTATTTTGT
TAAGTAAGGTTTTTTTTTTGTTAGTTCTAGTTTATTTTATAGTATCTTTTTATTATAGTG
TTTATTTAATTGTTTGTTTTAGTATAGGGGGGAAATTTTTGGAATTATTGAGTTATAAGG
TGGGTTACAGTGTGCCTGTTGTATTTATAATATTTAATATTTTTTGATTGTCTATAATAT
ATTAGTC--------TC--TCTTTTAGAGTTTTTGTTTT-A-TAAGAGTAAAATTTTGAT
TGAAAGAAAAATTCTCTTACATTAATATATATAAAAAATATCAAGGTGGTTTGTTAGTTT
GATTAGAGAGTTCTAATCATAAGGATATTGGTACTCTTTATTTTTTGTTTGGATTTTGGT
CGGGTATGTTAGGTACTGCATTATCTTTGATTATTCGTTTGGAATTATCTAAACCAGGGA
TGTTGTTATCTAATGGGCAATTGTATAATTCGATTATTACGGCGCATGCTTTTTTGATGA
TTTTTTTTATAGTAATACCAAGTATGATTGGAGGATTTGGTAATTGAATGTTGCCTTTAA
TGTTGGGGGCTCCTGATATGAGTTTTCCTCGTTTAAATAATTTGAGTTTTTGATTATTGC
CAACTTCGATGTTTTTGATTTTGGATTCTTGTTTTGTTGATATAGGTTGTGGTACTAGAT
GAACTGTTTATCCGCCTTTGAGAAGTTTAGGTCATCCTGGTAGAAGAGTGGATTTAGCGA
TTTTTAGTTTACATTGTGCTGGATTGAGTTCTATTTTGGGAGGTATTAATTTTATATGTA
CAACTAAGAATATACGAAGGAGTTCAATTTCTTTGGAGCATATGAGTTTATTTGTTTGAT
CTATTTTTGTAACTGTTTTTTTGTTGGTGTTGTCTTTACCTGTATTAGCAGGGGCTATTA
CTATATTATTAACGGATCGTAATTTGAATACTTCTTTTTTTGATCCTAGTTCTGGAGGTA
ATCCTTTAATTTATCAACACTTATTTTGATTTTTTGGTCATCCAGAGGTTTATGTCTTAA
TTTTGCCTGCATTTGGAATTGTTAGGCAATCTACTTTGTATTTAACGGGTAAAAAAGAAG
TTTTTGGTTATTTAGGTATAGTTTATGCTATTTTAAGTATTGGTTTAATTGGTTGTGTAG
TGTGGGCTCATCATATATATACAGTAGGTATAGATTTAGATTCTCGTGCTTATTTTACTG
CGGCTACGATGGTTATTGCTGTTCCTACAGGGGTAAAGGTGTTTAGATGATTAGCAACTT
TGTTTGGTATAAAA-ATGTTATTTCAGCCTATTTTGTTGTGGGTTTTAGGTTTCATTTTT
TT--ATTTACTATTGGGGGTTTGACTGGGGTTATATTGTCTAATTCTAGTTTAGATATTA
TTTTACATGATACTTATTATGTAGTTAGGCATTTTCATTATGTTTTGAGGTTAGGGGCTG
TTTTTGGTATTTTTACTGGTATTAGTCTTTGATGAAGTTTTATGACTGGTTACGTATATA
ATAAGTTATATATAGTAGTGATATTTTTTTTGATGTTTTTGGGTGTGAATTTGACTTTTT
TTCCTTTGCATTTTGCTGGTTTGCACGGGTATCCACGTAAGTATTTAGATTATCCTGATG
TTTATTCGGTTTGAAATGTTATTTCTTCTTTTGGGTCTTTAGTTAGTGTTTTTGCTTTGT
TTATATTTATTTTTTTGTTATTAGAATCTTTTTTTAGGTATCGCTTGGTTTTAATGGATA
ATTATTATAATAGAAGTCCTGAGTATAGATATAGGAGTTATGTTTTTGGTCATAGTTATC
AGTCAGAAGTTTATTTTAGAAGAAGAATTTTGAAATATTA--AAACTTTTAGTATATTTT
TTTATGTATTTTTAATTGCAAATTAGAAGGTTGAAAAGTTT---TAATAAGATAGGATAA
GTT-AGTCTGAAAGGTTCATATCCTTTAGGTGTTTT-CTCTTGTTATT----AAAGATTT
AGTATAGATAAGTATAATTTATTGTCAATAATTAGGGTGGGATCTTTG---GATCTTTTA
GTATAAAAT--TAGTATGATTGATTTCCAATCAATTGGTTT-AAGGGTTATTGAATTATT
TTCAGGGTTA----TAATTTGGGTTTTTCGGGTAGTATTTTTAGTATTTA-TATGGATTG
GTTTCATAGATTTAATTGTAGTTTATTATTAGGAATTTTAGTGTTTGTAACTTTACTTTT
TTTTTTGTTGATTTTTGGTGGATTTTTCTTTAAATATAAGGAAATGGAATATCAGTTTGG
GGAATTGTTGTGTAGTATTTTTCCTACATTGGTGTTATTGATGCAGATAGTTCCTTCTTT
GAGGATCTTATATTATTATGGTTTAATGAATCTTGATAGTAATTTAACGATTAAAGTCGT
AGGTCATCAGTGGTATTGAAGTTATGAGTTTGGGGATATTCCTGGTTTGGAATTTGATTC
TTATATAAAATCTTTGGATCAACTAGATTTGGGAGAGCCTCGTTTGTTAGAAGTAGATAA
TCGTTGTGTTTTACCGGAGGGAATTAATTTGCGTTTTTGTATTACGTCTGCTGATGTGAT
TCATTCTTGGGCTTTACCTAGTATATCATTAAAGTTGGATGCTATGAGTGGGATTTTAAG
AATTTTAAGATATAGATTTCCTAGTTTGGGAATTTTTTATGGACAATGTTCTGAGATTTG
TGGTGCTAATCATAGATTTATGCCGATTGCTGTCGAGGTGACTTTGTTAGAGAATTTTAA
GGATTGATGTAGTATTAATTTAGATTA--------GCTTAATAGTTTAA-TT-AAAATTT
TTATTTGTGATGTAAAAGATTTTTGAGCTTTGATTGTAT-TTGTTTAAATTTTGGTATTG
CATATCACTTGAAGAGAATTTTATGGTTAATAAAAAATAGAAAAAAAAAGTAGAAAATTA
ATTTGTTTTATTGTTTCAAAA-TAAAAAGTATTAATTTTAGTGTTGAAAAGTCGCTTTTT
TTGATATCTGTGTGTTTATTTA---ATATTAGAAATTTATATTGAGTTGTTGGAAATTTT
AGATTAATTAGAATTTGAAGTTTTTTTAGTATTAGTTTTATAACTGTTATT-TTGATGTT
-ATAGTGTGATTTTCTTTT--GTTTAATAAGTTTTTATTAAATTTATAATTTTAGGATTA
GTAGTTTTA-TTAATTT--AGTGAGTTTATT-AAATATAAATTTTGAAATTGAAATTCAA
TCAAATGTTTTTTA-AAGACTTAGGCTTTTGAATAAAGTTGGCTTCTGCCCGGTGAATTT
--TT-AACGGCAGTCTTAGCGTGAGGACATTAAGGTAGCAAAATAATTTGTGCTTTTATT
GAGTTCCAGTATGAATGAAGTTATTGGTTGATTTTTTATTTGTTTTTTTTATGAATTTAA
GTAAGTATAAGAATGTGCTTTTACAATTATGCAAAGATAAGTCTTCGGAAATTCTTTTTT
AATATT-ATAGATTTGT---TATATTATTAAAAA-TTTTCTAGGGTAGAATATTATATAT
T-TTAAAGGACTATA-ATTAAACTGAGGAATTACTCCGGAGTTAACAGAAAATCATACTA
GATCTAGTTCTTATAGTATAGTAAGTTTTACATCGATGTTGTATTTAAATATATTAAGGG
GGAGAAGATTTAATTTTTAAGACTGTTCTTCTTTTAATTAATTTAACGTGATATTAGTTT
AATTCATCGTGAGATAGAATTGTTTATCTTGATAATTGTTAATAATTAATTTTATTAGTA
CGAAAGGAATATTATAAGAGGTTTAAAACTTTTT-GAGCATA--GGGT--TCATTGTTTT
CTTTTTTTATGGTTGTTTTGATTACCTTTTTTTTGATTTTGTTATTGTATATGATGTGTT
TTTTGATAAGATTAAAGGAGAGTGATTTGAGTAAGGTTAATTCTTTTGAAAGTGGTTTTT
TAGGTTTAGTGAAGATTCAAAATTCTTTTAGAATTCATTTTTTTGTATTAATATTGATGT
TTGTTATTTTTGATTTAGAAATTGTAATATTTTTGGGGTTATTATTGGTTGATGTTTCTG
CGATAGTTAGTTTTTTTATGTTATTTTTGTTTATTGTGGGTGGGTTTTATATAGAGTGAT
TTTATGGTAAATTAGTATGAGTAGT---ATAAA---------ATAGATTTTTTGGTTTTT
TTGATAGTAATTTTTTTATTAATATTGTTAATAATTTTGATTTTTTTGCCTAATTTAAGG
TTATTTTTTAGTTTATTGGAGTGAGATTTTGTTAGTTTGAAATTTAGTTTTTTTTTTAAT
AGATTGATTTTTTCTATTATTTTATTGTTAATTACTTTAAGAGTAGTTTTATTTAGTAGT
TATTATTTAAATAGGGAATTAAATTTTGTTTATTATATGGTTATATTAATGTTGTTTGTT
GGTTCAATATTTATGCTTAATTTTAGTAATAGTGTGTTTACTATGATAGTAAGGTGAGAT
TTATTGGGTATTTCTAGTTTTTTTTTGGTTTTGTTTTATAGAAATTGAGATAGAAATTCT
GGTGCTATAAATACAGCGTTAACGAATCGTTTGGGAGATTACTTTGTTTTTTGTTTTTTT
AGTTCATCATTGTTTAGGAGGTATTATTTTTTTTCTTTTAGATTTTTTGTAGGTAGAAGT
TTATTACTGTTGGTTTTTGCTTCTTTTACTAAGAGAGCTCAGTATCCTTTTAGAAGGTGA
TTGCCAAAAGCGATGAGTGCTCCTACTCCTGTGAGTTCTTTGGTTCATAGTAGAACATTG
GTAACTGCTGGTTTGATTTTGTTAATAAATTTTGATTTGATAATCAATAATTTTATTATT
ATGTTTTTTTTATTGGTAGTTGGTTTATTTACAATGTTTTTTTCTAGTATTGTGGCTTTG
ATTGAGGAGGATATAAAAAAA---GTAGTAGCTTTGAGAACTTTATCACAGATGGGTTTT
ATGATGTTTACTTTAGGGATAGGTTTACATTTTATTTCTTTATTACATTTGTTAAGACAT
GCATTATTTAAGAGTTGTTTATTTATACAGATAGGGTATTTAATTCATAGAAATTTTAGA
CAGCAAGATGGTCGTTTTTATGGAAATAATGGTAGGTTGTTGATGTTTGTTCAATTGCAG
ATAATAGTTACTTTATTTTGTTTATGTGGTTTATTTTTTACTAGAGGTATAGTAAGGAAA
GATTTGATTTTGGAATTATTTTTTTTTAATAGATATTATATATTGTTGGGTTTATTTTTT
GTTTTTTCAGTTTTTTTAACTTTTGGTTATAGATATCGTCTATGAAAAAGTTTTTTTTTT
AGATTTTCTAAAGTGGTGATAAATTTTAATAGAAGTTTAGTAATGAATTATTTAAGTTTG
GTTTTAATTCTATTTTCTGTAGTTTTTATGTATTGAATAGGTGTGAATTTGTTGTGTTTA
CCGAGATTTTTTTTATATGTGGATATATATATACCATTGTTATATATTTTTTTGGTTTTA
ATATTTTGTTATTTGGTTATTAAAGTTTTATTAAAAGAATTATTTTATAAGTTTTTTGTT
GATTATTATACTAAAATTTTTTCTTTAGTAGGCTTAAATTTTAAATTTGTTGATTATGGT
TTGACAAAATTAGGTT---TTAATGTTTTTT-ATGTATTTAGAATTTTTAGAAAATTATT
TGTTGAAATAATAGGTAGAATAGGGTACAATAGTTTAGTAATTGTGGTTTTTTTCATTTT
TTTATTTTTGTGGGATCTTAGTTTTAAAGAGAAATATATGATTTGCATTCATAAGGTTTA
GATTCTAAATTAAGGTAAAAGATTTTTTGTATTTTTTTTTTTATTTTATTAATAATATTT
TTAGTTATATAATATATAATATATATAAGA---TATTATATAAAATTAATA----AATTT
TATATAATATTTTATAAAAAAA-T-GAACAATA-GTTCCGT--ATATTATTT--GAATCT
TTATATATTTTAAAAGTCTATATAAAGTTCTATTATA-AGAACTTTTT-TATAAA---GA
CTTG--AGAATAAAGATTCAA-ATATATATACATTATATATAATAAA-------------

>KT947979_Amal
CAGTATATAGTTT--ATTATAAAATTTGGTATTTGGGTTGCTAGGATTA-GTTACTGAGT
TAGGCTGAATTTTTAGTTTATTAAGAATGACTCATTTACAATGAGTTGGTA-TAAAGTTC
TGTGGATATGATGTTGATTTTTTCTTTGTTCTTTGGTATTATAAGTTATATAAATAGAGA
TCCTATTAAAAGAAGTTTTTTTTTAGTTTTTACAATATTGTTTTGTATGCCAATGATGTC
TTTTGTTAGATATGTTTGATATTCTTATTTTGTTTGTATGCTTTTTTTAAGAGGGATTTT
TGTGATTTTGGTTTATTTTTCTAGAATATCAAGTTTTTTGGAATTGAAGATTTATTTTTG
ATTTGTGGGATTGGTTATAACTTTGCTGTGTTTTTGTATGTTTGAG------GATTTTTT
TTTTTGTAATCTTAGAGGTTTAACTGTTTTTTATTATGATTTAAATTTTTTTTTATTATT
TTATTTAGTTATTATTCTTTTATTTTTTATAAGTTTTGTTAGTTATTATTTAAGTTTTTC
TGGGGCTTTGCGGAGAATTTAAATTATTTTTTTTTTTATTAGATTGTTAATATTGATTTT
TAAGTGGTATCGTTTTATTTTTATTTTGATTTCTCTGGAGTTTTTGATGATGAG-GGTTT
TTGTAAAGTTTTTTGAAATTTTTAGTGGTATGATATTTTTTTTTTTTATGTGTCATTCGG
TAATTTCTAGGATTTTGGGTATTGTGGTTATGGTTGGTAGTGTTAAATTTTATGGAAGTG
ATTTGAGGATTTTTTGTAGATTTAAGTTAAATGAAA-CTATTAATTTTCAAAATTAAAAA
TG--TAA-TCTATATAG-----AGATAGTAGTATAAGGGTTTTATGTATATTTTATTTTC
GATAAAATGGT--TGAGTATCTT-----GTAAAGATTTCTTTTATGGATTTAAAGTTTGA
TTATGGTTTGTTGATAGTTAAAATGTTATTATTTAAGTTTAATTTATTAAGTGGGCAATA
ATATTTTACCACGGCAATTAGTTATTTGTATAATATTAGTTCCAGAATAATCGGCTATGC
TAGTAAAATTTAAACTTTATTTTTGTTAGGGCATGAAATTTTATT-TTTGATTTTGTAAA
TTTTAGGTAAAATTAAAATTTATGTTTGGAA-ATTTTTGTGTCATTAAGACTTT-GAAAG
CGAATTAGATTAGTACCTAATTAGTAAAAAA-TTAAATATTCAGGAGTAAAGTGGTATTT
AAACTGAAAGAATATTGGCAGATTTT-CTAAATTATCTTTGGAGGTTGAGTGATAATTGA
GAACCCTCATTAACTACTTAATTTTTT-GGCTTATGTATGATCGTTTATTTTAAGCTTAA
GGTTTAGGATTATAGGTTTATTATTGACTGTAAAAATAGATATATATTTGGTTGATAATT
AAGTT-AATTTGACCTACAATATTTTGAATTAT--GGATTATTA-GTTAGTAATAATATG
AAATTGTAAAAGACAGTAAGAAAGTTTTTATGTCTTTCTGAAGAGTATTTAGAGATGGTA
CAAATCATCCATCAATTGTCCACAGGGGAGTAAGTTGTAGTAAAGTAGATTTAGGGGAAC
CTGAATCTAATA-TTAAACTAATA-GGGATGTTTTGAAA-ACATCCTAAAAGGAATTT--
-CCTTGTAGTTTT-GAGAGTTAGTTTAAAT----TAAGAATTGTTGATTGTTGATCAGAG
GGTATAGTACTCTTAATTGAGAAGAATTTATTTTAATAATTAAAATATTAGATTGTAAAT
CTAAAGATT--ATTGTTCTTGTTGTTAATGGTTTTTTTAATGATTTTTTTAATGATGATT
TTTATTTTGCAGTCTGTAGCTTTTATTACTTTATATGAGCGTCATTTGTTAGGAAGTAGT
CAAACTCGGTTGGGTCCTACTAAGGTGAGGTTTATAGGAGTTTTACAAGCTTTGTTGGAT
GGTGTTAAGTTGTTGAAGAAGGAGCAGATTTTACCTATTTTTACTTCTGATTTGGTATTT
TTGATAGTACCGGGTCTTTCTTTTATTTTGATGTATTTAGAATGGTTTTTATTGCCTTAT
ATTTATAGTTTTTTAAGGTTGGAGTATTCTTTGTTATTTTTTTTGTGTTTATTGGGTTTT
AGGGTTTACTCGATTATGATTAGTGGTTATATTAGTAAGTCTAAATATGGGATAATTGGT
GCTTTACGGGCAAGAAGTCAAAGAGTTTCGTATGAAATTGCTTTTTCTATTTATTTATTG
TCTGTTATATTTGTGTTGGGTTTGTTAATATTTAAAAACGGGTTTGAGTTGTTGATATTA
TTTATATATTTGCCTTTTTTGATTATGTTAGTTGCTGAATTGAATCGAGCTCCTTTTGAT
TTTGCTGAAGGAGAAAGTGAACTAGTAAGAGGATATAATGTGGAGTTTGGGAGGGTAGCT
TTTGTTTTATTGTTTTTGAGGGAGTATGGAAGTTTGATTTTTTTTTGTGTATTATATTCT
GTTTTGTTTTTTGATTTTTCTTTACTGGTGATTTATTTTATGTTTTCTTTGATAATTTTT
ATTCGTAGGTCTTATCCTCGTTATCGTTATGATTTGATAATAAAAATGTTTTGGTTTAAA
TTTTTACCTGTTTCTTTAATTTATTTGTTTTTTTTTTTTATTGTGGGTTTATTGTAG---
-------GAATTAATCAGGTTTTTTTGTTAGATGTGTTTTTGTTGGTTTTTCTGTTACAG
TATGTTTTTTATTTTGAGGAAGGATTATTAAATAGTTTTTTTAAAAAATTTTTGTTAGTG
TTGTTAAATGTTTTTAGTTATAGTTTGAATTGTTCTATGAGTTATTTAATTTCTTATTTT
ACTTTTATTATTTTGTTAGTTTTTTGTTTTGGGGGTTATTTTTCTTATTCTTTTTGTGTT
TGTGGGATGTTAGAGTTTACTTTGTTGTATGCTTTAGTAGCTTGGTTGACTACAGTGTTA
GTTATGATTTCTGGGATAAAGGTTTCTGTATATTTGAGTAAATCGGGGGATAAATTTTTT
AAAACTTTTAGAATATTATTAGTGGAAGTGGTTAGTGAATTATCTCGTCCAATAGCTTTA
ACTGTTCGTTTGACGGTTAATGTAATAGTAGGTCATTTAATTGTAGGTTTTTTATATAGA
AGGATTGAGGGAATTTTGGATGATAGTTATGTGTGGTTGATGATTTTGGCTATTATGGTA
GAGTGTTTTGTTTTTTTTATTCAAAGTTATATTTTTTCTCGTTTGATTTATTTATATTTA
AATGAGTA---TGGTGTTAACTTAAGTTTAAAGTGTTAGATTTTTAATCTAAAAATGTTG
TTCACACCTTA--GTTAATGTAGCATAAGAAATGTATTTGTTTTAAGAGCAAAAGATAAT
AAAGTTAACTAATGGGTT-TATTAAGTCTTCTAAACTTATGTTAGG-TGT-TCCTGCTCA
TTGTTGTATATATTGTTTTTTCTATTGGTTATTATAATAAGTTTATTTGTTTCGTTAGTA
AATAATATTTTTTTTTGGTGAAGGGTGTTTTTAATTATGACGGTATTGATTATTTTTATA
AATAAGAAGTTTTTAAGATATAGAAGAATTTTTAATTATTTTGTTTTGCAGGAGAGTTTG
GGTTTAATTTTTTTGTTA---TGTTTTAGAGGTTTTTTACCTTTGTTAATTATGATAATT
AAAATTGGAGTGGCTCCATTTCATTTTTGGTTATTTAAGGTGATTGATGGTATATTTGGT
TTTAATTTAGTATGATTTTTAACTATTCATAAATTGCCTTTTTTATTGGTTTTTTTGCAA
TTATTTTATTTAGATATAATTTATTTTTTATTGATGGGGATGGTGTTATGTTTGTTTCAG
TTATTTATGATGAAATCTTTTAAAAAAT-TATTATTGATTTCTACTGTTGAATCTTTTAG
TTGAATTGTATTAGGGTTGGTTATGTCTTTTTTCAATGTGTTATATTTATTTTTTTATTA
TTTGATTTTAATAGTGTTTTTAATTTATAAGTTTAATAAAAATGTTGATTTGGTTAGTGG
CTTAAGTTGGGAGTTGGTATTAGTATTTATAAATATACCTTTTAGGGTTGGTTTTTTTGT
GAAGATTATTTTATTAATAGAATTTTTGAAGGGTTTTAGTATATATATGATTTTAATTAT
GTTTTTAATGTTTTTAAGTATTTTATCATTAAGATTTTGATTGGTGATTTTGAGGGTTAA
GAAATTATTGTTTAGTAAGTATAATTTTGTTGGAATGATTTATAGTTTTCCTTTGATAGT
GATAGTATTGTTGTAAATAG--TT-TTGTCATCTTTAGTAAAAATAT--TTATGTTATCT
TGATAAGGTAGAGTTTAT---AGGTGGA-AATGTTAAATAGATAGTCTATGTTTGATTAC
GGATCAGAAAGGTGAACATTTTTATGTAATTTAGTTTAGTAAGAATTTTTATTTTTGGTG
TAAAGGGGG--TTAGTTACA--GATTCTTTTAGTTTAAATTTGTAAAATGTGACTTTGAA
GAAGTTGAGATATAAG-GAATGTTGAATAGAAGGAAATTTGAGAGTTTTTTTAGTTCTTT
AGTGATTACTTTACCTAGTAGAAAAAGATTAACATTAGGTTGAAATTATGGTAGAATACT
GGGGATAATTTTGATTTTTCAGTTATTAACTGGGTTGTTTTTATCTTTTTATTATGTAGC
TGATGGTTTGGTGGCTTTTAGTTCAGTTCAGTATATTATATATGATATTAATTTGGGTTG
ATTATTTCGGATTTTTCATTTTAATGGGGCAAGTTTGTTTTTTATTTTTTTGTATTTACA
TATTTTTAAAGGTTTATTTATAGTTAGTTATCGGTTGAAAAAGGTTTGAGGTACAGGTTT
GTTGATTTTTTTATTGATTATAATAGAGGCTTTTATAGGATATGTTTTGGTTTGGGCTCA
AATAAGATTTTGAGCAGCGGTTGTAATCACCAGATTATTGAGTGTTATTCCTGTTTGGGG
ACAATTAATTGTAATATGAGTTTGAAGGGGTTTCAGGGTTACAAGATCGACTTTAAAATT
TTTTTTTGTTTTACATTTTTTATTACCTTGGTTGCTGATAGTTTTGGTTATGATGCATAT
GGTTTTTTTGCATAGAACTGGTAGAACTTCTAGTTTATATTGTCATGGTGATTATGATAA
AATTAGTTTTGGTCCTTATTATTGGAATAAAGATTTTTATAATTTATTAGTTTTTTTTAT
TTTTTTCTTATTAGTTTTGTTGAAACCTTTTTATTTAGGTGATCCCGAGATATTTATTGA
GGCTGATCCTTTGACGAGACCAGTACATATTGTTCCAGAGTGATATTTTTTATTTGCTTA
TGCTATTTTGCGGGCTATTCCTAATAAAGTTTTGGGTGTCTTGGCTTTATTGATGAGGGT
TTTGTCATTTTATTTTTTTTTATTATTTAATAATTATACGTCTTGTTTGGTAAATTTGAA
TAAGTTTTTAGTTTTTATATTTATTGTGGTTTCAATATTATTAAGTTGATTGGGTCAATG
TTTGGTAGAATATCCTTATTATGTTTTAAGTTTGATTTTTTCTTTAATATATTTTTTTTT
AGTTTTTTTAATATTATTAGTTTATGGTTTTAGCAAGAATTTGTTTTTTTAG-CACAATT
AGTATAGTATGTATATTGAATTTAGGTTTTAAAGGAA-TGATT-GTGTTTTGTATCATAA
TTTTCATATTTTAAGATTGTCAAGTTATCCTTTTTATTTGTTTTTTATGACTTTAGGTGT
TACTAGTTCTTTAGTTTTATTTTTTAAGTTTGGATTATATTTACCTTTTTTATTTAGATT
GTTAGCTTTATTTTTTATTTCTTTTTTATGAGGTAAAGATATTTCTTTAGAGGGTTTAAG
AGGATATCATAATTTTTTT-GTTATAGGGGGTTTTAAATTTGGTGTGATGTTGTTTATTT
TTAGAGAAGTTATATTTTTTTTTGGAATTTTTTGAATGTTTTTTGATTCTGCTTTGGTGC
CTGTTCATGAGTTAGGTGGTAATTGATCATCTTATGGATTGTCTATGGTTAATCCTTTTG
GAGTACCTTTATTAAATACTATTATTTTGTTAAGTAGAGGTGTTAGAGTTACGTGAGCTC
ATTATAGTTTATTAAGTAATAAAAGTTGTTTGAATAGAATGGTGTTGACTTGTTTTTTGG
CTTTTTATTTTACTTTGGTTCAGTTAATAGAGTATAGAGAAGCTAGGTTTTCTATTTCTG
ATGGTATTTATGGTAGAATTTTTTATTTATCTACTGGTTTTCATGGTTTACATGTTTTAT
TTGGGGGATTGTTTTTATTTTTTAATTTGTTACGCTTGATAAAATATCATTTTAATTATA
GTCATCATTTAGGATTGGAGTTTGGGATTTTGTATTGACATTTTGTAGATGTAGTGTGGT
TGTTTTTATTTGTATTTGTTTATTGATGATCTTATTGCTAGGATAGTTTATA-TTTGAGA
ATTTTTAATTTGTAATTAAAAGGTTTGTTTTAGCTTTGATAAGGATTTTATTGTTTGGTT
TTATTATAATTTTTTATCCTTATTTATTTTTTTTTGTTTTTATTCTTATTGGTATAATTA
TAATAAATAGAATTTCATGAATGGGTTTATTTATTTATGTAGATTCTAATGTGTTTGTTT
TATTGGTTTTAATAATAGTTTTTATCTATGGGGTGGTGGTTATTAGAGAGTTTAATAGGA
GTCTTAAGTATTTGAGTATAATGTTGATTATAGTTTGTTATTTTTTTTTTGTTTCTAGTA
ATATATTAATATTATATATGTTTTTTGAATTATCAATATTTCCAATTTTGGTGATAATTT
TGGGATTTGGATTACAAATTGAAAAAATTGGATCTAGATATTATTTATTATTTTATACTG
TCTTTTGTTCTTTGCCCTTTTTGTATGTTTATTATAAGAGGTTTTTTTACTTTAGTTATA
ATTATTTCGATTTTTTTTTATCTTGAGAAATAATATTTATTTTATCTTTAAGTTTTATAG
TGAAATTTCCTGTTTATTTTTTGCATTTATGATTACCTAAGGCTCATGTAGAGGCTCCAA
CTACTGCTAGGATATTGTTAGCTGGATTATTGTTAAAGTTAGGAACGGCAGGGTTTTTAC
GAATTTTGAGTTCTATAAATTTTTCTTATAATAATTTTTGATTGTTTTTATCTTTATTGG
GGATACTTTTATCTTCTTTTAGATGTTTGTTTCAAAGGGATTCTAAGTCTTTAGCTGCTT
ATTCTTCAATTACTCATATAAGATTTTTATTGTTGGCAATAAGAGTTCTATTTATTAGTG
GTAAGGTAGCTAGGGTATTAATGATATTGGCACATGGTTATACATCGACTTTAATATTTT
ATTTAATTGGAGAGTTTTATCATGCGAGTTCTAGGCGAATAATGTATTTTTTAAATGGGT
TATTAGGTTCTAGTATAATTTATGGGTTGGTTTTTTTTTTAGTGTTTCTATCAAATAGGG
GGGTACCACCTTCTTTATCTTTTTTGTCAGAATATATAATTATTGTTAATGTTATTTTGT
TAAGTAAGGTTTTTTTTTTGTTAGTTCTAGTTTATTTTATAGTATCTTTTTATTATAGTG
TTTATTTAATTGTTTGTTTTAGTATAGGGGGGAAATTTTTGGAATTATTGAGTTATAAGG
TGGGTTACAGTCTGCCTGTTGTATTTATAATATTTAATATTTTTTGATTGTCTATAATAT
ATTAGTC--------TC--TCTTTTAGAGTTTTTGTTTT-A-TAAGAGTAAAATTTTGAT
TGAAAGAAAAATTCTCTTACATTAATATATATAAAAAATATCAAGGTGGTTTGTTAGTTT
GATTAGAGAGTTCTAATCATAAGGATATTGGTACTCTTTATTTTTTGTTTGGATTTTGGT
CGGGTATGTTAGGTACTGCATTATCTTTGATTATTCGTTTGGAATTATCTAAACCAGGGA
TGTTGTTATCTAATGGGCAATTGTATAATTCGATTATTACGGCGCATGCTTTTTTGATGA
TTTTTTTTATAGTAATACCAAGTATGATTGGAGGATTTGGTAATTGAATGTTGCCTTTAA
TGTTGGGGGCTCCTGATATGAGTTTTCCTCGTTTAAATAATTTGAGTTTTTGATTATTGC
CAACTTCGATGTTTTTGATTTTGGATTCTTGTTTTGTTGATATAGGTTGTGGTACTAGAT
GAACTGTTTATCCGCCTTTGAGAAGTTTGGGTCATCCTGGTAGAAGAGTGGATTTAGCGA
TTTTTAGTTTACATTGTGCTGGATTGAGTTCTATTTTGGGAGGTATTAATTTTATATGTA
CAACTAAGAATATACGAAGGAGTTCAATTTCTTTGGAGCATATGAGTTTATTTGTTTGAT
CTATTTTTGTAACTGTTTTTTTGTTGGTGTTGTCTTTACCTGTATTAGCAGGGGCTATTA
CTATATTATTAACGGATCGTAATTTGAATACTTCTTTTTTTGATCCTAGTTCTGGAGGTA
ATCCTTTAATTTATCAACACTTATTTTGATTTTTTGGTCATCCAGAGGTTTATGTCTTGA
TTTTGCCTGCATTTGGAATTGTTAGGCAATCTACTTTGTATTTAACGGGTAAAAAAGAAG
TTTTTGGTTATTTAGGTATAGTTTATGCTATTTTAAGTATTGGTTTAATTGGTTGTGTAG
TGTGGGCTCATCATATATATACAGTAGGTATAGATTTAGATTCTCGTGCTTATTTTACTG
CGGCTACGATGGTTATTGCTGTTCCTACAGGGGTAAAGGTGTTTAGATGATTAGCAACTT
TGTTTGGTATAAAA-ATGTTATTTCAGCCTATTTTGTTGTGGGTTTTAGGTTTCATTTTT
TT--ATTTACTATTGGGGGTTTGACTGGGGTTATATTGTCTAATTCTAGTTTAGATATTA
TTTTACATGATACTTATTATGTAGTTAGGCATTTTCATTATGTTTTGAGGTTAGGGGCTG
TTTTTGGTATTTTTACTGGTATTAGTCTTTGATGAAGTTTTATGACTGGTTACGTATATA
ATAAGTTATATATAGTAGTGATATTTTTTTTGATGTTTTTGGGTGTGAATTTGACTTTTT
TTCCTTTGCATTTTGCTGGTTTGCACGGGTATCCACGTAAGTATTTAGATTATCCTGATG
TTTATTCGGTTTGAAATGTTATTTCTTCTTTTGGGTCTTTAGTTAGTGTTTTTGCTTTGT
TTATATTTATTTTTTTGTTATTAGAATCTTTTTTTAGGTATCGCTTGGTTTTAATGGATA
ATTATTATAATAGAAGTCCTGAGTATAGATATAGGAGTTATGTTTTTGGTCATAGTTATC
AGTCAGAAGTTTATTTTAGAAGAAGAATTTTGAAATATTA--AAACTTTTAGTATATTTT
TTTATGTATTTTTAATTGCAAATTAGAAGGTTGAAAAGTTT---TAATAAGATAGGATAA
GTT-AGTCTGAAAGGTTCATATCCTTTAGGTGTTTT-CTCTTGTTATT----AAAGATTT
AGTATAGATAAGTATAATTTATTGTCAATAATTAGGGTGGGATCTTTG---GATCTTTTA
GTATAAAAT--TAGTATGATTGATTTCCAATCAATTGGTTT-AAGGGTTATTGAATTATT
TTCAGGGTTA----TAATTTGGGTTTTTCGGGTAGTATTTTTAGTATTTA-TATGGATTG
GTTTCATAGATTTAATTGTAGTTTATTATTAGGAATTTTAGTGTTTGTAACTTTACTTTT
TTGTTTGTTGATTTTTGGTGGATTTTTCTTTAAATATAAGGAAATGGAATATCAGTTTGG
GGAATTGTTGTGTAGTATTTTTCCTACATTGGTGTTATTGATGCAGATAGTTCCTTCTTT
GAGGATCTTATATTATTATGGTTTAATGAATCTTGATAGTAATTTAACGATTAAAGTCGT
AGGTCATCAGTGGTATTGAAGTTATGAGTTTGGGGATATTCCTGGTTTGGAATTTGATTC
TTATATAAAATCTTTGGATCAACTAGATTTGGGAGAGCCTCGTTTGTTAGAAGTAGATAA
TCGTTGTGTTTTACCGGAGGGAATTAATTTGCGTTTTTGTATTACGTCTGCTGATGTGAT
TCATTCTTGGGCTTTACCTAGTATATCATTAAAGTTGGATGCTATGAGTGGGATTTTAAG
AATTTTAAGATATAGATTTCCTAGTTTGGGAATTTTTTATGGACAATGTTCTGAGATTTG
TGGTGCTAATCATAGATTTATGCCGATTGCTGTCGAGGTGACTTTGTTAGAGAATTTTAA
GGATTGATGTAGTATTAATTTAGATTA--------GCTTAATAGTTTAA-TT-AAAATTT
TTATTTGTGATGTAAAAGATTTTTGAGCTTTGATTGTAT-TTGTTTAAATTTTGGTATTG
CATATCACTTGAAGAGAATTTTATGGTTAATAAAAAATAGAAAAAAAAAGTAGAAAATTA
ATTTGTTTTATTGTTTCAAAA-TAAAAAGTATTAATTTTAGTGTTGAAAAGTCGCTTTTT
TTGATATCTGTGTGTTTATTTA---ATATTAGAAATTTATATTGAGTTGTTGGAAATTTT
AGATTAATTAGAATTTGAAGTTTTTTTAGTATTAGTTTTATAACTGTTATT-TTGATGTT
-ATAGTGTGATTTTCTTTT--GTTTAATAAGTTTTTATTAAATTTATAATTTTAGGATTA
GTAGTTTTA-TTAATTT--AGTGAGTTTATT-AAATATAAATTTTGAAATTGAAATTCAA
TCAAATGTTTTTTA-AAGACTTAGGCTTTTGAATAAAGTTGGCTTCTGCCCGGTGAATTT
--TT-AACGGCAGTCTTAGCGTGAGGACATTAAGGTAGCAAAATAATTTGTGCTTTTATT
GAGTTCCAGTATGAATGAAGTTATTGGTTGATTTTTTATTTGTTTTTTTTATGAATTTAA
GTAAGTATAAGAATGTGCTTTTACAATTATGCAAAGATAAGTCTTCGGAAATTCTTTTTT
AATATT-ATAGATTTGT---TATATTATTAAAAA-TTTTCTAGGGTAGAATACTATATAT
T-TTAAAGGACTATA-ATTAAACTGAGGAATTACTCCGGAGTTAACAGAAAATCATACTA
GATCTAGTTCTTATAGTATAGTAAGTTTTACATCGATGTTGTATTTAAATATATTAAGGG
GGAGAAGATTTAATTTTTAAGACTGTTCTTCTTTTAATTAATTTAACGTGATATTAGTTT
AATTCATCGTGAGATAGAATTGTTTATCTTGATAATTGTTAATAATTAATTTTATTAGTA
CGAAAGGAATATTATAAGAGGTTTAAAACTTTTT-GAGCATA--GGGT--TCATTGTTTT
CTTTTTTTATGGTTGTTTTGATTACCTTTTTTTTGATTTTGTTATTGTATATGATGTGTT
TTTTGATAAGATTAAAGGAGAGTGATTTGAGTAAGGTTAATTCTTTTGAAAGTGGTTTTT
TAGGTTTAGTAAAGATTCAAAATTCTTTTAGAATTCATTTTTTTGTATTAATATTGATGT
TTGTTATTTTTGATTTAGAAATTGTAATATTTTTGGGGTTATTATTGGTTGATGTTTCTG
CGATAGTTAGTTTTTTTATGTTATTTTTGTTTATTGTGGGTGGGTTTTATATAGAGTGAT
TTTATGGTAAATTAGTATGAGTAGT---ATAAA---------ATAGATTTTTTGGTTTTT
TTGATAGTAATTTTTTTATTAATATTGTTAATAATTTTGATTTTTTTGCCTAATTTAAGG
TTATTTTTTAGTTTATTGGAGTGAGATTTTGTTAGTTTGAAATTTAGTTTTTTTTTTAAT
AGATTGATTTTTTCTATTATTTTATTGTTAATTACTTTAAGAGTAGTTTTATTTAGTAGT
TATTATTTAAATAGGGAATTAAATTTTGTTTATTATATGGTTATATTAATGTTGTTTGTT
GGTTCAATATTTATGCTTAATTTTAGTAATAGTGTGTTTACTATGATAGTAAGGTGAGAT
TTATTGGGTATTTCTAGTTTTTTTTTGGTTTTGTTTTATAGAAATTGAGATAGAAATTCT
GGTGCTATAAATACAGCGTTAACGAATCGTTTGGGAGATTACTTTGTTTTTTGTTTTTTT
AGTTCATCATTGTTTAGGAGGTATTATTTTTTTTCTTTTAGATTTTTTGTAGGTAGAAGT
TTATTACTGTTGGTTTTTGCTTCTTTTACTAAGAGAGCTCAGTATCCTTTTAGAAGGTGA
TTGCCAAAAGCGATGAGTGCTCCTACTCCTGTGAGTTCTTTGGTTCATAGTAGAACATTG
GTAACTGCTGGTTTGATTTTGTTAATAAATTTTGATTTGATAATCAATAATTTTATTATT
ATGTTTTTTTTATTGGTAGTTGGTTTATTTACAATGTTTTTTTCTAGTGTTGTGGCTTTG
ATTGAGGAGGATATAAAAAAA---GTAGTAGCTTTGAGAACTTTATCACAGATGGGTTTT
ATGATGTTTACTTTAGGGATAGGTTTACATTTTATTTCTTTATTACATTTGTTAAGACAT
GCATTATTTAAGAGTTGTTTATTTATACAGATAGGGTATTTAATTCATAGAAATTTTAGA
CAGCAAGATGGTCGTTTTTATGGAAATAATGGTAGGTTGTTGATGTTTGTTCAATTGCAG
ATAATAGTTACTTTATTTTGTTTATGTGGTTTATTTTTTACTAGAGGTATAGTAAGGAAA
GATTTGATTTTGGAATTATTTTTTTTTAATAGATATTATATATTGTTGGGTTTATTTTTT
GTTTTTTCAGTTTTTTTAACTTTTGGTTATAGATATCGTCTATGAAAAAGTTTTTTTTTT
AGATTTTCTAAAGTGGTGATAAATTTTAATAGAAGTTTAGTAATGAATTATTTAAGTTTG
GTTTTAATTCTATTTTCTGTAGTTTTTATGTATTGAATAGGTGTGAATTTGTTGTGTTTA
CCGAGATTTTTTTTATATGTGGATATATATATACCATTGTTATATATTTTTTTGGTTTTA
ATATTTTGTTATTTGGTTATTAAAGTTTTATTAAAAGAATTATTTTATAAGTTTTTTGTT
GATTATTATACTAAAATTTTTTCTTTAGTAGGCTTAAATTTTAAATTTGTTGATTATGGT
TTGACAAAATTAGGTT---TTAATGTTTTTT-ATGTATTTAGAATTTTTAGAAAATTATT
TGTTGAAATAATAGGTAGAATAGGGTACAATAGTTTAGTAATTGTGGTTTTTTTCATTTT
TTTATTTTTGTGGGATCTTAGTTTTAAAGAGAAATATATGATTTGCATTCATAAGGTTTA
GATTCTAAATTAAGGTAAAAGATTTTTATATTTTTTTTTTTTATTTTATTAATAATATTT
TTAGTTATATAATATATAATATATATAAGA---TATTATATAAAATTAATA----AATTT
TATATAATATTTTATAAAAAAA-T-GAACAATA-GTTCCGT--ATATTATTT--GAATCT
TTATATATTTTAAAAGTCTATATAAAGTTCTATTATA--GAACTTTTTTTATAA----GA
CTTG--AGAATAAAGATTCAA-ATATATATACATTATATA--ATAAA-------------

>CL_Acan
CAGTATATAGTTT--ATTATAAAATGTAGTGTTTGGGTTGCTGAGATTT-GTTACTGAG-
---GTTGAATTTGTAGTTTATTAAGAATAATTCATTTACAATGAATAGGTA-AGGAGTTC
TGTGAGTTTTATGTTATTATTATCTTTGTTTTTTAGTGTGATGAGTTATATGAATAATGA
TCCAATTAAAAGGAGTTTTTTTTTGATTTTTTCAATGTTGTTTTGTATGCCTGTGATGTC
TTTTGTGGGATATGTGTGATATTCTTATTTTGTTTGTATGCTTTTTTTGAGTGGGATTTT
TGTGATTTTAGTTTATTTTTCTAGTTTGTCGAGTTTTTTAGAATTTGGTGTTTATTTTTG
ATTTGTGGGGTTGATTTTAACTTTGTTGTGTTTTAATTTGTTTGAA------GGTTTTTT
TTTTGTTGGTTTTAGGGGGTTAACTGTTTTTTATTATGAGTTGAATTTTTTTTTGTTGTT
TTATTTGGTTGTTGTTCTTTTGTTTTTTATAAGATTTGTTAGTTATTATTTAAGTTTTTC
TGGGGCTTTACGAAGAGTTTAGATTATTTTTTTTTTTGTTAGATTGTTAATGTTGATTTT
TAAGTGGTATCGTTTTATTTTTGTTTTGATTTCTTTAGAATTTTTAATGATGAG-GGTTT
TTGTGAAGTTTTTTGAGGTTTTTAATGGGATGATGTTTTTTTTTTTTATGTGTCATTCGG
TGGTTTCTAGGATTTTGGGTGTTGTAATTATGGTTGGTGGTGTGAAGTTTTATGGGAGTG
ATTTGAGAGTTTTTTGTAGATTTAAGTTAAGTGAAA-CTATTAATTTTCAAAATTAAAAA
TGGTTAG-TCTATATG------AGATAATAGTATAA---TTT---GTATATTTTATTTTC
AATAAAATGGTTTTGAATATCTT-----GTAAGGGTTTCTTTTATGGATTTTAAATTTGA
TTATGGTTTGTTAATGGTTAAAATGTTATTATTTAAATTTAATTTGTTAAGTGGGCAATA
TTATTTTACCCCGGCAATTAATTGTTTGTATAATATTAGTTCCAGAATAATCGGCTATAC
TAATGAAATTTAATCTTTATTTTTGTTGTGGCATGAAATTTTTTTTGTTGGTTTTATGAA
TTTTAGGTAAAATTAAAATTTGTATTTAGAG-GTTTTTATGTCATTAAGATTTT-GGAGG
CGAATTAGATTAGTACCTAATTAGTGAAAAA-TTAAATGTTCAGGAGTAAAGTGGTATTT
AAACTGAAAGAATATTGGCAGATTTT-CTAAATTATCTTTGGAGGTTGAGTGATAATTGA
GAACCCTCATTAACTACTTGATTTTTT-GGCTTATGTATGATCGTTTATTTTAAGCTTAA
GGTTTAGGATTTTAGGTTT----TTGGCTGTAAAAATAGATATATATTTAGTTTATGATT
AAGTT-AATTTGACCTACAATATTTTGAATTGT--GGATTATTAAATTAGTATTAGTATG
AAATTGTAAAAGACAGTAAGAAAGTTTTTATATCTTTTTGAAGAGTATTTAGAAATGGTA
CAAATCATCCATCAATTGTCCACAGGGGAGTAAGTTGTAGTAAAGTAGATTTAGGGGAAC
CTGAATCTAATA-TTAAACTATTTTAGAGTGTTTTGAAA-ACACTTTATAAGGATTTTT-
-CCTTTTGGTTTT-AGGAGTTAGTTTAAAT----TGAGAATTATTGATTGTTGATCAGGA
GGTTT---ACTCTTAG-TTATAAGAATTTATTTTAATTGTTAAAATATTAGATTGTAAAT
CTAAAGATTTAGTTATTCTTGTTGATGATGTTTTTTTTTATGATTTTTTTAATAATGATT
TTTATTTTGCAGTCTGTAGCTTTTATTACTTTATATGAGCGTCATTTATTAGGAAGTAGA
CAAATTCGACTAGGTCCTATTAAAGTGAGTTTTATAGGAGTTTTGCAGGCGTTGTTAGAT
GGAATTAAATTGTTGAAGAAGGAACAGATCTTGCCTCTGTTTACTTCTGATTTGGTATTT
TTATTGGTGCCGGGTTTATCTTTTGTTTTGATGTATTTGGAGTGATTTTTGTTACCATAT
TTTTATAGTTTTTTGAGGTTGGAGTATTCTTTGTTGTTTTTTTTGTGCTTGTTGGGTTTT
AGAGTTTATTCGATCATAATTAGTGGTTATATTAGTAAGTCTAAGTATAGGATGATCGGG
GCTTTGCGAGCGAGAAGTCAAAGGGTTTCTTATGAAATTGCTTTTTCTATTTATTTATTA
TCTGTTATGTTTGTATTGGGTTTGTTGATGTTTAAGGAAGGTTTTGAATTATTAATGTTA
TTTATGTATTTTCCTTTTTTGATTATATTAATTGCTGAGTTGAATCGGGCTCCTTTTGAT
TTTGCCGAGGGGGAAAGAGAATTGGTGAGAGGATATAATGTGGAGTTTGGAAGGGTGGCT
TTTGTTTTGTTGTTTTTGAGAGAATATGGGAGTTTGATTTTTTTTTGTGTTTTATATTCT
GTTTTGTTTTTTGGTTTTTCTTTGTTGATGGTTTATTTTATGTTTTCTTTGATGATTTTT
GTTCGTAGATCTTATCCACGTTATCGTTATGATTTAATGATGAAGATGTTTTGATTTAAA
TTTTTACCAGTTTCTTTGATTTATTTGTTTTTTTTTTTTGTTGTTGGTTTGTTGTAG---
-------GAATTAATCAGGTTTTTTTGTTAGATGTGTTTTTGTTGGTTTTTTTATTGCAA
TATGTTTTTTATTTTGAGGAGGGGATATTAAGTGGATTTTTTAAAAATTTTTTGTTTGTA
TTATTAAATGTTTTTAGTTATGGTTTGAATTATTCTATGAGCTATATGATTTCTTTTTTT
ACTTTTATTGTTTTGTTATTATTTTGTTTTGGTGGTTATTTTTCATATTCTTTTTGTGTT
TGTGGTATGCTGGAGTTTACTTTATTGTATGCTTTGATGGCTTGATTGACTACGGTTTTA
GTTATGATTTCAAGAATGAAGGTTTCTGTTTATTTAAGTAAATCTGGAGATAAATTTTTG
AAAACTTTTAGAATATTGATAGTAGAGGTGGTTAGGGAATTGTCTCGTCCTATGGCCTTA
ACTATTCGTTTAACAGTTAATGTGATGGTGGGTCATTTAATTGTAGGTTTTTTGTATATA
AGGATTGAGGGAGTGTTAGGTGATGGTTATGTTTGGTTAATGGTTTTAGCTATTATGATG
GAGTGTTTTGTTTTTTTTATTCAAAGTTATATTTTTTCTCGTTTGATTTATTTGTATTTA
AATGAATAGTAGGGTGTTAACTTAAGTTTAAAGTGTTAGATTTTTAATCTAAAAATGTTG
TTCACATCTTG--GTTAATATAGCATAAGAAATGTGTTTGTTTTAAGAGCAAAAGATA-T
AATATTAACTAATGAGTT-GTTTAAGTCTTCTAAACTTATATTAGG-TGT-TCCTGCTCG
TTATTGTATATGTTTTTTTTTTTTATGGTTTTAATGATGAGTATATTTGTTTTGTTAGTA
GATAATATTTTTTTTTGATGAAGGGTTTTTTTGATTATGACTTTGTTGATTGTTTTTATA
AATAAGAAATTTTTAAGATATAGAAGAATTTTTAATTATTTTGTTTTGCAGGAAAGTCTT
GGTTTAGTTTTTTTATTATTATATTTTGGTGGTTTTTTGCCTATGTTGATTATGATATTT
AAGATTGGGATGGCTCCTTTTCATTTTTGGTTGTTTAAGGTTATTGAGGGCATGTTTGGT
TTTAATTTGGTATGATTTTTAACAATTCATAAGTTGCCTTTCTTATTGGTTTTTTTGCAA
TTGTTTTATTTAAATATAGTTTATTTTTTGTTAATTGGTCTATTGGTGTGTTTGTTTCAA
TTGTTTGTGTTAAAGTCTTTTAAGAAGT-TATTGTTGATTTCTACTGTTGAATCTTTTAG
GTGGGTTGTATTGGGTTTAGTGATGTCTTTTTTTAATGTATTGTATTTGTTTTTTTATTA
TTTAATTTTGATAATATTTTTGATTTATAAATTTGATAAGAATGAAGG---TTTGTTGGG
TTTTAGCTGGGAATTGGTGTTGGTATTTATGAATATACCTTTTAGAGTTGGTTTTTTTGT
TAAAATTATTTTATTGATGGAGTTTTTGAAGAGTTTTGGTATTTATGTGATTGTAATTAT
ATTTTTAATGTTTTTAAGAGTTTTATCTTTAAGTTTTTGGTTGGTTATTTTAAGGGTTAA
AAATTTGTTATTTAGAAAGTATAGAGTTGTAGGTATGATTTATAGTTTTCCTTTAATAAT
AGTGGTGTTATTATAGAAAA-GTTGTTTTCATCTTTAGTAAATATTTA-TTATGTTATCT
TGATAAGGTAGAGTTTTT--TAGGTGAAGAATGTTAAATAGATAGTCTATGTTTGATTAC
GGATCAGAAAGGTGAACATTTTT--GTAATTTAGTTTAGTAAGAATTTTTATTTTTGGTG
TAAAGGGGGG-TTAGTTACA--GATTCTTTTAGTTTAA--TTATAAAATGTGACTTTGAA
GAGGTTAAGATGAAGA-GAATGTTGAATAGACAGAATTTTAAGAGTTTTTTTAGTTCTTT
AGTGGTTACTTTGCCCAGGAGAAAGAGGTTAACTTTGGGTTGAAATTATGGTAGAATGTT
GGGAATAATTTTAGTTTTTCAGTTGTTAACTGGACTATTTTTATCTTTTTATTATGTTGC
GGATGGTTTAGTGGCTTTTAGTTCGGTTCAGTATATTATATCTGATGTTAATTTGGGTTG
GTTATTTCGAATTTTTCATTTTAATGGGGCGAGTTTGTTTTTTATTTTTTTGTATTTGCA
TATTTTTAAGGGTTTGTTTATAGTTAGTTATCGGTTAAAAAAAGTTTGAGGTACGGGTTT
ATTGATTTTTTTGTTGATTATGATAGAGGCTTTTATGGGTTATGTTTTAGTTTGGGCTCA
AATAAGATTTTGAGCTGCGGTTGTAATTACTAGGTTGTTGAGTGTTGTTCCTGTTTGAGG
CCAACTGATTGTGATGTGAATTTGAAGAGGTTTTGGAGTAACAAGGTCAACTTTAAAGTT
TTTTTTTGTTTTGCATTTTTTGTTACCTTGATTATTATTAGTTTTGGTTATAGTGCATAT
GATTTTTTTGCATAGTACCGGTAGAACTTCTAGTTTGTATTGTCATGGTGATTATGATAA
AATTAGTTTTGGTCCTTATTATTGGAATAAGGACTTTTATAATTTGTTAGTTTTTTTTGT
TTTTTTTTTGTTAGTTCTATTGAAACCTTTTTATTTAGGAGATCCTGAAATGTTTGTTGA
GGCTGACCCCATGATGAGTCCAGTGCATATTGTCCCAGAATGGTATTTTTTGTTTGCTTA
TGCTATTTTGCGGGCTATTCCTAATAAGGTTATGGGTGTTGTAGCTTTGTTGATAAGAAT
TTTGTTATTTTATTTTTTTTTACTGGTTAGTAATTATACGTCTTGTTTGGTAAATTTGAA
TAAGTTTTTAGTTTTTATATTTATTGTGGTTTCTGTAATGTTAAGTTGATTGGGTCAGTG
TTTGGTAGAGTACCCTTATTATTTTTTGAGTTTGGTTTTTTCTTTAATATATTTTTTTTT
GGTTTTTTTAATATTATTTGTTTATTGGTTTAGAAAGAATTTGTTTTTTTAA-CACAAAT
AGTATAGTATGTATATTGAATTTAGGTTTTAAAGGAA-TAATTTGTGTTTTGTATCATAA
TTTTCATATTTTAAGATTATCTAGTTATGCTTTTTATTTATTTTTTAGAACTTTAGGTGT
TACTAGTTCTTTGGTTTTGTTTTTTAAGTTTGGGTTGTATTTGCCTTTTTTACTTAGATT
GTTGGTATTGTTATTTGTTTCTTTTTTATGGGGTAAAGATGTTTCTCTAGAAGGTTTAAG
GGGGTATCATAATTTTTTT-GTTATTGGGGGGTTTAAGTTTGGTGTAATGTTGTTTATTT
TTAGTGAGGTTATATTTTTTTTTGGAATTTTTTGGGTGTTTTTTGATTCTGCTTTAGTAC
CTGTTCATGAGTTAGGAGGTGATTGATCATCATATGGATTATTAATGGTTAATCCTTTTG
GGGTGCCATTATTGAATACTATTATTTTGTTGAGTAGGGGGGTTAGAGTTACTTGAGCTC
ATTATAGTTTGTTGAGTAATAAGAGATGTTTAAGTAGAATAGTATTAACTTGTTTGTTGG
CTTTTTATTTTACTTTAGTCCAGTTAATGGAGTATAGAGAAGCTAGATTTTCTATTTCTG
ATGGTATTTATGGTAGAATTTTTTATTTGTCTACTGGCTTTCATGGTTTGCATGTTTTGT
GTGGTGGGTTGTTTTTATTTTTTAATTTATTGCGTTTAGTGAAGTGTCATTTTAATTATA
ATCATCATTTGGGTTTGGAGTTCGGAATTTTGTATTGGCATTTTGTAGATGTAGTGTGAT
TATTTTTGTTTGTGTTTGTTTATTGGTGATCTTATTGCTAGAATAGTTTAAG-TTTAAGA
ATTTTTAATTTGTAATTAAAAGGTTTTGGCTAGTTTTGATAAGAGTTTTATTATTTGGTT
TTGTTATATTTTTTTATCCTTATTTATTTTTCTTTGTTTTTATCTTTGTTAGTTTATTAA
TAATAAATAGAATTTCATGAATGGGTTTATTTATTTATGTGGATTCTAATGTGTTTGTTT
TGTTAGTTTTAATGATGGTTTTTATTTATGGGGTGGTAGTAATTAGGGAGTTTAGTAGGA
GTCTTAAGTATTTGAGTATGATATTAATTATATTTTGTTATTTATTTTTTGTTTCTAGAA
ATATAATGATGTTATATATGTTTTTTGAATTGTCGATATTCCCTATTTTGGTGATGATTT
TAGGTTTTGGCTCGCAAATTGAGAAAATTGGGTCTAGGTATTATTTGTTGTTTTATACTA
CTTTTTGTTCTTTACCTTTTTTATATGTTTATTTTAAAAGGGTTTTTTATTTTAGTTATA
ATTATTTTGATTTTTTTTTATCTTGAGAGATAATGTTTATTTTATCTTTAAGTTTTATGG
TTAAGTTTCCTGTTTATTTTTTGCACTTATGATTGCCTAAAGCTCATGTTGAAGCTCCGA
CTACGGCTAGAATATTGTTAGCTGGATTGTTATTAAAGTTGGGTACAGCGGGGTTTTTAC
GGATTTTAGGTTCTATAAATTTTTCGTATAATAATTTTTGGTTATTTTTATCATTGTTGG
GGATGGTTTTGTCTGCTTTTAGATGTTTGTTTCAAAGGGATTCTAAATCTTTAGCTGCTT
ATTCTTCTGTTACCCATATAAGATTTTTATTGTTGGCAATGAGGGTTTTGTTTATTAGGG
GTAAAGTGGCAAGAATTTTGATGATATTGGCACATGGTTACACATCAACTTTAATGTTTT
ATTTGATTGGGGAGTTTTTTCATGTTAGATCAAGACGAATAATGTATTTTTTGAATGGGT
TGTTGGGATCTAGTATAATTTATGGGTTGGTTTTTTTTTTAGTATTTTTGTCTAATAGGG
GGGTCCCACCTTCTTTATCCTTTTTTTCGGAATTTATAATTATTGTTAATGCTATTTTGT
TGAGTAAGATTTTTTTTTTATTGGTTTTAGTTTATTTTATAGTATCATTTTATTATAGTG
TTTATTTAATTGTTTGTTGTAGTATGGGTGGGAAATTTTTGGGTTTGTTAAATTTTAAAG
TGGGTTATAGTGTTCCTATGGTGATTATAATGTTTAATGTTTTTTGGTTGTCTTTGATAT
ATTAGCC--------TCTAAATTT-AGAGTTTTTGTTTTTA-TAAGAGTGAAATTTTGAT
TGGAAGAAAAATTCTCTTACATTTATATATATAAGAAATATCAAGGTGGTTTGTCGGTTT
GATTAGAAAGTTCTAATCATAAGGATATTGGTACTCTTTATTTTTTGTTTGGTTTATGGT
CGGGTATGTTAGGTACTGCTTTATCTTTGATTGTTCGTTTGGAATTGTCTAAGCCTGGAA
TGTTGTTGTCTAATGGGCAATTGTATAATTCAATTATTACGGCTCATGCTTTTTTGATGA
TTTTTTTTATGGTGATGCCTAGTATGATTGGTGGTTTTGGTAATTGAATATTGCCTTTGA
TGTTGGGGGCTCCGGATATGAGTTTTCCTCGTTTGAATAATTTGAGTTTTTGATTATTAC
CAACTTCGATGTTTTTGATTTTAGATTCTTGTTTTGTGGATATAGGATGTGGGACTAGTT
GGACTGTTTATCCGCCTTTGAGAAGTTTAGGTCATCCTGGTAGAAGGGTGGATTTGGCGA
TTTTTAGTTTGCATTGTGCTGGACTGAGTTCTATTTTGGGGGGTATTAATTTTATGTGTA
CAACGAAGAATATGCGAAGAAGTTCAATTTCTTTGGAACATATGAGTTTGTTTGTTTGAT
CTGTTTTTGTGACTGTTTTTTTGTTGGTGTTGTCTTTACCTGTGTTGGCCGGGGCTATCA
CTATATTATTAACTGATCGTAATTTAAATACTTCTTTTTTTGATCCTAGTTCTGGTGGTA
ATCCTTTGATTTATCAGCATTTGTTTTGATTTTTTGGTCATCCTGAGGTTTATGTTTTGA
TTTTGCCTGCTTTTGGGATTGTTAGACAGTCTACTTTATATTTAACGGGTAAAAAAGAGG
TTTTTGGTTATTTGGGTATGGTTTATGCTATTTTAAGAATTGGTTTGATTGGTTGTGTGG
TTTGGGCTCATCATATATATACGGTTGGTATGGATTTAGATTCTCGTGCTTATTTTACTG
CGGCTACTATAGTTATTGCGGTTCCTACGGGAGTGAAGGTTTTTAGGTGGTTGGCAACTT
TATTTGGTATAAAG-ATATTGTTTCAACCTATTTTATTGTGGGTTTTGGGTTTTATTTTT
TT--ATTTACTATCGGTGGGTTAACGGGGGTTATATTGTCTAATTCTAGTTTGGATATTA
TTTTACATGATACTTATTATGTAGTTAGGCATTTTCATTATGTTTTAAGGTTGGGGGCTG
TTTTTGGTATTTTTACTGGTATTAGTCTTTGATGAGGGTTTATGACTGGTTGTGTTTATA
ATAAGTTGTATATAGTGGTGATGTTTTTTTTGATGTTTTTGGGTGTGAATTTGACTTTTT
TTCCTTTGCATTTTGCTGGTTTACATGGTTATCCTCGTAAGTATTTAGATTATCCTGATG
TTTATTCAGTTTGAAATGTTATTTCTTCTTTTGGGTCTTTAATTAGTGTTTTTGCTTTAT
TTATATTTATTTTTTTGTTGTTGGAGTCTTTTTTTAGATATCGTTTGTTGTTACAGGATA
ATTATTATAATAGAAGTCCTGAGTATAGATATAGAAGTTATGTTTTTGGTCATAGTTATC
AGTCAGAAGTTTATTTTAGAAGGAGGAGTTTAAAGCGTTA--GAACTTTTAGTATAATGT
T--ATGTATTTTTAATTGCAAATTAAAAGGTAAAGGGTTTTG--TGATAAGATAGGATAA
GAT-AGTCTGAGAGGTTCATATCCTTTAGGTGTTTT-CTCTTGTTGTTCAGGAAAGATTT
AGTATAGG--AGTATAAATTATTGTCAATAATTAGGGTAA-ATCTTTG---GATTCTTTA
GTATAAAAA--TAGTATAATTGATTTCCAATCAGTTGGTTTTAAGAGTTATTGAATTATT
TTCAAGGTTA----TAATTTGGGTTTTTCAGGTAGTGTTTTTAGTATTTA-TATAGATTG
GTTTCATGGATTTAATTGTAGTTTGTTGCTAGGAATTTTAGTTTTTGTAACTTTACTTTT
TTGTTTGTTGATTTTTGGTGGATTTTTTTTTAAGTATAAGGAGATGGAATATCAATTTGG
GGAGTTGTTGTGTAGTATTTTTCCAACGTTGGTTTTGTTGATGCAGATGGTTCCTTCTTT
GAGGATTTTGTATTATTATGGTTTGATAAATCTTGATAGGAATTTGACAGTTAAGGTTGT
TGGTCATCAATGATATTGAAGTTATGAATTTGGAGATATTCCTGGTTTGGAGTTTGATTC
TTATATAAAGTCTTTAGATCAGTTGGATTTGGGAGAACCTCGTTTATTGGAGGTGGATAA
TCGTTGTGTTTTACCTGAGGGTATTAATCTTCGTTTTTGTATTACATCTGCTGATGTAAT
TCATTCTTGGGCTTTGCCGAGAATGTCTTTAAAGTTGGATGCTATGAGAGGGATTTTAAG
AATTTTAAGATATAGATTTCCGAATTTGGGAATTTTTTATGGGCAATGTTCTGAGATTTG
TGGTGCTAATCATAGGTTTATACCTATTGCTATTGAAGTGACTTTGTTAGAAAATTTTAA
GGATTGATGTAATATTAATTTAGATTA--------GCTTAATAGTTTAA-TTTAAAATTT
TTATTTGTGGTGTAAGAGATTTTTAGGCTTTATTTTAATATTTTTTAAATTTTGATATTG
CATATCGTTTAAAGAAAATTTTATAGG-AATAAAAAATAGAAAAAGAAAGTAGAAGATTA
ATTTATTTTATTGTTTCAAAA-TAAGAATTATTAATTTTAGTGTTGAAAAGTCGCTTTTT
TTGATATCTGTTTTGTTGTTTA---ATATTAGAAATTTATATTATAT-GGAAAAATTTTT
GGATTAAATAGAATTTGAAGTTTTTTTATTATTAGTTTTATAACTGTTGTT-TTT-TTTT
-ATTAAGTGTTTTTTTTTT--GTTTAATAGATTTTTATTAAATTTATAATTTTGAAATTA
GTAATTTTT-GGTAAGT--AGTTGTTTGTTT-AAATATAAGTTTTGAAATTGAAATTCAA
TCAAATGTTTTTTA-AAGACTTAGACTTTTTAATAAAGTTGGCTTCTGCCCGGTGAGTTT
--TTTAACGGCAGTCTTAGCGTGAGGACATTAAGGTAGCAAAATAATTTGTGCTTTTATT
GGGTTCTAGTATGAATGAAGTTATTGGTTGATTTTTTATTTTTTTTTTTTATGAATTTAG
GTAGGTATAAAAATGTACTTGTACAGTTTTACAAAGATAAGTCTTTGGAAATTCTTTTTT
GATATTTATAGTGTTTTTGTTATATTATTAAAAAATTTTCTAGGGTAGAATATTATATAT
T-TTGAAGAACTAAA-GGTAAGTTTAGGAATTACTCCAGAGTTAACAGAAAATCATACTT
AATCTAGTTCTTATAGTAGAGTAAGTTTTACATCGATGTTGTATTTAAGTATATTAAGGA
GGAGAAGATTTAATTTTTAAGACTGTTCTTCTTTTAATTAATTTAACGTGATATTAGTTT
AATTCATCGTGAGATAGAATTGTTTATCTTGATAATTGTTTTTAATTAGTCTTATTAGTA
CGAAAGGAATGTTGTGAAAAGTTTGAAACTTTTTTGATCGGT--TGTT---CATTGTTTT
CTTTTTTTATGGTTGTATTAATTACTTTTTTGTTAATTTTGTTGTTGTATATGGTATGTT
TTTTGATGAGATTGAAGGAGAATAGTTTAAATAAAGTTAATTCTTTTGAAAGTGGTTTTT
TGAGACTGGTAAAAGTTCAGAATTCTTTTAGGATTCATTTTTTTGTTTTAATATTGATGT
TTGTTATTTTTGATTTAGAGATTGTGATATTTTTGGGGTTGTTGGTGGTTGATGTTTCTT
CGGTGGTTAGTTTTTTTATGTTATTTTTGTTTGTTTTGGGGGGTTTTTATATGGAATGAT
TTTTTGGTAAGTTGATTTGGGTTGT---GTAGAG--------ATAGATTTTTTGGTTTTT
TTGATGGTTTTTTTTTTATTGATATTGTTGTTGATTTTGATTTTTATGCCTAATTTTATG
TTGTTATTAAATTTGTTGGAGTGGGATTTTGTTGGGTTGAAGTTTAGTTTTTTTTTTAAT
AGATTGATTTTTTCTGTTATTTTGTTGGTGATTACTTTGAGAGTGGTTTTGTTTAGTAGT
TATTATTTAAATGGTGAATTGAATTTTGTTTATTATATGTTGATGTTGATGTTGTTTGTT
GGTTCTATGTTTATATTAAATTTTAGGAATAGGGTTTTTACTATAATAGTAAGTTGGGAT
TTATTAGGTATTTCTAGTTTTTTTTTAGTTTTATTTTATAGAAATTGGGATAGAAATTCT
GGTGCTATGAATACGGCTTTAACAAATCGTGTGGGTGATTATTTTATTTTTTGTTTTTTT
AGTTCTTCATTGTTTAGAAGATATTATTTTTTTTCTTTTAGATTTTTTGTAGGTAGTGGT
TTATTGTTGTTGGTTTTTGCTTCTTTTACTAAAAGGGCTCAATATCCTTTTAGTAGTTGG
TTACCAAAGGCGATGAGTGCCCCTACTCCTGTGAGCTCTTTGGTTCACAGTAGGACATTG
GTGACTGCTGGTTTGATTTTATTGATAAATTTTGATTTAATAATTAATAATTTTTTTGTT
ATGTTGTTTTTGTTATTGATTGGTTTATTTACGATGTTTTTTTCGAGTATTATAGCTTTG
TTTGAGGAAGATATGAAAAAG---GTAGTGGCTTTGAGAACTTTATCGCAAATGGGTTTT
ATGATGTTTACTTTGGGAATGGGGTTGCATTTTATTTCTTTGTTACATTTATTGAGGCAT
GCTTTGTTTAAAAGTTGTTTGTTTATGCAGGTAGGTTATTTGATTCATAGAAATTTTGGA
CAACAGGATAGTCGTTTTTATGGTAATAATGGGGAATTGATTATGTTTGTTCAGTTGCAA
ATGATGATTACGTTATTTTGTTTGTGTGGTTTATTTTTTACTAGGGGTATAGTAAGTAAG
GATTTGATTTTAGAATTATTTTTTTTTAATAGTTATTATATGATGTTGGGTTTGTTTTTT
TTAATTTCTGTTTTTTTGACTTTTGGTTATAGTTATCGTTTGTGGAAAAGTTTGTTTCTT
AGATTTTCTAAAGTATTGATAGAAGTTGGTAGAAGTTTGTTAATGAATTATTTGAGTTTG
TGTTTGATTGTATTTTCTGTAATTTTTATATATTGGATGGGTGTGAATTTGTTGTGTTTG
CCTAGGTTTTTTTTATATATGGATATGTATATACCATTGTTTTATATTTTTTTAATTCTG
ATATTTTGTTATTTAGTTGTTAAATTTTTGTTAAAAGAATTAATTTATAAGTTTTTTGTT
GATTATTATGCTAAGATTTTTTCTTTTATAGGATTAAATTTTAAGTTTGTTGATTGTGGT
TTGACAAGATTGGGTG---TTAATGTTTTTT-ATATTTTTAGAATTTTTAGAAAATTGTT
TGTTGAAATAATAGGAAGAATAGGGTATAATAGTATGGTGATTGTAGTTTTTTTTGTTTT
TTTAGTTTTGTGGGGTCTTAGTTT-AAGTATAAATATATGATTTGCATTTGTAAGATTTA
GATTCTAAATGAGGGAA-------------------TTTGGGATTTTGT-AGAATTA---
-TAGT---ATATTATATTATATATATATGA---TATTATATAAAATTTATATA--AATTT
TATATAATATTTTATAAAAAAA-T-GAACAAAA-GTTCAAT--ATATCACTT--GAATCT
TTATATATTTTAAAAGTCTATAAA-GTTTCACTTAGAA-GAAACTTTT-TATAA----GA
CTTG--AGAATAAAGATTCAG-GTGTATATATTATATATATAATAAA-------------

>NA1_Acan
CAGTATATAGTTT--ATTATAAAATGTAGTGTTTGGGTTGCTGAGATTT-GTTACTGAG-
---GTTGAATTTGTAGTTTATTAAGAATAATTCATTTACAATGAATAGGTA-AGGAGTTC
TGTGAGTTTTATGTTATTATTATCTTTGTTTTTTAGTGTGATGAGTTATATGAATAATGA
TCCAATTAAAAGGAGTTTTTTTTTGATTTTTTCAATGTTGTTTTGTATGCCTGTGATGTC
TTTTGTGGGATATGTGTGATATTCTTATTTTGTTTGTATGCTTTTTTTGAGTGGGATTTT
TGTGATTTTAGTTTATTTTTCTAGTTTGTCGAGTTTTTTAGAATTTGGTGTTTATTTTTG
ATTTGTGGGGTTGATTTTAACTTTGTTGTGTTTTAATTTGTTTGAA------GGTTTTTT
TTTTGTTGGTTTTAGGGGGTTAACTGTTTTTTATTATGAGTTGAATTTTTTTTTGTTGTT
TTATTTGGTTGTTGTTCTTTTGTTTTTTATAAGATTTGTTAGTTATTATTTAAGTTTTTC
TGGGGCTTTACGAAGAGTTTAGATTATTTTTTTTTTTGTTAGATTGTTAATGTTGATTTT
TAAGTGGTATCGTTTTATTTTTGTTTTGATTTCTTTAGAATTTTTAATGATGAG-GGTTT
TTGTGAAGTTTTTTGAGGTTTTTAATGGGATGATGTTTTTTTTTTTTATGTGTCATTCGG
TGGTTTCTAGGATTTTGGGTGTTGTAATTATGGTTGGTGGTGTGAAGTTTTATGGGAGTG
ATTTGAGAGTTTTTTGTAGATTTAAGTTAAGTGAAA-CTATTAATTTTCAAAATTAAAAA
TGGTTAG-TCTATATG------AGATAATAGTATAA---TTT---GTATATTTTATTTTC
AATAAAATGGTTTTGAATATCTT-----GTAAGGGTTTCTTTTATGGATTTTAAATTTGA
TTATGGTTTGTTAATGGTTAAAATGTTATTATTTAAATTTAATTTGTTAAGTGGGCAATA
TTATTTTACCCCGGCAATTAATTGTTTGTATAATATTAGTTCCAGAATAATCGGCTATAC
TAATGAAATTTAATCTTTATTTTTGTTGTGGCATGAAATTTTTTTTGTTGGTTTTATGAA
TTTTAGGTAAAATTAAAATTTGTATTTAGAG-GTTTTTATGTCATTAAGATTTT-GGAGG
CGAATTAGATTAGTACCTAATTAGTGAAAAA-TTAAATGTTCAGGAGTAAAGTGGTATTT
AAACTGAAAGAATATTGGCAGATTTT-CTAAATTATCTTTGGAGGTTGAGTGATAATTGA
GAACCCTCATTAACTACTTGATTTTTT-GGCTTATGTATGATCGTTTATTTTAAGCTTAA
GGTTTAGGATTTTAGGTTT----TTGGCTGTAAAAATAGATATATATTTAGTTTATGATT
AAGTT-AATTTGACCTACAATATTTTGAATTGT--GGATTATTAAATTAGTATTAGTATG
AAATTGTAAAAGACAGTAAGAAAGTTTTTATATCTTTTTGAAGAGTATTTAGAAATGGTA
CAAATCATCCATCAATTGTCCACAGGGGAGTAAGTTGTAGTAAAGTAGATTTAGGGGAAC
CTGAATCTAATA-TTAAACTATTTTAGAGTGTTTTGAAA-ACACTTTATAAGGATTTTT-
-CCTTTTGGTTTT-AGGAGTTAGTTTAAAT----TGAGAATTATTGATTGTTGATCAGGA
GGTTT---ACTCTTAG-TTATAAGAATTTATTTTAATTGTTAAAATATTAGATTGTAAAT
CTAAAGATTTAGTTATTCTTGTTGATGATGTTTTTTTTTATGATTTTTTTAATAATGATT
TTTATTTTGCAGTCTGTAGCTTTTATTACTTTATATGAGCGTCATTTATTAGGAAGTAGA
CAAATTCGACTAGGTCCTATTAAAGTGAGTTTTATAGGAGTTTTGCAGGCGTTGTTAGAT
GGAATTAAATTGTTGAAGAAGGAACAGATCTTGCCTCTGTTTACTTCTGATTTGGTATTT
TTATTGGTGCCGGGTTTATCTTTTGTTTTGATGTATTTGGAGTGATTTTTGTTACCATAT
TTTTATAGTTTTTTGAGGTTGGAGTATTCTTTGTTGTTTTTTTTGTGCTTGTTGGGTTTT
AGAGTTTATTCGATCATAATTAGTGGTTATATTAGTAAGTCTAAGTATAGGATGATCGGG
GCTTTGCGAGCGAGAAGTCAAAGGGTTTCTTATGAAATTGCTTTTTCTATTTATTTATTA
TCTGTTATGTTTGTATTGGGTTTGTTGATGTTTAAGGAAGGTTTTGAATTATTAATGTTA
TTTATGTATTTTCCTTTTTTGATTATATTAATTGCTGAGTTGAATCGGGCTCCTTTTGAT
TTTGCCGAGGGGGAAAGAGAATTGGTGAGAGGATATAATGTGGAGTTTGGAAGGGTGGCT
TTTGTTTTGTTGTTTTTGAGAGAATATGGGAGTTTGATTTTTTTTTGTGTTTTATATTCT
GTTTTGTTTTTTGGTTTTTCTTTGTTGATGGTTTATTTTATGTTTTCTTTGATGATTTTT
GTTCGTAGATCTTATCCACGTTATCGTTATGATTTAATGATGAAGATGTTTTGATTTAAA
TTTTTACCAGTTTCTTTGATTTATTTGTTTTTTTTTTTTGTTGTTGGTTTGTTGTAG---
-------GAATTAATCAGGTTTTTTTGTTAGATGTGTTTTTGTTGGTTTTTTTATTGCAA
TATGTTTTTTATTTTGAGGAGGGGATATTAAGTGGATTTTTTAAAAATTTTTTGTTTGTA
TTATTAAATGTTTTTAGTTATGGTTTGAATTATTCTATGAGCTATATGATTTCTTTTTTT
ACTTTTATTGTTTTGTTATTATTTTGTTTTGGTGGTTATTTTTCATATTCTTTTTGTGTT
TGTGGTATGCTGGAGTTTACTTTATTGTATGCTTTGATGGCTTGATTGACTACGGTTTTA
GTTATGATTTCAAGAATGAAGGTTTCTGTTTATTTAAGTAAATCTGGAGATAAATTTTTG
AAAACTTTTAGAATATTGATAGTAGAGGTGGTTAGGGAATTGTCTCGTCCTATGGCCTTA
ACTATTCGTTTAACAGTTAATGTGATGGTGGGTCATTTAATTGTAGGTTTTTTGTATATA
AGGATTGAGGGAGTGTTAGGTGATGGTTATGTTTGGTTAATGGTTTTAGCTATTATGATG
GAGTGTTTTGTTTTTTTTATTCAAAGTTATATTTTTTCTCGTTTGATTTATTTGTATTTA
AATGAATAGTAGGGTGTTAACTTAAGTTTAAAGTGTTAGATTTTTAATCTAAAAATGTTG
TTCACATCTTG--GTTAATATAGCATAAGAAATGTGTTTGTTTTAAGAGCAAAAGATA-T
AATATTAACTAATGAGTT-GTTTAAGTCTTCTAAACTTATATTAGG-TGT-TCCTGCTCG
TTATTGTATATGTTTTTTTTTTTTATGGTTTTAATGATGAGTATATTTGTTTTGTTAGTA
GATAATATTTTTTTTTGATGAAGGGTTTTTTTGATTATGACTTTGTTGATTGTTTTTATA
AATAAGAAATTTTTAAGATATAGAAGAATTTTTAATTATTTTGTTTTGCAGGAAAGTCTT
GGTTTAGTTTTTTTATTATTATATTTTGGTGGTTTTTTGCCTATGTTGATTATGATATTT
AAGATTGGGATGGCTCCTTTTCATTTTTGGTTGTTTAAGGTTATTGAGGGCATGTTTGGT
TTTAATTTGGTATGATTTTTAACAATTCATAAGTTGCCTTTCTTATTGGTTTTTTTGCAA
TTGTTTTATTTAAATATAGTTTATTTTTTGTTAATTGGTCTATTGGTGTGTTTGTTTCAA
TTGTTTGTGTTAAAGTCTTTTAAGAAGT-TATTGTTGATTTCTACTGTTGAATCTTTTAG
GTGGGTTGTATTGGGTTTAGTGATGTCTTTTTTTAATGTATTGTATTTGTTTTTTTATTA
TTTAATTTTGATAATATTTTTGATTTATAAATTTGATAAGAATGAAGG---TTTGTTGGG
TTTTAGCTGGGAATTGGTGTTGGTATTTATGAATATACCTTTTAGAGTTGGTTTTTTTGT
TAAAATTATTTTATTGATGGAGTTTTTGAAGAGTTTTGGTATTTATGTGATTGTAATTAT
ATTTTTAATGTTTTTAAGAGTTTTATCTTTAAGTTTTTGGTTGGTTATTTTAAGGGTTAA
AAATTTGTTATTTAGAAAGTATAGAGTTGTAGGTATGATTTATAGTTTTCCTTTAATAAT
AGTGGTGTTATTATAGAAAA-GTTGTTTTCATCTTTAGTAAATATTTA-TTATGTTATCT
TGATAAGGTAGAGTTTTT--TAGGTGAAGAATGTTAAATAGATAGTCTATGTTTGATTAC
GGATCAGAAAGGTGAACATTTTT--GTAATTTAGTTTAGTAAGAATTTTTATTTTTGGTG
TAAAGGGGGGGTTAGTTACA--GATTCTTTTAGTTTAA--TTATAAAATGTGACTTTGAA
GAGGTTAAGATGAAGA-GAATGTTGAATAGACAGAATTTTAAGAGTTTTTTTAGTTCTTT
AGTGGTTACTTTGCCCAGGAGAAAGAGGTTAACTTTGGGTTGAAATTATGGTAGAATGTT
GGGAATAATTTTAGTTTTTCAGTTGTTAACTGGACTATTTTTATCTTTTTATTATGTTGC
GGATGGTTTAGTGGCTTTTAGTTCGGTTCAGTATATTATATCTGATGTTAATTTGGGTTG
GTTATTTCGAATTTTTCATTTTAATGGGGCGAGTTTGTTTTTTATTTTTTTGTATTTGCA
TATTTTTAAGGGTTTGTTTATAGTTAGTTATCGGTTAAAAAAAGTTTGAGGTACGGGTTT
ATTGATTTTTTTGTTGATTATGATAGAGGCTTTTATGGGTTATGTTTTAGTTTGGGCTCA
AATAAGATTTTGAGCTGCGGTTGTAATTACTAGGTTGTTGAGTGTTGTTCCTGTTTGAGG
CCAACTGATTGTGATGTGAATTTGAAGAGGTTTTGGAGTAACAAGGTCAACTTTAAAGTT
TTTTTTTGTTTTGCATTTTTTGTTACCTTGATTATTATTAGTTTTGGTTATAGTGCATAT
GATTTTTTTGCATAGTACCGGTAGAACTTCTAGTTTGTATTGTCATGGTGATTATGATAA
AATTAGTTTTGGTCCTTATTATTGGAATAAGGACTTTTATAATTTGTTAGTTTTTTTTGT
TTTTTTTTTGTTAGTTCTATTGAAACCTTTTTATTTAGGAGATCCTGAAATGTTTGTTGA
GGCTGACCCCATGATGAGTCCAGTGCATATTGTCCCAGAATGGTATTTTTTGTTTGCTTA
TGCTATTTTGCGGGCTATTCCTAATAAGGTTATGGGTGTTGTAGCTTTGTTGATAAGAAT
TTTGTTATTTTATTTTTTTTTACTGGTTAGTAATTATACGTCTTGTTTGGTAAATTTGAA
TAAGTTTTTAGTTTTTATATTTATTGTGGTTTCTGTAATGTTAAGTTGATTGGGTCAGTG
TTTGGTAAAGTACCCTTATTATGTTTTGAGTTTGGTTTTTTCTTTAATATATTTTTTTTT
GGTTTTTTTAATATTATTTGTTTATTGGTTTAAAAAGAATTTGTTTTTTTAA-CACAAAT
AGTATAGTATGTATATTGAATTTAGGTTTTAAAGGAA-TAATTTGTGTTTTGTATCATAA
TTTTCATATTTTAAGATTATCTAGTTATGCTTTTTATTTATTTTTTAGAACTTTAGGTGT
TACTAGTTCTTTGGTTTTGTTTTTTAAGTTTGGGTTGTATTTGCCTTTTTTACTTAGATT
GTTGGTATTGTTATTTGTTTCTTTTTTATGGGGTAAAGATGTTTCTCTAGAAGGTTTAAG
GGGGTATCATAATTTTTTT-GTTATTGGGGGGTTTAAGTTTGGTGTAATGTTGTTTATTT
TTAGTGAGGTTATATTTTTTTTTGGAATTTTTTGGGTGTTTTTTGATTCTGCTTTAGTAC
CTGTTCATGAGTTAGGAGGTGATTGATCATCATATGGATTATTAATGGTTAATCCTTTTG
GGGTGCCATTATTGAATACTATTATTTTGTTGAGTAGGGGGGTTAGAGTTACTTGAGCTC
ATTATAGTTTGTTGAGTAATAAGAGATGTTTAAGTAGAATAGTATTAACTTGTTTGTTGG
CTTTTTATTTTACTTTAGTCCAGTTAATGGAGTATAGAGAAGCTAGATTTTCTATTTCTG
ATGGTATTTATGGTAGAATTTTTTATTTGTCTACTGGCTTTCATGGTTTGCATGTTTTGT
GTGGTGGGTTGTTTTTATTTTTTAATTTATTGCGTTTAGTGAAGTGTCATTTTAATTATA
ATCATCATTTGGGTTTGGAGTTCGGAATTTTGTATTGGCATTTTGTAGATGTAGTGTGAT
TATTTTTGTTTGTGTTTGTTTATTGGTGATCTTATTGCTAGAATAGTTTAAG-TTTAAGA
ATTTTTAATTTGTAATTAAAAGGTTTTGGCTAGTTTTGATAAGAGTTTTATTATTTGGTT
TTGTTATATTTTTTTATCCTTATTTATTTTTCTTTGTTTTTATCTTTGTTAGTTTATTAA
TAATAAATAGAATTTCATGAATGGGTTTATTTATTTATGTGGATTCTAATGTGTTTGTTT
TGTTAGTTTTAATGATGGTTTTTATTTATGGGGTGGTAGTAATTAGGGAGTTTAGTAGGA
GTCTTAAGTATTTGAGTATGATATTAATTATATTTTGTTATTTATTTTTTGTTTCTAGAA
ATATAATGATGTTATATATGTTTTTTGAATTGTCGATATTCCCTATTTTGGTGATGATTT
TAGGTTTTGGCTCGCAAATTGAGAAAATTGGGTCTAGGTATTATTTGTTGTTTTATACTA
CTTTTTGTTCTTTACCTTTTTTATATGTTTATTTTAAAAGGGTTTTTTATTTTAGTTATA
ATTATTTTGATTTTTTTTTATCTTGAGAGATAATGTTTATTTTATCTTTAAGTTTTATGG
TTAAGTTTCCTGTTTATTTTTTGCACTTATGATTGCCTAAAGCTCATGTTGAAGCTCCGA
CTACGGCTAGAATATTGTTAGCTGGATTGTTATTAAAGTTGGGTACAGCGGGGTTTTTAC
GGATTTTAGGTTCTATAAATTTTTCGTATAATAATTTTTGGTTATTTTTATCATTGTTGG
GGATGGTTTTGTCTGCTTTTAGATGTTTGTTTCAAAGGGATTCTAAATCTTTAGCTGCTT
ATTCTTCTGTTACCCATATAAGATTTTTATTGTTGGCAATGAGGGTTTTGTTTATTAGGG
GTAAAGTGGCAAGAATTTTGATGATATTGGCACATGGTTACACATCAACTTTAATGTTTT
ATTTGATTGGGGAGTTTTTTCATGTTAGATCAAGACGAATAATGTATTTTTTGAATGGGT
TGTTGGGATCTAGTATAATTTATGGGTTGGTTTTTTTTTTAGTATTTTTGTCTAATAGGG
GGGTCCCACCTTCTTTATCCTTTTTTTCGGAATTTATAATTATTGTTAATGCTATTTTGT
TGAGTAAGATTTTTTTTTTATTGGTTTTAGTTTATTTTATAGTATCATTTTATTATAGTG
TTTATTTAATTGTTTGTTGTAGTATGGGTGGGAAATTTTTGGGTTTGTTAAATTTTAAAG
TGGGTTATAGTGTTCCTATGGTGATTATAATGTTTAATGTTTTTTGGTTGTCTTTGATAT
ATTAGCC--------TCTAAATTT-AGAGTTTTTGTTTTTA-TAAGAGTGAAATTTTGAT
TGGAAGAAAAATTCTCTTACATTTATATATATAAGAAATATCAAGGTGGTTTGTCGGTTT
GATTAGAAAGTTCTAATCATAAGGATATTGGTACTCTTTATTTTTTGTTTGGTTTATGGT
CGGGTATGTTAGGTACTGCTTTATCTTTGATTGTTCGTTTGGAATTGTCTAAGCCTGGAA
TGTTGTTGTCTAATGGGCAATTGTATAATTCAATTATTACGGCTCATGCTTTTTTGATGA
TTTTTTTTATGGTGATGCCTAGTATGATTGGTGGTTTTGGTAATTGAATATTGCCTTTGA
TGTTGGGGGCTCCGGATATGAGTTTTCCTCGTTTGAATAATTTGAGTTTTTGATTATTAC
CAACTTCGATGTTTTTGATTTTAGATTCTTGTTTTGTGGATATAGGATGTGGGACTAGTT
GGACTGTTTATCCGCCTTTGAGAAGTTTAGGTCATCCTGGTAGAAGGGTGGATTTGGCGA
TTTTTAGTTTGCATTGTGCTGGACTGAGTTCTATTTTGGGGGGTATTAATTTTATGTGTA
CAACGAAGAATATGCGAAGAAGTTCAATTTCTTTGGAACATATGAGTTTGTTTGTTTGAT
CTGTTTTTGTGACTGTTTTTTTGTTGGTGTTGTCTTTACCTGTGTTGGCCGGGGCTATCA
CTATATTATTAACTGATCGTAATTTAAATACTTCTTTTTTTGATCCTAGTTCTGGTGGTA
ATCCTTTGATTTATCAGCATTTGTTTTGATTTTTTGGTCATCCTGAGGTTTATGTTTTGA
TTTTGCCTGCTTTTGGGATTGTTAGACAGTCTACTTTATATTTAACGGGTAAAAAAGAGG
TTTTTGGTTATTTGGGTATGGTTTATGCTATTTTAAGAATTGGTTTGATTGGTTGTGTGG
TTTGGGCTCATCATATATATACGGTTGGTATGGATTTAGATTCTCGTGCTTATTTTACTG
CGGCTACTATAGTTATTGCGGTTCCTACGGGAGTGAAGGTTTTTAGGTGGTTGGCAACTT
TATTTGGTATAAAG-ATATTGTTTCAACCTATTTTATTGTGGGTTTTGGGTTTTATTTTT
TT--ATTTACTATCGGTGGGTTAACGGGGGTTATATTGTCTAATTCTAGTTTGGATATTA
TTTTACATGATACTTATTATGTAGTTAGGCATTTTCATTATGTTTTAAGGTTGGGGGCTG
TTTTTGGTATTTTTACTGGTATTAGTCTTTGATGAGGGTTTATGACTGGTTGTGTTTATA
ATAAGTTGTATATAGTGGTGATGTTTTTTTTGATGTTTTTGGGTGTGAATTTGACTTTTT
TTCCTTTGCATTTTGCTGGTTTACATGGTTATCCTCGTAAGTATTTAGATTATCCTGATG
TTTATTCAGTTTGAAATGTTATTTCTTCTTTTGGGTCTTTAATTAGTGTTTTTGCTTTAT
TTATATTTATTTTTTTGTTGTTGGAGTCTTTTTTTAGATATCGTTTGTTGTTACAGGATA
ATTATTATAATAGAAGTCCTGAGTATAGATATAGAAGTTATGTTTTTGGTCATAGTTATC
AGTCAGAAGTTTATTTTAGAAGGAGGAGTTTAAAGCGTTA--GAACTTTTAGTATAATGT
T--ATGTATTTTTAATTGCAAATTAAAAGGTAAAGGGTTTTG--TGATAAGATAGGATAA
GAT-AGTCTGAGAGGTTCATATCCTTTAGGTGTTTT-CTCTTGTTGTTCAGGAAAGATTT
AGTATAGG--AGTATAAATTATTGTCAATAATTAGGGTAA-ATCTTTG---GATTCTTTA
GTATAAAAA--TAGTATAATTGATTTCCAATCAGTTGGTTTTAAGAGTTATTGAATTATT
TTCAAGGTTA----TAATTTGGGTTTTTCAGGTAGTGTTTTTAGTATTTA-TATAGATTG
GTTTCATGGATTTAATTGTAGTTTGTTGCTAGGAATTTTAGTTTTTGTAACTTTACTTTT
TTGTTTGTTGATTTTTGGTGGATTTTTTTTTAAGTATAAGGAGATGGAATATCAATTTGG
GGAGTTGTTGTGTAGTATTTTTCCAACGTTGGTTTTGTTGATGCAGATGGTTCCTTCTTT
GAGGATTTTGTATTATTATGGTTTGATAAATCTTGATAGGAATTTGACAGTTAAGGTTGT
TGGTCATCAATGATATTGAAGTTATGAATTTGGAGATATTCCTGGTTTGGAGTTTGATTC
TTATATAAAGTCTTTAGATCAGTTGGATTTGGGAGAACCTCGTTTATTGGAGGTGGATAA
TCGTTGTGTTTTACCTGAGGGTATTAATCTTCGTTTTTGTATTACATCTGCTGATGTAAT
TCATTCTTGGGCTTTGCCGAGAATGTCTTTAAAGTTGGATGCTATGAGAGGGATTTTAAG
AATTTTAAGATATAGATTTCCGAATTTGGGAATTTTTTATGGGCAATGTTCTGAGATTTG
TGGTGCTAATCATAGGTTTATACCTATTGCTATTGAAGTGACTTTGTTAGAAAATTTTAA
GGATTGATGTAATATTAATTTAGATTA--------GCTTAATAGTTTAA-TTTAAAATTT
TTATTTGTGGTGTAAGAGATTTTTAGGCTTTATTTTAATATTTTTTAAATTTTGATATTG
CATATCGTTTAAAGAAAATTTTATAGG-AATAAAAAATAGAAAAAGAAAGTAGAAGATTA
ATTTATTTTATTGTTTCAAAA-TAAGAATTATTAATTTTAGTGTTGAAAAGTCGCTTTTT
TTGATATCTGTTTTGTTGTTTA---ATATTAGAAATTTATATTATAT-GGAAAAATTTTT
GGATTAAATAGAATTTGAAGTTTTTTTATTATTAGTTTTATAACTGTTGTT-TTT-TTTT
-ATTAAGTGTTTTTTTTT---GTTTAATAGATTTTTATTAAATTTATAATTTTGAAATTA
GTAATTTTT-GGTAAGT--AGTTGTTTGTTT-AAATATAAGTTTTGAAATTGAAATTCAA
TCAAATGTTTTTTA-AAGACTTAGACTTTTTAATAAAGTTGGCTTCTGCCCGGTGAGTTT
--TTTAACGGCAGTCTTAGCGTGAGGACATTAAGGTAGCAAAATAATTTGTGCTTTTATT
GGGTTCTAGTATGAATGAAGTTATTGGTTGATTTTTTATTTTTTTTTTTTATGAATTTAG
GTAGGTATAAAAATGTACTTGTACAGTTTTACAAAGATAAGTCTTTGGAAATTCTTTTTT
GATATTTATAGTGTTTTTGTTATATTATTAAAAAATTTTCTAGGGTAGAATATTATATAT
T-TTGAAGAACTAAA-GGTAAGTTTAGGAATTACTCCAGAGTTAACAGAAAATCATACTT
AATCTAGTTCTTATAGTAGAGTAAGTTTTACATCGATGTTGTATTTAAGTATATTAAGGA
GGAGAAGATTTAATTTTTAAGACTGTTCTTCTTTTAATTAATTTAACGTGATATTAGTTT
AATTCATCGTGAGATAGAATTGTTTATCTTGATAATTGTTTTTAATTAGTCTTATTAGTA
CGAAAGGAATGTTGTGAAAAGTTTGAAACTTTTTTGATCGGT--TGTT---CATTGTTTT
CTTTTTTTATGGTTGTATTAATTACTTTTTTGTTAATTTTGTTGTTGTATATGGTATGTT
TTTTGATGAGATTGAAGGAGAATAGTTTAAATAAAGTTAATTCTTTTGAAAGTGGTTTTT
TGAGACTGGTAAAAGTTCAGAATTCTTTTAGGATTCATTTTTTTGTTTTAATATTGATGT
TTGTTATTTTTGATTTAGAGATTGTGATATTTTTGGGGTTGTTGGTGGTTGATGTTTCTT
CGGTGGTTAGTTTTTTTATGTTATTTTTGTTTGTTTTGGGGGGTTTTTATATGGAATGAT
TTTTTGGTAAGTTGATTTGGGTTGT---GTAGAG--------ATAGATTTTTTGGTTTTT
TTGATGGTTTTTTTTTTATTGATGTTGTTGTTGATTTTGATTTTTATGCCTAATTTTATG
TTGTTATTAAATTTGTTGGAGTGGGATTTTGTTGGGTTGAAGTTTAGTTTTTTTTTTAAT
AGATTGATTTTTTCTGTTATTTTGTTGGTGATTACTTTGAGAGTGGTTTTGTTTAGTAGT
TATTATTTAAATGGTGAATTGAATTTTGTTTATTATATGTTGATGTTGATGTTGTTTGTT
GGTTCTATGTTTATATTAAATTTTAGGAATAGGGTTTTTACTATAATAGTAAGTTGGGAT
TTATTAGGTATTTCTAGTTTTTTTTTAGTTTTATTTTATAGAAATTGGGATAGAAATTCT
GGTGCTATGAATACGGCTTTAACAAATCGTGTGGGTGATTATTTTATTTTTTGTTTTTTT
AGTTCTTCATTGTTTAGAAGATATTATTTTTTTTCTTTTAGATTTTTTGTAGGTAGTGGT
TTATTGTTGTTGGTTTTTGCTTCTTTTACTAAAAGGGCTCAATATCCTTTTAGTAGTTGG
TTACCAAAGGCGATGAGTGCCCCTACTCCTGTGAGCTCTTTGGTTCACAGTAGGACATTG
GTGACTGCTGGTTTGATTTTATTGATAAATTTTGATTTAATAATTAATAATTTTTTTGTT
ATGTTGTTTTTGTTATTGATTGGTTTATTTACGATGTTTTTTTCGAGTATTATAGCTTTG
TTTGAGGAAGATATGAAAAAG---GTAGTGGCTTTGAGAACTTTATCGCAAATGGGTTTT
ATGATGTTTACTTTGGGAATGGGGTTGCATTTTATTTCTTTGTTACATTTATTGAGGCAT
GCTTTGTTTAAAAGTTGTTTGTTTATGCAGGTAGGTTATTTGATTCATAGAAATTTTGGA
CAACAGGATAGTCGTTTTTATGGTAATAATGGGGAATTGATTATGTTTGTTCAGTTGCAA
ATGATGATTACGTTATTTTGTTTGTGTGGTTTATTTTTTACTAGGGGTATAGTAAGTAAG
GATTTGATTTTAGAATTATTTTTTTTTAATAGTTATTATATGATGTTGGGTTTGTTTTTT
TTAATTTCTGTTTTTTTGACTTTTGGTTATAGTTATCGTTTGTGGAAAAGTTTGTTTCTT
AGATTTTCTAAAGTATTGATAGAAGTTGGTAGAAGTTTGTTAATGAATTATTTGAGTTTG
TGTTTGATTGTATTTTCTGTAATTTTTATATATTGGATGGGTGTGAATTTGTTGTGTTTG
CCTAGGTTTTTTTTATATATGGATATGTATATACCATTGTTTTATATTTTTTTAATTCTG
ATATTTTGTTATTTAGTTGTTAAATTTTTGTTAAAAGAATTAATTTATAAGTTTTTTGTT
GATTATTATGCTAAGATTTTTTCTTTTATAGGATTAAATTTTAAGTTTGTTGATTGTGGT
TTGACAAGATTGGGTG---TTAATGTTTTTT-ATATTTTTAGAATTTTTAGAAAATTGTT
TGTTGAAATAATAGGAAGAATAGGGTATAATAGTATGGTGATTGTAGTTTTTTTTGTTTT
TTTAGTTTTGTGGGGTCTTAGTTT-AAGTATAAATATATGATTTGCATTTGTAAGATTTA
GATTCTAAATGAGGGAA-------------------TTTGGGATTTTGT-AGAATTA---
-TAGT---ATATTATATTATATATATATGA---TATTATATAAAATTTATATA--AATTT
TATATAATATTTTATAAAAAAA-T-GAACAAAA-GTTCAAT--ATATCACTT--GAATCT
TTATATATTTTAAAAGTCTATAAA-GTTTCACTTAGAA-GAAACTTTT-TATAA----GA
CTTG--AGAATAAAGATTCAG-GTGTATATATTATATATATAATAAA-------------

>GQ398121_Acan
CAGTATATAGTTT--ATTATAAAATGTAGTGTTTGGGTTGCTGAGATTT-GTTACTGAG-
---GTTGAATTTGTAGTTTATTAAGAATAATTCATTTACAATGAATAGGTA-AGGAGTTC
TGTGAGTTTTATGTTATTATTATCTTTGTTTTTTAGTGTGATGAGTTATATGAATAATGA
TCCAATTAAAAGGAGTTTTTTTTTGATTTTTTCAATGTTGTTTTGTATGCCTGTGATGTC
TTTTGTGGGATATGTATGATATTCTTATTTTGTTTGTATGCTTTTTTTGAGTGGGATTTT
TGTGATTTTAGTTTATTTTTCTAGTTTGTCGAGTTTTTTAGAATTTGGTGTTTATTTTTG
ATTTGTGGGGTTGATTTTAACTTTGTTGTGTTTTAATTTGTTTGAA------GGTTTTTT
TTTTGTTGGTTTTAGGGGGTTAACTGTTTTTTATTATGAGTTGAATTTTTTTTTGTTGTT
TTATTTGGTTGTTGTTCTTTTGTTTTTTATAAGATTTGTTAGTTATTATTTAAGTTTTTC
TGGGGCTTTACGAAGAGTTTAGATTATTTTTTTTTTTGTTAGATTGTTAATGTTGATTTT
TAAGTGGTATCGTTTTATTTTTGTTTTGATTTCTTTAGAATTTTTAATGATGAG-GGTTT
TTGTGAAGTTTTTTGAGGTTTTTAATGGGATGATGTTTTTTTTTTTTATGTGTCATTCGG
TGGTTTCTAGGATTTCGGGTGTTGTAATTATGGTTGGTGGTGTGAAGTTTTATGGGAGTG
ATTTGAGAGTTTTTTGTAGATTTAAGTTAAGTGAAA-CTATTAATTTTCAAAATTAAAAA
TGGTTAG-TCTATATG------AGATAATAGTATAA---TTT---GTATATTTTATTTTC
AATAAAATGGTTTTGAATATCTT-----GTAAGGGTTTCTTTTATGGATTTTAAATTTGA
TTATGGTTTGTTAATGGTTAAAATGTTATTATTTAAATTTAATTTGTTAAGTGGGCAATA
TTATTTTACCCCGGCAATTAATTGTTTGTATAATATTAGTTCCAGAATAATCGGCTATAC
TAATGAAATTTAATCTTTATTTTTGTTGTGGCATGAAATTTTTTTTGTTGGTTTTATGAA
TTTTAGGTAAAATTAAAATTTGTATTTAGAG-GTTTTTATGTCATTAAGATTTT-GGAGG
CGAATTAGATTAGTACCTAATTAGTGAAAAA-TTAAATGTTCAGGAGTAAAGTGGTATTT
AAACTGAGAGAATATTGGCAGATTTT-CTAAATTATCTTTGGAGGTTGAGTGATAATTGA
GAACCCTCATTAACTACTTGATTTTTT-GGCTTATGTATGATCGTTTATTTTAAGCTTAA
GGTTTAGGATTTTAGGTTT----TTGGCTGTAAAAATAGATATATATTTAGTTTATGATT
AAGTT-AATTTGACCTACAATATTTTGAATTGT--GGATTATTAAATTAGTATTAGTATG
AAATTGTAAAAGACAGTAAGAAAGTTTTTATATCTTTTTGAAGAGTATTTAGAAATGGTA
CAAATCATCCATCAATTGTCCACAGGGGAGTAAGTTGTAGTAAAGTAGATTTAGGGGAAC
CTGAATCTAATA-TTAAACTATTTTAGAGTGTTTTGAAA-ACACTTTATAAGGATTTTT-
-CCTTTTGGTTTT-AGGAGTTAGTTTAAAT----TGAGAATTATTGATTGTTGATCAGGA
GGTTT---ACTCTTAG-TTATAAGAATTTATTTTAATTGTTAAAATATTAGATTGTAAAT
CTAAAGATTTAGTTATTCTTGTTGATGATGTTTTTTTTTATGATTTTTTTAATAATGATT
TTTATTTTGCAGTCTGTAGCTTTTATTACTTTATATGAGCGTCATTTATTAGGAAGTAGA
CAAATTCGACTAGGTCCTATTAAAGTGAGTTTTATAGGAGTTTTGCAGGCGTTGTTAGAT
GGAATTAAATTGTTGAAGAAGGAACAGATCTTGCCTCTGTTTACTTCTGATTTGGTATTT
TTATTGGTGCCGGGTTTATCTTTTGTTTTGATGTATTTGGAGTGATTTTTGTTACCATAT
TTTTATAGTTTTTTGAGGTTGGAGTATTCTTTGTTGTTTTTTTTGTGCTTGTTGGGTTTT
AGAGTTTATTCGATCATAATTAGTGGTTATATTAGTAAGTCTAAGTATAGGATGATCGGG
GCTTTGCGAGCGAGAAGTCAAAGGGTTTCTTATGAAATTGCTTTTTCTATTTATTTATTA
TCTGTTATGTTTGTATTGGGTTTGTTGATGTTTAAGGAAGGTTTTGAATTATTAATGTTA
TTTATGTATTTTCCTTTTTTGATTATATTAATTGCTGAGTTGAATCGGGCTCCTTTTGAT
TTTGCCGAGGGGGAAAGAGAATTGGTGAGAGGATATAATGTGGAGTTTGGAAGGGTGGCT
TTTGTTTTGTTGTTTTTGAGAGAATATGGGAGTTTGATTTTTTTTTGTGTTTTATATTCT
GTTTTGTTTTTTGGTTTTTCTTTGTTGATGGTTTATTTTATGTTTTCTTTGATGATTTTT
GTTCGTAGATCTTATCCACGTTATCGTTATGATTTAATGATGAAGATGTTTTGATTTAAA
TTTTTACCAGTTTCTTTGATTTATTTGTTTTTTTTTTTTGTTGTTGGTTTGTTGTAG---
-------GAATTAATCAGGTTTTTTTGTTAGATGTGTTTTTGTTGGTTTTTTTATTGCAA
TATGTTTTTTATTTTGAGGAGGGGATATTAAGTGGATTTTTTAAAAATTTTTTGTTTGTA
TTATTAAATGTTTTTAGTTATGGTTTGAATTATTCTATGAGCTATATGATTTCTTTTTTT
ACTTTTATTGTTTTGTTATTATTTTGTTTTGGTGGTTATTTTTCATATTCTTTTTGTGTT
TGTGGTATGCTGGAGTTTACTTTATTGTATGCTTTGATGGCTTGATTGACTACGGTTTTA
GTTATGATTTCAAGAATGAAGGTTTCTGTTTATTTAAGTAAATCTGGAGATAAATTTTTG
AAAACTTTTAGAATATTGATAGTAGAGGTGGTTAGGGAATTGTCTCGTCCTATGGCCTTA
ACTATTCGTTTAACAGTTAATGTGATGGTGGGTCATTTAATTGTAGGTTTTTTGTATATA
AGGATTGAGGGAGTGTTAGGTGATGGTTATGTTTGGTTAATGGTTTTAGCTATTATGATG
GAGTGTTTTGTTTTTTTTATTCAAAGTTATATTTTTTCTCGTTTGATTTATTTGTATTTA
AATGAATAGTAGGGTGTTAACTTAAGTTTAAAGTGTTAGATTTTTAATCTAAAAATGTTG
TTCACATCTTG--GTTAATATAGCATAAGAAATGTGTTTGTTTTAAGAGCAAAAGATA-T
AATATTAACTAATGAGTT-GTTTAAGTCTTCTAAACTTATATTAGG-TGT-TCCTGCTCG
TTATTGTATATGTTTTTTTTTTTTATGGTTTTAATGATGAGTATATTTGTTTTGTTAGTA
GATAATATTTTTTTTTGATGAAGGGTTTTTTTGATTATGACTTTGTTGATTGTTTTTATA
AATAAGAAATTTTTAAGATATAGAAGAATTTTTAATTATTTTGTTTTGCAGGAAAGTCTT
GGTTTAGTTTTTTTATTATTATATTTTGGTGGTTTTTTGCCTATGTTGATTATGATATTT
AAGATTGGGATGGCTCCTTTTCATTTTTGGTTGTTTAAGGTTATTGAGGGCATGTTTGGT
TTTAATTTGGTATGATTTTTAACAATTCATAAGTTGCCTTTCTTATTGGTTTTTTTGCAA
TTGTTTTATTTAAATATAGTTTATTTTTTGTTAATTGGTCTATTGGTGTGTTTGTTTCAA
TTGTTTGTGTTAAAGTCTTTTAAGAAGT-TATTGTTGATTTCTACTGTTGAATCTTTTAG
GTGGGTTGTATTGGGTTTAGTGATGTCTTTTTTTAATGTATTGTATTTGTTTTTTTATTA
TTTAATTTTGATAATATTTTTGATTTATAAATTTGATAAGAATGAAGG---TTTGTTGGG
TTTTAGCTGGGAATTGGTGTTGGTATTTATGAATATACCTTTTAGAGTTGGTTTTTTTGT
TAAAATTATTTTATTGATGGAGTTTTTGAAGAGTTTTGGTATTTATGTGATTGTAATTAT
ATTTTTAATGTTTTTAAGAGTTTTATCTTTAAGTTTTTGGTTGGTTATTTTAAGGGTTAA
AAATTTGTTATTTAGAAAGTATAGAGTTGTAGGTATGATTTATAGTTTTCCTTTAATAAT
AGTGGTGTTATTATAGAAAA-GTTGTTTTCATCTTTAGTAAATATTTA-TTATGTTATCT
TGATAAGGTAGAGTTTTT--TAGGTGAAGAATGTTAAATAGATAGTCTATGTTTGATTAC
GGTTCAGAAAGGTGAACATTTTT--GTAATTTAGTTTAGTAAGAATTTTTATTTTTGGTG
TAAAGGGGGG-TTAGTTACA--GATTCTTTTAGTTTAA--TTATAAAATGTGACTTTGAA
GAGGTTAAGATGAAGA-GAATGTTGAATAGACAGAATTTTAAGAGTTTTTTTAGTTCTTT
AGTGGTTACTTTGCCCAGGAGAAAGAGGTTAACTTTGGGTTGAAATTATGGTAGAATGTT
GGGAATAATTTTAGTTTTTCAGTTGTTAACTGGACTATTTTTATCTTTTTATTATGTTGC
GGATGGTTTAGTGGCTTTTAGTTCGGTTCAGTATATTATATCTGATGTTAATTTGGGTTG
GTTATTTCGAATTTTTCATTTTAATGGGGCGAGTTTGTTTTTTATTTTTTTGTATTTGCA
TATTTTTAAGGGTTTGTTTATAGTTAGTTATCGGTTAAAAAAAGTTTGAGGTACGGGTTT
ATTGATTTTTTTGTTGATTATGATAGAGGCTTTTATGGGTTATGTTTTAGTTTGGGCTCA
AATAAGATTTTGAGCTGCGGTTGTAATTACTAGGTTGTTGAGTGTTGTTCCTGTTTGAGG
CCAACTGATTGTGATGTGAATTTGAAGAGGTTTTGGAGTAACAAGGTCAACTTTAAAGTT
TTTTTTTGTTTTGCATTTTTTGTTACCTTGATTATTATTAGTTTTGGTTATAGTGCATAT
GATTTTTTTGCATAGTACCGGTAGAACTTCTAGTTTGTATTGTCATGGTGATTATGATAA
AATTAGTTTTGGTCCTTATTATTGGAATAAGGACTTTTATAATTTGTTAGTTTTTTTTGT
TTTTTTTTTGTTAGTTCTATTGAAACCTTTTTATTTAGGAGATCCTGAAATGTTTGTTGA
GGCTGACCCCATGATGAGTCCAGTGCATATTGTCCCAGAATGGTATTTTTTGTTTGCTTA
TGCTATTTTGCGGGCTATTCCTAATAAGGTTATGGGTGTTGTAGCTTCGTTGATAAGAAT
TTTGTTATTTTATTTTTTTTTACTGGTTAGTAATTATACGTCTTGTTTGGTAAATTTGAA
TAAGTTTTTAGTTTTTATATTTATTGTGGTTTCTGTAATGTTAAGTTGATTGGGTCAGTG
TTTGGTAGAGTACCCTTATTACGTTTTGAGTTTGGTTTTTTCTTTAATATATTTTTTTTT
GGTTTTTTTAATATTATTTGTTTATTGGTTTAGAAAGAATTTGTTTTTTTAA-CACAAAT
AGTATAGTATGTATATTGAATTTAGGTTTTAAAGGAA-TAATTTGTGTTTTGTATCATAA
TTTTCATATTTTAAGATTATCTAGTTATGCTTTTTATTTATTTTTTAGAGCTTTAGGTGT
TACTAGTTCTTTGGTTTTGTTTTTTAAGTTTGGGGTGTATTTGCCTTTTTTACTTAGATT
GTTGGTATTGTTATTTGTTTCTTTTTTATGGGGTAAAGATGTTTCTCTAGAAGGTTTAAG
GGGGTATCATAATTTTTTT-GTTATTGGGGGGTTTAAGTTTGGTGTAATGTTGTTTATTT
TTAGTGAGGTTATATTTTTTTTTGGAATTTTTTGGGTGTTTTTTGATTCTGCTTTAGTAC
CTGTTCATGAGTTAGGAGGTGATTGATCATCATATGGATTATTAATGGTTAATCCTTTTG
GGGTGCCATTATTGAATACTATTATTTTGTTGAGTAGGGGGGTTAGAGTTACTTGAGCTC
ATTATAGTTTGTTGAGTAATAAGAGATGTTTAAGTAGAATAGTATTAACTTGTTTGTTGG
CTTTTTATTTTACTTTAGTCCAGTTAATGGAGTATAGAGAAGCTAGATTTTCTATTTCTG
ATGGTATTTATGGTAGAATTTTTTATTTGTCTACTGGCTTTCATGGTTTGCATGTTTTGT
GTGGTGGGTTGTTTTTATTTTTTAATTTATTGCGTTTAGTGAAGTGTCATTTTAATTATA
ATCATCATTTGGGTTTGGAGTTCGGAATTTTGTATTGGCATTTTGTAGATGTAGTGTGAT
TATTTTTGTTTGTGTTTGTTTATTGGTGATCTTATTGCTAGAATAGTTTAAG-TTTAAGA
ATTTTTAATTTGTAATTAAAAGGTTTTGGCTAGTTTTGATAAGAGTTTTATTATTTGGTT
TTGTTATACTTTTTTATCCTTATTTATTTTTCTTTGTTTTTATCTTTGTTAGTTTATTAA
TAATAAATAGAATTTCATGAATGGGTTTATTTATTTATGTGGATTCTAATGTGTTTGTTT
TGTTAGTTTTAATGATGGTTTTTATTTATGGGGTGGTAGTAATTAGGGAGTTTAGTAGGA
GTCTTAAGTATTTGAGTATGATATTAATTATATTTTGTTATTTATTTTTTGTTTCTAGAA
ATATAATGATGTTATATATGTTTTTTGAATTGTCGATATTCCCTATTTTGGTGATGATTT
TAGGTTTTGGCTCGCAAATTGAGAAAATTGGGTCTAGGTATTATTTGTTGTTTTATACTA
CTTTTTGTTCTTTACCTTTTTTATATGTTTATTTTAAAAGGGTTTTTTATTTTAGTTATA
ATTATTTTGATTTTTTTTTATCTTGAGAGATAATGTTTATTTTATCTTTAAGTTTTATGG
TTAAGTTTCCTGTTTATTTTTTGCACTTATGATTGCCTAAAGCTCATGTTGAAGCTCCGA
CTACGGCTAGAATATTGTTAGCTGGATTGTTATTAAAGTTGGGTACAGTGGGGTTTTTAC
GGATTTTAGGTTCTATAAATTTTTCGTATAATAATTTTTGGTTATTTTTATCATTGTTGG
GGATGGTTTTGTCTGCTTTTAGATGTTTGTTTCAAAGGGATTCTAAATCTTTAGCTGCTT
ATTCTTCTGTTACCCATATAAGATTTTTATTGTTGGCAATGAGGGTTTTGTTTATTAGGG
GTAAAGTGGCAAGAATTTTGATGATATTGGCACATGGTTACACATCAACTTTAATGTTTT
ATTTGATTGGGGAGTTTTTTCATGTTAGATCAAGACGAATAATGTATTTTTTGAATGGGT
TGTTGGGATCTAGTATAATTTATGGGTTGGTTTTTTTTTTAGTATTTTTGTCTAATAGGG
GGGTCCCACCTTCTTTATCCTTTTTTTCGGAATTTATAATTATTGTTAATGCTATTTTGT
TGAGTAAGATTTTTTTTTTATTGGTTTTAGTTTATTTTATAGTATCATTTTATTATAGTG
TTTATTTAATTGTTTGTTGTAGTATGGGTGAGAAATTTTTGGGTTTGTTAAATTTTAAAG
TGGGTTATAGTGTTCCTATGGTGATTATAATGTTTAATGTTTTTTGGTTGTCTTTGATAT
ATTAGCC--------TCTAAATTT-AGAGTTTTTGTTTTTA-TAAGAGTGAAATTTTGAT
TGGAAGAAAAATTCTCTTACATTTATATATATAAGAAATATCAAGGTGGTTTGTCGGTTT
GATTAGAAAGTTCTAATCATAAGGATATTGGTACTCTTTATTTTTTGTTTGGTTTATGGT
CGGGTATGTTAGGTACTGCTTTATCTTTGATTGTTCGTTTGGAATTGTCTAAGCCTGGAA
TGTTGTTGTCTAATGGGCAATTGTATAATTCAATTATTACGGCTCATGCTTTTTTGATGA
TTTTTTTTATGGTGATGCCTAGTATGATTGGTGGTTTTGGTAATTGAATATTGCCTTTGA
TGTTGGGGGCTCCGGATATGAGTTTTCCTCGTTTGAATAATTTGAGTTTTTGATTATTAC
CAACTTCGATGTTTTTGATTTTAGATTCTTGTTTTGTGGATATAGGATGTGGGACTAGTT
GGACTGTTTATCCGCCTTTGAGAAGTTTAGGTCATCCTGGTAGAAGGGTGGATTTGGCGA
TTTTTAGTTTGCATTGTGCTGGACTGAGTTCTATTTTGGGGGGTATTAATTTTATGTGTA
CAACGAAGAATATGCGAAGAAGTTCAATTTCTTTGGAACATATGAGTTTGTTTGTTTGAT
CTGTTTTTGTGACTGTTTTTTTGTTGGTGTTGTCTTTACCTGTGTTGGCCGGGGCTATCA
CTATATTATTAACTGATCGTAATTTAAATACTTCTTTTTTTGATCCTAGTTCTGGTGGTA
ATCCTTTGATTTATCGGCATTTGTTTTGATTTTTTGGTCATCCTGAGGTTTATGTTTTGA
TTTTGCCTGCTTTTGGGATTGTTAGACAGTCTACTTTATATTTAACGGGTAAAAAAGAGG
TTTTTGGTTATTTGGGTATGGTTTATGCTATTTTAAGAATTGGTTTGATTGGTTGTGTGG
TTTGGGCTCATCATATATATACGGTTGGTATGGATTTAGATTCTCGTGCTTATTTTACTG
CGGCTACTATAGTTATTGCGGTTCCTACGGGAGTGAAGGTTTTTAGGTGGTTGGCAACTT
TATTTGGTATAAAG-ATATTGTTTCAACCTATTTTATTGTGGGTTTTGGGTTTTATTTTT
TT--ATTTACTATCGGTGGGTTAACGGGGGTTATATTGTCTAATTCTAGTTTGGATATTA
TTTTACATGATACTTATTATGTAGTTAGGCATTTTCATTATGTTTTAAGGTTGGGGGCTG
TTTTTGGTATTTTTACTGGTATTAGTCTTTGATGAGGGTTTATGACTGGTTGTGTTTATA
ATAAGTTGTATATAGTGGTGATGTTTTTTTTGATGTTTTTGGGTGTGAATTTGACTTTTT
TTCCTTTGCATTTTGCTGGTTTACATGGTTATCCTCGTAAGTATTTAGATTATCCTGATG
TTTATTCAGTTTGAAATGTTATTTCTTCTTTTGGGTCTTTAATTAGTGTTTTTGCTTTAT
TTATATTTATTTTTTTGTTGTTGGAGTCTTTTTTTAGATATCGTTTGTTGTTACAGGATA
ATTATTATAATAGAAGTCCTGAGTATAGATATAGAAGTTATGTTTTTGGTCATAGTTATC
AGTCAGAAGTTTATTTTAGAAGGAGGAGTTTAAAGCGTTA--GAACTTTTAGTATAATGT
T--ATGTATTTTTAATTGCAAATTAAAAGGTAAAGGGTTTTG--TGATAAGATAGGATAA
GAT-AGTCTGAGAGGTTCATATCCTTTAGGTGTTTT-CTCTTGTTGTTCAGGAAAGATTT
AGTATAGG--AGTATAAATTATTGTCAATAATTAGGGTAA-ATCTTTG---GATTCTTTA
GTATAAAAA--TAGTATAATTGATTTCCAATCAGTTGGTTTTAAGAGTTATTGAATTATT
TTCAAGGTTA----TAATTTGGGTTTTTCAGGTAGTGTTTTTAGTATTTA-TATAGATTG
GTTTCATGGATTTAATTGTAGTTTGTTGCTAGGAATTTTAGTTTTTGTAACTTTACTTTT
TTGTTTGTTGATTTTTGGTGGATTTTTTTTTAAGTATAAGGAGATGGAATATCAATTTGG
GGAGTTGTTGTGTAGTATTTTTCCAACGTTGGTTTTGTTGATGCAGATGGTTCCTTCTTT
GAGGATTTTGTATTATTATGGTTTGATAAATCTTGATAGGAATTTGACAGTTAAGGTTGT
TGGTCATCAATGATATTGAAGTTATGAATTTGGAGATATTCCTGGTTTGGAGTTTGATTC
TTATATAAAGTCTTTAGATCAGTTGGATTTGGGAGAACCTCGTTTATTGGAGGTGGATAA
TCGTTGTGTTTTACCTGAGGGTATTAATCTTCGTTTTTGTATTACATCTGCTGATGTAAT
TCATTCTTGGGCTTTGCCGAGAATGTCTTTAAAGTTGGATGCTATGAGAGGGATTTTAAG
AATTTTAAGATATAGATTTCCGAATTTGGGAATTTTTTATGGGCAATGTTCTGAGATTTG
TGGTGCTAATCATAGGTTTATACCTATTGCTATTGAAGTGACTTTGTTAGAAAATTTTAA
GGATTGATGTAATATTAATTTAGATTA--------GCTTAATAGTTTAA-TTTAAAATTT
TTATTTGTGGTGTAAGAGATTTTTAGGCTTTATTTTAATATTTTTTAAATTTTGATATTG
CATATCGTTTAAAGAAAATTTTATAGG-AATAAAAAATAGAAAAAGAAAGTAGAAGATTA
ATTTATTTTATTGTTTCAAAA-TAAGAATTATTAATTTTAGTGTTGAAAAGTCGCTTTTT
TTGATATCTGTTTTGTTGTTTA---ATATTAGAAATTTATATTATAT-GGAAAAATTTTT
GGATTAAATAGAATTTGAAGTTTTTTTATTATTAGTTTTATAACTGTTGTT-TTT-TTTT
-ATTAAGTGTTTTTTTTTTT-GTTTAATAGATTTTTATTAAATTTATAATTTTGAAATTA
GTAATTTTT-GGTAAGT--AGTTGTTTGTTT-AAATATAAGTTTTGAAATTGAAATTCAA
TCAAATGTTTTTTA-AAGACTTAGACTTTTTAATAAAGTTGGCTTCTGCCCGGTGAGTTT
--TTTAACGGCAGTCTTAGCGTGAGGACATTAAGGTAGCAAAATAATTTGTGCTTTTATT
GGGTTCTAGTATGAATGAAGTTATTGGTTGATTTTTTATTTTTTTTTTTTATGAATTTAG
GTAGGTATAAGAATGTACTTGTACAGTTTTACAAAGATAAGTCTTTGGAAATTCTTTTTT
GATATTTATAGTGTTTTTGTTATATTATTAAAAAATTTTCTAGGGTAGAATATTATATAT
T-TTGAAGAACTAAA-GGTAAGTTTAGGAATTACTCCAGAGTTAACAGAAAATCATACTT
AATCTAGTTCTTATAGTAGAGTAAGTTTTACATCGATGTTGTATTTAAGTATATTAAGGA
GGAGAAGATTTAATTTTTAAGACTGTTCTTCTTTTAATTAATTTAACGTGATATTAGTTT
AATTCATCGTGAGATAGAATTGTTTATCTTGATAATTGTTTTTAATTAGTCTTATTAGTA
CGAAAGGAATGTTGTGAAAAGTTTGAAACTTTTTTGATCGGT--TGTT---CATTGTTTT
CTTTTTTTATGGTTGTATTAATTACTTTTTTGTTAATTTTGTTGTTGTATATGGTATGTT
TTTTGATGAGATTGAAGGAGAATAGTTTAAATAAAGTTAATTCCTTTGAAAGTGGTTTTT
TGAGACTGGTAAAAGTTCAGAATTCTTTTAGGATTCATTTTTTTGTTTTAATATTGATGT
TTGTTATTTTTGATTTAGAGATTGTGATATTTTTGGGGTTGTTGGTGGTTGATGTTTCTT
CGGTGGTTAGTTTTTTTATGTTATTTTTGTTTGTTTTGGGGGGTTTTTATATGGAATGAT
TTTTTGGTAAGTTGATTTGGGTTGT---GTAGAG--------ATAGATTTTTTGGTTTTT
TTGATGGTTTTTTTTTTATTGATATTGTTGTTGATTTTGATTTTTATGCCTAATTTTATG
TTGTTATTAAATTTGTTGGAGTGGGATTTTGTTGGGTTGAAGTTTAGTTTTTTTTTTAAT
AGATTGATTTTTTCTGTTATTTTGTTGGTGATTACTTTGAGAGTGGTTTTGTTTAGTAGT
TATTATTTAAATGGTGAATTGAATTTTGTTTATTATATGTTGATGTTGATGTTGTTTGTT
GGTTCTATGTTTATATTAAATTTTAGGAATAGGGTTTTTACTATAATAGTAAGTTGGGAT
TTATTAGGTATTTCTAGTTTTTTTTTAGTTTTATTTTATAGAAATTGGGATAGAAATTCT
GGTGCTATGAATACGGCTTTAACAAATCGTGTGGGTGATTATTTTATTTTTTGTTTTTTT
AGTTCTTCATTGTTTAGGAGATATTATTTTTTTTCTTTTAGATTTTTTGTAGGTAGTGGT
TTATTGTTGTTGGTTTTTGCTTCTTTTACTAAAAGGGCTCAATATCCTTTTAGTAGTTGG
TTACCAAAGGCGATGAGTGCCCCTACTCCTGTGAGCTCTTTGGTTCACAGTAGGACATTG
GTGACTGCTGGTTTGATTTTATTGATAAATTTTGATTTAATAATTAATAATTTTTTTGTT
ATGTTGTTTTTGTTATTGATTGGTTTATTTACGATGTTTTTTTCGAGTATTATAGCTTTG
TTTGAGGAAGATATGAAAAAG---GTAGTGGCTTTGAGAACTTTATCGCAAATGGGTTTT
ATGATGTTTACTTTGGGAATGGGGTTGCATTTTATTTCTTTGTTACATTTATTGAGGCAT
GCTTTGTTTAAAAGTTGTTTGTTTATGCAGGTAGGTTATTTGATTCATAGAAATTTTGGA
CAACAGGATAGTCGTTTTTATGGTAATAATGGGGAATTGATTATGTTTGTTCAGTTGCAA
ATGATGATTACGTTATTTTGTTTGTGTGGTTTATTTTTTACTAGGGGTATAGTAAGTAAG
GATTTGATTTTAGAATTATTTTTTTTTAATAGTTATTATATGATGTTGGGTTTGTTTTTT
TTAATTTCTGTTTTTTTGACTTTTGGTTATAGTTATCGTTTGTGGAAAAGTTTGTTTCTT
AGATTTTCTAAAGTATTGATAGAAGTTGGTAGAAGTTTGTTAATGAATTATTTGAGTTTG
TGTTTGATTGTATTTTCTGTAATTTTTATATATTGGATGGGTGTGAATTTGTTGTGTTTG
CCTAGGTTTTTTTTATATATGGATATGTATATACCATTGTTTTATATTTTTTTAATTCTG
ATATTTTGTTATTTAGTTGTTAAATTTTTGTTAAAAGAATTAATTTATAAGTTTTTTGTT
GATTATTATGCTAAGATTTTTTCTTTTATAGGATTAAATTTTAAGTTTGTTGATTGTGGT
TTGACAAGATTGGGTG---TTAATGTTTTTT-ATATTTTTAGAATTTTTAGAAAATTGTT
TGTTGAAATAATAGGAAGAATAGGGTATAATAGTATGGTGATTGTAGTTTTTTTTGTTTT
TTTAGTTTTGTGGGGTCTTAGTTT-AAGTATAAATATATGATTTGCATTTGTAAGATTTA
GATTCTAAATGAGGGAA-------------------TTTGGGATTTTGT-AGAATTA---
-TAGT---ATATTATATTATATATATATGA---TATTATATAAAATTTATATA--AATTT
TATATAATATTTTATAAAAAAA-T-GAACAAAA-GTTCAAT--ATATCACTT--GAATCT
TTATATATTTTAAAAGTCTATAAA-GTTTCACTTAGAA-GAAACTTTT-TATAA----GA
CTTG--AGAATAAAGATTCAG-GTGTATATATTATATATATAATAAA-------------

>SY_Acan
CAGTATATAGTTT--ATTATAAAATGTAGTGTTTGGGTTGCTGAGATTT-GTTACTGAG-
---GTTGAATTTGTAGTTTATTAAGAATAATTCATTTACAATGAATAGGTA-GGGAGTTC
TGTGAGTTTTATGTTATTATTATCTTTGTTCTTTAGTGTGATGAGTTATATGAATAATGA
TCCAATTAAGAGGAGTTTTTTTTTGATTTTTTCAATGTTGTTTTGTATGCCTGTGATGTC
TTTTGTGGGGTATGTGTGATATTCTTATTTTGTTTGTATGCTTTTTTTGAGTGGGATTTT
TGTGATTTTAGTTTATTTTTCTAGTTTGTCGAGTTTTTTAAAATTTGGTTTTTATTTTTG
ATTTGTGGGGTTGATTTTAACTTTGTTGTGTTTTAATTTGTTTGAA------GGTTTTTT
TTTTGTTGGTTTTAGGGGGTTAACTGTTTTTTATTATGAGTTGAATTTTTTTTTGTTGTT
TTATTTGGTTGTTGTTCTTTTGTTTTTTATAAAATTTGTTAGTTATTATTTAAGTTTTTC
TGGGGCTTTACGAAGAGTTTAGATTATTTTTTTTTTTGTTAGATTGTTAATGTTGATTTT
TAAGTGGTATCGTTTTATTTTTGTTTTGATTTCTTTAGAATTTTTAATGATGAG-GGTTT
TTGTGAAGTTTTTTGAGGTTTTTAATGGGATGATGTTTTTTTTTTTTATGTGTCATTCGG
TGGTTTCTAGGATTTTGGGTGTTGTAATTATGGTTGGTGGTGTGAAGTTTTATGGGAGTG
ATTTGAGAGTTTTTTGTAGATTTAAGTTAAGTGAAA-CTATTAATTTTCAAAATTAAAAA
TGGTTAG-TCTATATG------AGATAATAGTATAA---TTT---GTATATTTTATTTTC
AATAAAATGGTTTTGAATATCTT-----GTAAGGGTTTCTTTTATGGATTTTAAATTTGA
TTATGGTTTGTTAATGGTTAAAATGTTATTATTTAAATTTAATTTGTTAAGTGGGCAATA
TTATTTTACCCCGGCAATTAATTGTTTGTATAATATTAGTTCCAGAATAATCGGCTATAC
TAATGAAATTTAATCTTTATTTTTGTTGGGGCATGAAATTTTTTT-GTTGGTTTTATGAA
TTTTAGGTAAAATTAAAATTTGTATTTAGAG-GTTTTTATGTCATTAAGATTTT-GAAGG
CGAATTAGATTAGTACCTAATTAGTGAAAAA-TTAAATGTTCAGGAGTAAAGTGGTATTT
AAACTGAAAGAATATTGGCAGATTTT-CTAAATTATCTTTGGAGGTTGAGTGATAATTGA
GAACCCTCATTAACTACTTGATTTTTT-GGCTTATGTATGATCGTTTATTTTAAGCTTAA
GGTTTAGGATTTTAGGTTT----TTGGCTGTAAAAATAGATATATATTTAGTTTATGATT
AAGTT-AATTTGACCTACAATATTTTGAATTGT--GGATTATTAAATTAGTATTAGTATG
AAATTGTAAAAGACAGTAAGAAAGTTTTTATATCTTTTTGAAGAGTATTTAGAAGTGGTA
CAAATCATCCATCAATTGTCCAAAGGGGAGTAAGTTGTAGTAAAGTAGATTTAGGGGAAC
CTGAATCTAATA-TTAAACTATTTTAGAGTGTTTTGAAA-ACACTTTATAAGGATTTTT-
-CCTTTTGGTTTT-AGGAGTTAGTTTAAAT----TGAGAATTATTGATTGTTGATCAGGA
GGTTC---ACTCTTAG-TTATAAGAATTTATTTTAATTGTTAAAATATTAGATTGTAAAT
CTAAAGATTTAGTTATTCTTGTTGATGATGTTTTTTTTTATGATTTTTTTAATAATGATT
TTTATTTTGCAGTCTGTAGCTTTTATTACTTTATATGAGCGTCATTTGTTAGGAAGTAGA
CAAATTCGACTAGGTCCTACTAAAGTGAGTTTTATAGGAGTTTTGCAGGCGTTGTTAGAT
GGAATTAAATTGTTGAAGAAGGAACAGATTTTGCCTCTGTTTACTTCTGATTTGGTATTT
TTATTGGTGCCGGGTTTATCTTTTGTTTTGATGTATTTGGAGTGATTTTTGTTACCATAT
TTTTATAGTTTTCTGAGGTTGGAGTATTCTTTGTTGTTTTTTTTGTGTTTGTTGGGTTTT
AGAGTTTATTCGGTTATAATTAGTGGTTATATTAGTAAGTCTAAGTATGGAATGATTGGG
GCTTTGCGAGCGAGAAGTCAAAGGGTTTCTTATGAAATTGCTTTTTCTATTTATTTATTA
TCTGTTATGTTTGTATTGGGTTTGTTGATGTTTAAGGAAGGTTTTGAATTATTAATATTA
TTTATGTATTTTCCTTTTTTGATTATATTAATTGCTGAGTTGAATCGGGCTCCTTTTGAT
TTTGCCGAGGGGGAAAGAGAATTGGTGAGAGGATATAATGTGGAGTTTGGAAGGGTGGCT
TTTGTTTTGTTGTTTTTGAGAGAATATGGGAGTTTGATTTTTTTTTGTGTTTTATATTCT
GTTTTGTTTTTTGGTTTTTCTTTGTTGATGGTTTATTTTATGTTTTCTTTGATGATTTTT
GTTCGTAGATCTTATCCACGTTATCGTTATGATTTAATGATGAAGATGTTTTGATTTAAA
TTTTTACCAGTTTCTTTGATTTATTTGTTTTTTTTTTTTGTTGTTGGTTTGTTGTAG---
-------GAATTAATCAGGTTTTTTTGTTAGATGTGTTTTTGTTGGTTTTTTTATTGCAA
TATGTTTTTTATTTTGAGGAGGGGATATTAAGTGGATTTTTTAAAAATTTTTTGTTTGTA
TTATCAAATGTTTTTAGTTATGGTTTGAATTATTCTATGAGTTATATGATTTCTTTTTTT
ACTTTTATTGTTTTGTTATTATTTTGTTTTGGTGGTTATTTTTCTTATTCTTTTTGTGTT
TGTGGTATGCTGGAGTTTACTTTATTGTATGCTTTGATGGCTTGATTGACTACGGTTTTA
GTTATGATTTCAAGAATGAAGGTTTCTGTTTATTTAAGTAAATCTGGAGATAAATTTTTG
AAAACTTTTAGAATATTGATAGTAGAGGTGGTTAGGGAATTGTCTCGTCCTATGGCCTTA
ACTATTCGTTTAACAGTTAATGTGATGGTGGGTCATTTAATTGTAAGTTTTTTGTATATA
AGGATTGAGGGAGTGTTAGGTGATGGTTATGTTTGGTTAATGGTTTTAGCTATTATGATG
GAGTGTTTTGTTTTTTTTATTCAAAGTTATATTTTTTCTCGTTTGATTTATTTGTATTTA
AATGAATAGTAGGGTGTTAACTTAAGTTTAAAGTGTTAGATTTTTAATCTAAAAATGTTG
TTCACATCTTG--GTTAATATAGCATAAGAAATGTGTTTGTTTTAAGAGCAAAAGATA-T
AATATTAACTAATGAGTT-GTTTAAGTCTTCTAAACTTATATTAGG-TGT-TCCTGCTCG
TTATTGTATATGTTTTTTTTTTTTATGGTTTTAATGATGAGTATATTTGTTTTGTTAGTA
GATAATATTTTTTTTTGATGAAGGGTGTTTTTGATTATGACTTTGTTGATTGTTTTTATA
AATAAGAAATTTTTAAGATATAGAAGAATTTTTAATTATTTTGTTTTGCAGGAAAGTCTT
GGTTTAATTTTTTTATTATTATATTTTGGTGGTTTTTTGCCTATGTTGATTATGATAGTT
AAGATTGGGGTGGCTCCTTTTCATTTTTGGTTGTTTAAGGTTATTGAGGGCATGTTTGGT
TTTAATTTGGTATGATTTTTAACAATTCATAAGTTGCCTTTCTTATTGGTTTTTTTGCAA
TTGTTTTATTTAAATATAGTTTATTTTTTGTTAATTGGTCTATTGGTGTGTTTGTTTCAA
TTGTTTGTGTTAAAGTCTTTTAAGAAGT-TATTGTTGATTTCTACTGTTGAATCTTTTAG
GTGGGTTGTATTGGGTTTAGTGATGTCTTTTTTTAATGTATTGTATTTGTTTTTTTATTA
TTTAATTTTGATAATATTTTTGATTTATAAATTTGATAAGAATGAAGG---TTTGTTGGG
TTTTAGTTGGGAATTGGTGTTGGTATTTATGAATATACCTTTTAGAGTTGGTTTTTTTGT
TAAAATTATTTTATTGATGGAGTTTTTGAAGAGTTTTGGTATTTATGTGATTGTAATTAT
ATTTTTAATGTTTTTAAGAGTTTTATCTTTAAGTTTTTGGTTGGTTATTTTAAGGGTTAA
AAATTTGTTATTTAGAAAGTATAGAGTTGTAGGTATGATTTATAGTTTTCCTTTAATAAT
AGTGGTGTTATTATAGAAAA-GTTGTTTTCATCTTTAGTAAATATTTA-TTATGTTATCT
TGATAAGGTAGAGTTTTT--GAGGTGAAGAATGTTAAATAGATAGTCTATGTTTGATTAC
GGATCAGAAAGGTGAACATTTTT--GTAATTTAGTTTAGTAAGAATTTTTATTTTTGGTG
TAAAGGGGGGGTTAGTTACA--GATTCTTTTAGTTTAA--TTATAAAATGTGACTTTGAA
GAGGTTAAGATGAAGA-GAATGTTGAATAGACAGAATTTTAAGAGTTTTTTTAGTTCTTT
AGTGGTTACTTTGCCCAGAAGAAAGAGGTTAACTTTGGGTTGAAATTATGGTAGAATGTT
GGGAATAATTTTAGTTTTCCAGTTGTTAACTGGACTATTTTTATCTTTTTATTATGTTGC
GGATGGTTTAGTGGCTTTTAGTTCGGTTCAGTATATTATATTTGATGTTAATTTGGGTTG
GTTATTTCGAATTTTTCATTTTAATGGGGCGAGTTTGTTTTTTATTTTTTTGTATTTGCA
TATTTTTAAGGGTTTGTTTATAGTTAGTTATCGGTTAAAAAAAGTTTGAGGTACGGGTTT
ATTGATTTTTTTGTTGATTATGATAGAGGCTTTTATGGGTTATGTTTTAGTTTGGGCTCA
AATAAGATTTTGAGCTGCGGTTGTAATTACTAGGTTGTTGAGTGTTGTTCCTGTTTGAGG
TCAATTGATTGTGATGTGAATTTGAAGAGGTTTTGGAGTAACAAGGTCAACTTTAAAGTT
TTTTTTTGTTTTGCATTTTTTGTTACCTTGATTATTATTAGTTTTGGTTATAGTGCATAT
GATTTTTTTGCATAGTACCGGTAGAACTTCTAGTTTGTATTGTCATGGTGATTATGATAA
AATTAGTTTTGGTCCTTATTATTGGAATAAGGACTTTTATAATTTGTTAGTTTTTTTTGT
TTTTTTTTTGTTAGTTTTATTGAAACCTTTTTTATTAGGAGATCCTGAAATGTTTGTTGA
GGCTGACCCCATGATGAGTCCAGTGCATATTGTCCCAAAATGGTATTTTTTGTTTGCTTA
TGCTATTTTGCGGGCTATTCCTAATAAGGTTATGGGTGTTGTAGCTTTGTTGATAAGAAT
TTTGTTATTTTATTTTTTTTTACTGGTTAGTAATTATACGTCTTGTTTGGTAAATTTGAA
TAAGTTTTTAGTTTTTATATTTATTGTGGTTTCTGTAATGTTAAGTTGATTGGGTCAGTG
TTTGGTAAAGTATCCTTATTATGTTTTGAGTTTGGTTTTTTCTTTAATATATTTTTTTTT
GGTTTTTTTAATATTATTTGTTTATCGGTTTAAAAAGAATTTGTTTTTTTAA-CACAAAT
AGTATAGTATGTATATTGAATTTAGGTTTTAAAGGAA-TAATTTGTGTTTTGTATCATAA
TTTTCATATTTTAAGATTATCTAGTTATGCTTTTTATTTATTTTTTAGAACTTTAGGTAT
TACTAGTTCTTTGGTTTTGTTTTTTAAGTTTGGGTTGTATTTGCCTTTTTTACTTAGATT
GTTGGTATTGTTATTTGTTTCTTTTTTATGGGGTAAAGATATTTCTCTAGAAGGTTTAAG
GGGGTATCATAATTTTTTT-GTTATGGGGGGGTTTAAGTTTGGTGTAATGTTGTTTATTT
TTAGTGAGGTTATATTTTTTTTTGGAATTTTTTGGGTGTTTTTTGATTCTGCTTTAGTAC
CTGTTCATGAGTTAGGAGGTGATTGATCATCATATGGATTATTAATGGTTAATCCTTTTG
GGGTGCCATTATTGAATACTATTATTTTGTTGAGCAGGGGGGTTAGAGTTACTTGAGCTC
ATTATAGTTTGTTGAGTAATAAGAGATGTTTAAATAGAATAGTATTAACTTGTTTGTTGG
CTTTTTATTTTACTTTAGTTCAGTTAATGGAGTATAGAGAAGCTAGATTTTCTATTTCTG
ATGGTATTTATGGTAGAATTTTTTATTTGTCTACTGGTTTTCATGGTTTGCATGTTTTGT
GTGGGGGGTTGTTTTTATTTTTTAATTTATTGCGTTTAGTGAAGTGTCATTTTAATTATA
ATCATCATTTGGGTTTGGAGTTCGGAATTTTGTATTGGCATTTTGTAGATGTAGTGTGAT
TATTTTTGTTTGTATTTGTTTATTGGTGATCTTATTGCTAGAATAGTTTAAG-TTTAAGA
ATTTTTAATTTGTAATTAAAAGGTTTTGGCTAGTTTTGATAAGAGTTTTATTATTTGGTT
TTGTTATATTTTTTTATCCTTATTTATTTTTCTTTGTTTTTATTTTTGTTAGTTTATTAA
TAATAAATAGAATTTCATGAATGGGTTTATTTATTTATGTGGATTCTAATGTGTTTGTTT
TGTTAGTTTTAATGATGGTTTTTATTTATGGGGTGGTAGTAATTAGGGAGTTTAGTAGGA
GTCTTAAGTATTTGAGTATGATATTAATTATATTTTGTTATTTATTTTTTGTTTCTAGAA
ATATAATGATGTTATATATGTTTTTTGAATTGTCGATATTCCCTATTTTGGTGATGATTT
TAGGTTTTGGCTCGCAAATTGAGAAAATTGGGTCTAGGTATTATTTGTTGTTTTATACTA
CTTTTTGTTCTTTACCTTTTTTATATGTTTATTTTAAAAGGGTTTTTTATTTTAGTTATA
ATTATTTTGATTTTTTTTTATCTTGAGAGATAATGTTTATTTTATCTTTAAGTTTTATGG
TTAAGTTTCCTGTTTATTTTTTGCACTTATGATTGCCTAAAGCTCATGTTGAAGCTCCGA
CTACGGCTAGAATATTGTTAGCTGGATTGTTATTAAAGTTGGGTACAGCGGGGTTTTTAC
GGATTTTAGGTTCTATAAATTTTTCGTATAATAATTTTTGGTTATTTTTATCATTGTTGG
GGATGGTTTTGTCTGCTTTTAGATGTTTGTTTCAAAGGGATTCTAAATCTTTAGCTGCTT
ATTCTTCTGTTACCCATATAAGATTTTTATTGTTGGCAATGAGGGTTTTGTTTATTAGGG
GTAAAGTGGCAAGAATTTTGATGATATTGGCACATGGTTACACATCAACTTTAATGTTTT
ATTTAATTGGGGAGTTTTTTCATGTTAGATCAAGACGAATAATGTATTTTTTGAATGGGT
TGTTGGGATCTAGTATAATTTATGGGTTGGTTTTTTTTTTAGTATTTTTGTCTAATAGGG
GGGTCCCACCTTCTTTATCCTTTTTTTCGGAATTTATAATTATTGTTAATGCTATTTTGT
TGAGTAAGATTTTTTTTTTATTGGTTTTAGTTTATTTTATAGTATCTTTTTATTATAGTG
TTTATTTAATTGTTTGTTGTAGTATGGGTGGGAAATTTTTGGGTTTGTTAAATTTTAAAG
TGGGTTATAGTGTCCCTATGGTGATTATAATGTTTAATGTTTTTTGGTTGTCTTTGATAT
ATTAGCC--------TCTAAATTT-AGAGTTTTTGTTTTTA-TAAGAGTGAAATTTTGAT
TGGAAGAAAAATTCTCTTACATTTATATATATAAGAAATATCAAGGTGGTTTGTCGGTTT
GATTAGAAAGTTCTAATCATAAGGATATTGGTACTCTTTATTTTTTGTTTGGTTTATGGT
CGGGTATGTTAGGTACTGCTTTATCTTTGATTGTTCGTTTGGAATTGTCTAAACCTGGAA
TGTTGTTGTCTAATGGGCAATTGTATAATTCAATTATTACGGCTCATGCTTTTTTGATAA
TTTTTTTTATGGTGATGCCCAGTATGATTGGTGGTTTTGGTAATTGAATATTGCCTTTGA
TGTTGGGGGCTCCGGATATGAGTTTTCCTCGTTTGAATAATTTGAGTTTTTGATTATTAC
CAACTTCGATGTTTTTGATTTTAGATTCTTGTTTTGTGGATATAGGATGTGGGACTAGTT
GGACTGTTTATCCGCCTTTGAGAAGTTTAGGTCATCCTGGTAGAAGGGTGGATTTGGCGA
TTTTTAGTTTGCATTGTGCTGGACTGAGTTCTATTTTGGGGGGTATTAATTTTATGTGTA
CGACGAAGAATATGCGAAGAAGTTCAATTTCTTTGGAACATATGAGTTTGTTTGTTTGAT
CTGTTTTTGTGACTGTTTTTTTGTTGGTGTTGTCTTTACCTGTGTTGGCCGGGGCTATTA
CTATATTATTAACTGACCGTAATTTAAATACTTCTTTTTTTGATCCTAGTTCTGGTGGTA
ATCCTTTGATTTATCAGCATTTGTTTTGATTTTTTGGTCATCCTGAGGTTTATGTTTTGA
TTTTGCCTGCTTTTGGGATTGTTAGACAGTCTACTTTATATTTAACGGGTAAAAAAGAGG
TTTTTGGTTATTTGGGTATGGTTTATGCTATTTTAAGAATTGGTTTGATTGGTTGTGTGG
TTTGGGCTCATCATATATATACGGTTGGTATGGATTTAGATTCTCGTGCTTATTTTACTG
CGGCTACTATAGTTATTGCGGTTCCTACGGGAGTGAAGGTTTTTAGGTGGTTGGCAACTT
TATTTGGTATAAAG-ATATTGTTTCAACCTATTTTATTGTGGGTTTTGGGTTTTATTTTT
TT--ATTTACTATTGGTGGGTTAACTGGGGTTATATTGTCTAATTCTAGTTTGGATATTA
TTTTACATGATACTTATTATGTAGTTAGGCATTTTCATTATGTTTTAAGGTTGGGGGCTG
TTTTTGGTATTTTTACTGGTATTAGTCTTTGATGAGGGTTTATGACTGGTTGTGTTTATA
ATAAGTTGTATATAGTGGTGATGTTTTTTTTGATGTTTTTGGGTGTGAATTTGACTTTTT
TTCCTTTGCATTTTGCTGGTTTACATGGTTATCCTCGTAAGTATTTAGATTATCCTGATG
TTTATTCAGTTTGAAATGTTATTTCTTCTTTTGGGTCTTTAATTAGTGTTTTTGCTTTAT
TTATATTTATTTTTTTGTTGTTGGAGTCTTTTTTTAGATATCGTTTGTTGTTACTGGATA
ATTATTATAATAGAAGTCCTGAGTATAGATATAGAAGTTATGTTTTTGGTCATAGTTATC
AGTCAGAAGTTTATTTTAGAAGGAGGAGTTTAAAGTGTTA--GAACTTTTAGTATAATGT
T--ATGTATTTTTAATTGCAAATTAAAAGGTAAAGGGTTTTG--TGATAAGATAGGATAA
GAT-AGTCTGAGAGGTTCATATCCTTTAGGTGTTTT-CTCTTGTTGTTCAGGAAAGATTT
AGTATAGG--AGTATAAATTATTGTCAATAATTAGGGTAA-ATCTTTG---GATTCTTTA
GTATAAAAA--TAGTATAATTGATTTCCAATCAGTTGGTTTTAAGAGTTATTGAATTATT
TTCAGGGTTA----TAATTTGGGTTTTTCAGGTAGTGTTTTTAGTATTTA-TATAGACTG
GTTTCATGGATTTAATTGTAGTTTGTTGCTAGGAATTTTAGTTTTTGTAACTTTACTTTT
TTGTTTGTTGATTTTTGGTGGATTTTTTTTTAAGTATAAGGAGATGGAATATCAATTTGG
GGAGTTGTTGTGTAGTATTTTTCCGACGTTGGTTTTGTTGATGCAGATGGTTCCTTCTTT
GAGGATTTTGTATTATTATGGTTTGATAAATCTTGATAGGAATTTGACAGTTAAGGTTGT
CGGTCATCAATGATATTGAAGTTATGAATTTGGAGATATTCCTGGTTTGGAGTTTGATTC
TTATATAAAGTCTTTAGATCAGTTGGATTTGGGAGAACCTCGTTTATTGGAGGTGGATAA
TCGTTGTGTTTTACCTGAGGGTATTAATCTTCGTTTTTGTATTACATCTGCTGATGTAAT
TCATTCTTGGGCTTTGCCGAGAATGTCTTTAAAGTTGGATGCTATGAGAGGGATTTTAAG
AATTTTAAGATATAGATTTTCGAATTTGGGAATTTTTTATGGGCAATGTTCTGAGATTTG
TGGTGCTAATCATAGGTTTATACCTATTGCTATTGAGGTGACTTTGTTAGAAAATTTTAA
GGATTGATGTAATATTAATTTAGATTA--------GCTTAATAGTTTAA-TTTAAAATTT
TTATTTGTGGTGTAAGGGATTTTTAGGCTTTATTTTAATATTTTTTAAATTTTGATATTG
CATATCGTTTAAAGAAAATTTTATAGG-AATAAAAAATAGAAAAAGAAAGTAGAAGATTA
ATTTATTTTATTGTTTCAAAA-TAAAAATTATTAATTTTAGTGTTGAAAAGTCGCTTTTT
TTGATATCTGTTTTGTTGTTTA---ATATTAGAAATTTATATTATAT-GGAAAA-TTTTT
GGATTAAATAGAATTTGAAGTTTTTTTATTATTAGTTTTATAACTGTTGTT-TTT-TTT-
-ATTAAGTGTTTTTTTTTT--GTTTAATAGATTTTTATTAAATTTATAATTTTGAAATTA
GTAATTTTT-GGTAAGT--AGTTGTTTGTTT-AAATATAAGTTTTGAAATTGAAATTCAA
TCAAATGTTTTTTA-AAGACTTAGACTTTTTAATAAAGTTGGCTTCTGCCCGGTGAGTTT
--TT-AACGGCAGTCTTAGCGTGAGGACATTAAGGTAGCAAAATAATTTGTGCTTTTATT
GGGTTCTAGTATGAATGAAGTTATTGGTTGATTTTTTATTTTTTTTTTTTATGAATTTAG
GTAGGTATAAAAATGTACTTGTACAGTTTTACAAAGATAAGTCTTTGGAAATTCTTTTTT
GATATT-ATAGTGTTTTTGTTATATTATTAAAAAATTTTCTAGGGTAGAATATTATATAT
T-TTGAAGAACTAAA-GGTAAGTTTAGGAATTACTCCAGAGTTAACAGAAAATCATACTT
AATCTAGTTCTTATAGTAGAGTAAGTTTTACATCGATGTTGTATTTAAGTATATTAAGGA
GGAGAAGATTTAATTTTTAAGACTGTTCTTCTTTTAATTAATTTAACGTGATATTAGTTT
AATTCATCGTGAGATAGAATTGTTTATCTTGATAATTGTTTTTAATTAGTTTTATTAGTA
CGAAAGGAATGTTGTGAAAAGTTTGAAACTTTTTTGATCGGT--TGTT---CATTGTTTT
CTTTTTTTATGGTTGTATTAATTACTTTTTTGTTAATTTTGTTGTTGTATATGGTATGTT
TTTTGATGAGATTGAAGGAGAATAGTTTAAATAAAGTTAATTCTTTTGAAAGTGGTTTTT
TGAGACTGGTAAAAGTTCAGAATTCTTTTAGGATTCATTTTTTTGTTTTAATATTGATAT
TTGTTATTTTTGATTTAGAGATTGTGATATTTTTGGGGTTGTTGGTGGTTGATGTTTCTT
CGGTGGTTAGTTTTTTTATGTTATTTTTGTTTGTTTTGGGGGGTTTTTATATGGAATGAT
TTTTTGGTAAGTTGATTTGGGTTGT---GTAGAG--------ATAGATTTTTTGGTTTTT
TTGATGGTTTTTTTTTTATTGATATTGTTGTTGATTTTGATTTTTATGCCTAATTTTATG
TTGTTATTAAATTTGTTGGAGTGGGATTTTGTTGGGTTGAAGTTTAGTTTTTTTTTTAAT
AGATTGATTTTTTCTGTTATTTTGTTGGTGATTACTTTGAGAGTGGTTTTGTTTAGTAGT
TATTATTTAAATGGTGAATTGAATTTTGTTTATTATATGTTGATGTTGATGTTGTTTGTT
GGTTCTATGTTTATATTAAATTTTAGGAATAGGGTTTTTACTATAATAGTAAGTTGGGAT
TTATTAGGTATTTCTAGTTTTTTTTTAGTTTTATTTTATAGAAATTGGGATAGAAATTCT
GGTGCTATGAATACGGCTTTAACAAATCGTGTGGGTGATTATTTTATTTTTTGTTTTTTT
AGTTCGTCATTGTTTAGAAGATATTATTTTTTTTCTTTTAGATTTTTTGTAGGTAGTGGT
TTATTGTTGTTGGTTTTTGCTTCTTTTACTAAAAGGGCTCAATATCCTTTTAGTAGTTGG
TTACCAAAGGCGATGAGTGCCCCTACTCCTGTGAGTTCTTTGGTTCATAGTAGGACATTG
GTGACTGCTGGTTTGATTTTATTGATAAATTTTGATTTAATAATTAATAATTTTTTTGTT
ATGTTGTTTTTGTTATTGATTGGTTTATTTACGATGTTTTTTTCGAGTATTATAGCTTTG
TTTGAGGAAGATATGAAAAAG---GTAGTGGCTTTGAGAACTTTATCGCAAATGGGTTTT
ATGATGTTTACTTTGGGAATGGGGTTGCATTTTATTTCTTTGTTACATTTATTGAGGCAT
GCTTTGTTTAAAAGTTGTTTGTTTATGCAGGTAGGTTATTTGATTCATAGAAATTTTGGA
CAACAAGATAGTCGTTTTTATGGTAATAATGGGGAATTGATTATGTTTGTTCAGTTGCAA
ATGATGATTACGTTATTTTGTTTGTGTGGTTTATTTTTTACTAGGGGTATAGTAAGTAAG
GATTTGATTTTAGAATTATTTTTTTTTAATAGTTATTATATGATGTTGGGTTTGTTTTTT
TTAATTTCTGTTTTTTTGACTTTTGGTTATAGTTATCGTTTGTGGAAAAGTTTGTTTCTT
AGATTTTCTAAAGTATTGATAGAAGTTGGTAGAAGTTTGTTAATGAATTATTTGAGTTTG
TGTTTGATTGTATTTTCTGTAATTTTTATATATTGGATGGGTGTGAATTTGTTGTGTTTG
CCTAGGTTTTTTTTATATATGGATATGTATATACCATTGTTTTATATTTTTTTAATTCTG
ATATTTTGTTATTTAGTTGTTAAATTTTTGTTAAAAGAATTAATTTATAAGTTTTTTGTT
GATTATTATGCTAAGATTTTTTCTTTTATAGGATTAAATTTTAAGTTTGTTGATTGTGGT
TTGACAAGATTGGGTG---TTAATGTTTTTT-ATATTTTTAGAATTTTTAGAAAATTGTT
TGTTGAAATAATAGGAAGAATAGGGTATAATAGTGTGGTGATTGTAGTTTTTTTTGTTTT
TTTAGTTCTGTGGGGTCTTAGTTT-AAGTATAAATATATGATTTGCATTTGTAAGATTTA
GATTCTAAATGAGGGA--------------------TTTGGGATTTTGT-AGAATTA---
-TAGT---ATATTATATTATATATATATGA---TATTATATAAAATTTATATA--AATTT
TATATAATATTTTATAAAAAAA-T-GAACAAAA-GTTCAAT--ATATCACTT--GAATCT
TTATATATTTTAAAAGTCTATAAA-GTTTCATTCAGAA-GAAACTTTT-TATAA----GA
CTTG--AGAATAAAGATTCAG-GTGTATATATTATATATATAATAAA-------------

>ZX_Acan
CAGTATATAGTTT--ATTATAAAATGTAGTGTTTGGGTTGCTGAGATTT-GTTACTGAG-
---GTTGAATTTGTAGTTTATCAAGAATAATTCATTTACAATGAATAGGTA-AGGAGTTC
TGTGAGTTTTATGTTATTATTATCTTTGTTCTTTAGTGTGATGAGTTATATAAATAATGA
TCCAATTAAGAGGAGTTTTTTTTTGATTTTTTCAATGTTGTTTTGTATGCCTGTGATGTC
TTTTGTGGGGTATGTGTGATATTCTTATTTTGTTTGTATGCTTTTTTTGAGTGGGATTTT
TGTGATTTTAGTTTATTTTTCTAGTTTGTCAAGTTTTTTAAAATTTGGTGTTTATTTTTG
ATTTGTGGGGTTGATTTTAACTTTGTTGTGTTTTAATTTGTTTGAG------GATTTTTT
TTTTGTTGGTTTTAGGGGGTTAACTGTTTTTTATTATGAGTTGAATTTTTTTTTGTTGTT
TTATTTAGTTGTTGTTCTTTTGTTTTTTATAAGATTTGTTAGTTATTATTTAAGTTTTTC
TGGGGCTTTACGAAGAGTTTAGATTATTTTTTTTTTTGTTAGATTGTTAATGTTGATTTT
TAAGGGGTATCGTTTTATTTTTGTTTTGATTTCTTTAGAATTTTTAATGATGAG-GGTTT
TTGTGAAGTTTTTTGAGGTTTTTAATAGGATGATGTTTTTTTTTTTTATGTGTCATTCGG
TGGTTTCTAGAATTTTGGGTGTTGTAATTATGGTTGGTGGTGTGAAGTTTTACGGGAGTG
ATTTGAGAGTTTTTTGTAGATTTAAGTTAAGTGAAA-CTATTAATTTTCAAAATTAAAAA
TGGTTAG-TCTATATG------AGATAATAGTATAA---TTT---GTATATTTTATTTTC
AATAAAATGGTTTTGAATATCTT-----GTAAGGGTTTCTTTTATGGATTTTAAATTTGA
TTATGGTTTATTAATGGTTAAAATGTTATTATTTAAATTTAATTTGTTAAGTGGGCAATA
TTATTTTACCCCGGCAATTAATTGTTTGTATAATATTAGTTCCAGAATAATCGGCTATAC
TAATGAAATTTAATCTTTATTTTTGTTGGGGCATGAAATTTTTTT-GTTGGTTTTATGAA
TTTTAGGTAAAATTAAAATTTGTATTTAGAG-GTTTTTATGTCATTAAGATTTT-GAAGG
CGAATTAGATTAGTACCTAATTAGTGAAAAA-TTAAATGTTCAGGAGTAAAGTGGTATTT
AAACTGAAAGAATATTGGCAGATTTT-CTAAATTATCTTTGGAGGTTGAGTGATAATTGA
GAACCCTCATTAACTACTTGATTTTTT-GGCTTATGTATGATCGTTTATTTTAAGCTTAA
GGTTTAGGATTTTAGGTTT----T-GGCTGTAAAAATAGATATATATTTAGTTTATGATT
AAGTT-AATTTGACCTACAATATTTTGAATTGT--GGATTATTAAATTAGTATTAGTATG
AAATTGTAAAAGACAGTAAGGAAGTTTTTATATCTTTTTGAAGAGTATTTAGAAATGGTA
CAAATCATCCATCAATTGTCCACAGGGGAGTAAGTTGTAGTAAAGTAGATTTAGGGGAAC
CTGAATCTAATA-TTAAACTATTTTAGAGTGTTTTGAAA-ACACTTTATAAGGATTGTTG
TCCTTTTGGTTTTTAGGAGTTAGTTTAAAT----TGAGAATTATTGATTGTTGATCAGGA
GGTTT---ACTCTTAG-TTATAAGAATTTATTTTAATTGTTAAAATATTAGATTGTAAAT
CTAAAGATTTAGTTATTCTTGTTGATGATGTTTTTTTTTATGATTTTTTTAATAATGATT
TTTATTTTGCAGTCTGTAGCTTTTATTACTTTATATGAGCGTCATTTATTAGGAAGTAGA
CAAATTCGACTAGGTCCTACTAAAGTGAGTTTTATAGGAGTTTTGCAGGCGTTGTTAGAT
GGAATTAAATTGTTGAAGAAGGAACAAATTTTGCCCCTATTTACTTCTGATTTGGTATTT
TTATTGGTACCGGGTTTATCTTTTGTTTTGATGTATTTGGAGTGATTTTTGTTACCATAT
TTTTATAGTTTTTTGAGGTTGGAGTATTCTTTGTTGTTTTTTTTGTGTTTGTTGGGTTTT
AGAGTTTATTCGGTTATAGTTAGTGGTTATATTAGTAAGTCTAAGTATGGGATGATTGGG
GCTTTGCGAGCGAGAAGTCAAAGGGTTTCTTATGAAATTGCTTTTTCTATTTATTTATTA
TCTGTTATGTTTGTATTGGGTTTGTTGATGTTTAAGGAAGGTTTTGAATTATTAATATTG
TTTATGTATTTTCCTTTTTTGATTATGTTAATTGCTGAGCTGAATCGGGCTCCTTTTGAT
TTTGCTGAGGGGGAGAGAGAATTGGTGAGAGGATATAATGTGGAGTTTGGAAGGGTGGCT
TTTGTTTTGTTGTTTTTGAGAGAATATGGGAGTTTGATTTTTTTTTGTGTTTTGTATTCT
GTTTTGTTTTTTGGTTTTTCTTTGTTGATGGTTTATTTTATGTTTTCTTTGATGATTTTT
GTTCGTAGATCTTATCCGCGTTATCGTTATGATTTAATGATGAAGATGTTTTGATTTAAA
TTTTTACCGGTTTCTTTGATTTATTTGTTTTTTTTTTTTGTTGTTGGTTTGTTGTAG---
-------AAATTAATCAGGTTTTTTTGTTAGATGTGTTTTTGTTGGTTTTTTTATTGCAA
TATGTTTTTTATTTTGAGGAGGGAATATTAAGTGGATTTTTTAAAAATTTTTTGTTTGTA
TTATCAAATGTTTTTAGTTATGGTTTGAATTATTCTATGAGTTATATGATTTCTTTTTTT
ACTTTTATTGTTTTGTTATTATTTTGTTTTGGCGGTTATTTTTCTTATTCTTTTTGTGTT
TGTGGTATGTTGGAGTTTACTTTATTGTATGCTTTGATGGCTTGATTGACTACGGTTTTA
GTTATGATTTCAAGAATGAAGGTTTCTGTTTATTTAAGTAAATCTGGAGATAAATTTTTG
AAAACTTTTAGAATATTGATAGTAGAGGTGGTTAGGGAATTGTCTCGTCCTATGGCTTTA
ACTATTCGTTTAACAGTTAATGTGATGGTGGGCCATTTAATTGTAGGTTTTTTGTATATA
AGGATTGAGGGGGTGTTAGGTGATGGTTATGTTTGGTTAATGGTTTTAGCTATTATGATG
GAGTGTTTTGTTTTTTTTATTCAAAGTTATATTTTTTCTCGTTTGATTTATTTGTATTTA
AATGAATAGTAGGGTGTTAACTTAAGTTTAAAGTGTTAGATTTTTAATCTAAAAATGTTG
TTCACATCTTG--GTTAATATAGCATAAGAAATGTGTTTGTTTTAAGAGCAAAAGATA-T
AATATTAACTAATGAGTT-GTTTAAGTCTTCTAAACTTATATTAGG-TGT-TCCTGCTCA
TTATTGTATATGTTTTTTTTTTTTATGGTTTTAATGATGAGTATATTTGTTTTGTTAGTA
GATAATATTTTTTTTTGATGAAGGGTGTTTTTGATTATGACTTTGTTGATTGTTTTTATA
AATAAGAAATTTTTAAGATATAGAAGAATTTTTAATTATTTTGTTTTGCAGGAAAGTCTT
GGTTTAATTTTTTTATTA---TATTTTTGTGGTTTTTTGCCTATGTTAATTATGATAGTT
AAGATTGGGGTAGCTCCTTTTCATTTTTGGTTGTTTAAGGTTATTGAGGGCATGTTTGGT
TTTAATTTGGTATGATTTTTAACAATTCATAAGTTGCCTTTTTTATTGGTTTTTTTGCAA
TTGTTTTATTTAAATATAGTTTATTTTTTGTTAATTGGTTTATTGGTGTGTTTGTTTCAA
TTGTTTGTGATAAAGTCTTTTAAGAAGT-TGTTGTTGATTTCTACTGTTGAATCTTTTAG
GTGAGTTGTATTGGGTTTAGTGGTGTCTTTTTTTAATGTATTGTATTTGTTTTTTTATTA
TTTAATTTTGATAATATTTTTGATTTATAAATTTGATAAGAATGAAGG---TTTGTTGGG
TTTTAGTTGGGAATTGGTGTTGGTATTTATGAATATACCTTTTAGAGTTGGTTTTTTTGT
TAAAATTATTTTATTGATGGAGTTTTTGAAGAGTTTTGGTATTTATGTGATTGTAATTAT
ATTTTTAGTGTTTTTAAGAGTTTTATCTTTAAGTTTTTGGTTGGTTATTTTAAGGGTTAA
AAATTTGTTATTTAGAAAGTATAGAGTTGTAGGTATGATTTATAGTTTTCCTTTAATAAT
AGTGGTATTATTATAGAAAG-GTTGTTTTCATCTTTAGTAAATATTTA-TTATGTTATCT
TGATAAGGTAGAGTTTTT--GAGGTGAAGAATGTTAAATAGATAGTCTATGTTTGATTAC
GGATCAGAAAGGTGAACATTTTT--GTAATTTAGTTTAGTGAGAATTTTTATTTTTGGTG
TAAAGGGGG--TTAGTTACA--GATTCTTTTAGTTTAA--TTATAAAATGTGACTTTGAA
GAGGTTAAGATGAAGA-GAATGTTGAATAGACAGAATTTTAAGAGTTTTTTTAGTTCTTT
AGTGGTTACTTTGCCTAGGAGAAAGAGGTTAACTTTGGGTTGAAATTATGGTAGAATGTT
GGGAATAATTTTAGTTTTTCAGTTGTTAACTGGATTATTTTTATCTTTTTATTATGTTGC
GGATGGTTTAGTGGCTTTTAGTTCGGTTCAGTATATTATATCTGATGTTAATTTGGGTTG
GTTATTTCGAATTTTTCATTTTAATGGGGCGAGTTTGTTTTTTATTTTTTTGTATTTGCA
TATTTTTAAGGGTTTGTTTATAGTTAGTTATCGGTTAAAAAAAGTTTGAGGTACGGGTTT
ATTGATTTTTTTGTTGATTATGATAGAGGCTTTTATGGGTTATGTTTTAGTTTGGGCTCA
AATAAGATTTTGAGCTGCGGTTGTAATTACTAGGTTGTTGAGTGTTGTTCCTGTTTGAGG
CCAACTGATTGTGATGTGAATTTGAAGAGGTTTTGGAGTAACAAGGTCAACTTTAAAGTT
TTTTTTTGTTTTGCATTTTTTGTTACCTTGATTATTATTAGTTTTGGTTATAGTGCATAT
GATTTTTTTGCATAGTACCGGTAGAACTTCTAGTTTGTATTGTCATGGTGATTATGATAA
AATTAGTTTTGGTCCTTATTATTGGAATAAGGACTTTTATAATTTGTTAGTTTTTTTTGT
TTTTTTTTTGTTAGTTTTATTGAAACCTTTTTATTTAGGGGATCCTGAAATGTTTGTTGA
GGCTGATCCCATGATGAGTCCAGTGCATATTGTCCCAGAATGGTATTTTTTGTTTGCTTA
TGCTATTTTGCGGGCTATTCCTAATAAGGTTATGGGTGTTGTAGCTTTGTTGATAAGAAT
TTTGTTATTTTATTTTTTTTTACTGGTTAGTAATTATACGTCTTGTTTGGTAAATTTGAA
TAAGTTTTTAGTTTTTATATTTATTGTGGTTTCTGTAATGTTAAGTTGATTGGGTCAGTG
TTTGGTAGAGTATCCTTATTATGTTTTGAGTTTGGTTTTTTCTTTAATATATTTTTTTTT
GGTTTTTTTAATATTATTTGTTTATTGGTTTAGAAAGAATTTGTTTTTTTAA-CACAAAT
AGTATAGTATGTATGTTGAATTTAGGTTTTAAAGGAA-TAATTTGTGTTTTGTATCATAA
TTTTCATATTTTAAGATTATCTAGTTATGCTTTTTATTTATTTTTTAGAACTTTAGGTAT
CACTAGTTCTTTGGTTTTGTTTTTTAAGTTTGGGTTGTATTTGCCTTTTTTACTTAGATT
GTTGGTATTGTTGTTTGTTTCTTTTTTATGGGGTAAAGATATTTCTCTAGAAGGTTTAAG
GGGGTATCATAATTTTTTT-GTTATGGGGGGGTTTAAGTTTGGTGTAATGTTGTTTATTT
TTAGTGAGGTTATATTTTTTTTTGGAATTTTTTGGGTGTTTTTTGATTCTGCTTTAGTAC
CTGTTCATGAGTTAGGGGGTGATTGATCATCATATGGATTATTAATGGTTAATCCTTTTG
GGGTGCCGTTATTGAATACTATTATTTTGTTGAGTAGGGGGGTTAGAGTTACTTGAGCCC
ATTATAGTTTGTTGAGTAATAAGAGATGTTTAAATAGGATAGTATTGACTTGTTTGTTGG
CTTTTTATTTTACTTTAGTTCAGTTAATGGAGTATGGAGAAGCTAGATTTTCTATTTCTG
ATGGTATTTATGGTAGAATTTTTTATTTGTCTACTGGTTTTCATGGTTTGCATGTTTTGT
GTGGGGGGTTGTTTTTATTTTTTAATTTATTGCGTTTAGTGAAGTGTCACTTAAATTATA
ATCATCATTTGGGTTTGGAGTTCGGAATTTTGTATTGGCATTTTGTAGATGTAGTGTGAT
TATTTTTGTTTGTGTTTGTTTATTGGTGATCTTATTGCTAGAATAGTTTAAG-TTTAAGA
ATTTTTAATTTGTAATTAAAAGGTTTTGGCTAGTTTTGATAAGAGTTTTATTATTTGGTT
TTGTTATATTTTTTTATCCTTATTTATTTTTCTTTATTTTTATTTTTGTTAGTTTATTAA
TAATAAATAGAATTTCATGAATGGGTTTATTTATTTATGTGGATTCTAATGTGTTTGTTT
TGTTAGTTTTAATGATGGTTTTTATTTATGGGGTGGTAGTAATTAGGGAGTTTAGTAGGA
GTCTTAAGTATTTGAGTATGATATTAATTATATTTTGTTATTTATTTTTTGTTTCTAGAA
ATATGATGATGTTATATATGTTTTTTGAATTGTCGATATTCCCTATTTTGGTGATGATTT
TAGGTTTTGGCTCGCAAATTGAGAAAATTGGGTCTAGGTATTATTTGTTGTTTTATACCA
CTTTTTGTTCTTTACCTTTTTTATATGTTTATTTTAAAAGGGTTTTTTATTTTAGTTATA
ATTATTTTGATTTTTTTTTATCTTGAGAGATAATGTTTATTTTATCTTTAAGTTTTATGG
TTAAGTTTCCTGTTTATTTTTTGCATTTATGATTGCCTAAAGCTCATGTTGAAGCTCCGA
CTACGGCTAGAATATTGTTAGCTGGATTGTTATTAAAGTTGGGTACAGCAGGGTTTTTAC
GGATTTTAGGTTCTATAAATTTTTCGTATAATAATTTTTGGTTATTTTTATCGTTGTTGG
GGATAGTTTTGTCTGCTTTTAGATGTTTGTTTCAAAGGGATTCTAAATCTTTAGCTGCTT
ATTCTTCTGTTACTCATATAAGATTTTTATTGTTGGCAATGGGGGTTTTGTTTATTAGGG
GTAAAGTGGCAAGAATTTTGATGATATTGGCACATGGTTATACATCAACTTTAATGTTTT
ATTTAATTGGGGAGTTTTTTCATGTTAGATCAAGACGAATAATGTATTTTTTGAATGGGT
TGTTGGGATCTAGTATAATTTATGGGTTGGTTTTTTTTTTAGTATTTTTGTCTAATAGGG
GGGTCCCACCTTCTTTATCCTTTTTTTCGGAATTTATAATTATTGTTAATGCTATTTTAT
TGAGTAAGATTTTTTTTTTATTGGTTTTAGTTTATTTTATAGTATCTTTTTATTATAGTG
TTTATTTGATTGTTTGTTGTAGTATGGGTGGGAAATTTTTGAGTTTGTTAAATTTTAAAG
TGGGTTATAGTGTCCCTATGGTGATTATAATGTTTAATGTTTTTTGGTTGTCTTTGATAT
ATTAGCC--------TCTAAATTT-AGAGTTTTTGTTTTTA-TAAGAGTGAAATTTTGAT
TGGAAGAAAAATTCTCTTACATTTATATATATAAGAAATATCAAGGTGGTTTGTCGGTTT
GATTAGAAAGTTCTAATCATAAGGATATTGGTACTCTTTATTTTTTGTTTGGTTTATGGT
CGGGTATGTTAGGTACTGCTTTATCTTTGATTGTTCGTTTGGAATTGTCTAAGCCTGGAA
TGTTGTTGTCTAATGGGCAATTGTATAATTCAATTATTACGGCTCATGCTTTTTTGATAA
TTTTTTTTATGGTGATGCCCAGTATGATTGGTGGTTTTGGTAATTGAATATTGCCTTTGA
TGTTGGGGGCTCCGGATATAAGTTTTCCTCGTTTGAATAATTTGAGTTTTTGATTATTAC
CAACTTCGATGTTTTTGATTTTAGATTCTTGTTTTGTGGATATAGGATGTGGGACTAGTT
GGACTGTTTATCCGCCTTTGAGAAGTTTAGGTCATCCTGGTAGAAGGGTGGATTTGGCGA
TTTTTAGTTTGCATTGTGCTGGATTGAGTTCTATTTTGGGGGGTATTAATTTTATGTGTA
CGACGAAGAATATGCGAAGAAGTTCAATTTCTTTGGAACATATGAGTTTGTTTGTTTGAT
CTGTTTTTGTGACTGTTTTTTTGTTGGTGTTGTCTTTACCTGTGTTGGCCGGGGCTATTA
CTATATTATTAACTGACCGTAATTTGAATACTTCTTTTTTTGATCCTAGTTCTGGTGGTA
ATCCTTTGATTTATCAGCATTTGTTTTGATTTTTTGGTCATCCAGAGGTTTATGTTTTGA
TTTTGCCTGCTTTTGGGATTGTTAGACAGTCTACTTTATATTTAACGGGTAAAAAGGAGG
TTTTTGGTTATTTGGGTATGGTTTATGCTATTTTAAGAATTGGTTTGATTGGTTGTGTGG
TTTGGGCTCATCATATATATACGGTTGGTATGGATTTAGATTCTCGTGCTTATTTTACTG
CGGCTACTATAGTTATTGCGGTTCCTACGGGAGTGAAGGTTTTTAGGTGGTTGGCAACTT
TATTTGGTATAAAG-ATATTGTTTCAACCTATTTTATTGTGGGTTTTGGGCTTTATTTTT
TT--ATTTACTATTGGTGGGTTAACTGGGGTTATATTGTCTAATTCTAGTTTGGATATTA
TTTTACATGATACTTATTATGTAGTTAGGCATTTTCATTATGTTTTAAGGTTGGGGGCTG
TTTTTGGTATTTTTACTGGTATTAGTCTTTGATGAGGGTTTATGACCGGTTGTGTTTATA
ATAAGTTGTATATAGTGGTAATGTTTTTTTTGATGTTTTTGGGTGTGAATTTGACTTTTT
TTCCTTTGCATTTTGCTGGTTTACATGGTTATCCTCGTAAGTATTTAGATTATCCTGATG
TTTATTCGGTTTGAAATGTTATTTCTTCTTTTGGGTCTTTAATTAGTGTTTTTGCTTTAT
TTATGTTTATTTTTTTGTTGTTGGAGTCTTTTTTTAGATATCGTTTGTTGTTACTGGATA
ATTATTATAATAGAAGTCCTGAATATAGATATAGAAGTTATGTTTTTGGTCATAGTTATC
AGTCAGAAGTTTATTTTAGAAGGAGGAGTTTAAAGTGTTA--GAACTTTTAGTATAATGT
T--ATGTATTTTTAATTGCAAATTAAAAGGTAAAGGGTTTTG--TAATAAGATAGGATAA
GAT-AGTCTGAGAGGTTCATATCCTTTAGGTGTTTT-CTCTTGTTGTTCAGGAAAGATTT
AGTATAGG--AGTATAAATTATTGTCAATAATTAGGGTAA-ATCTTTG---GATTCTTTA
GTATAAAAA--TAGTATAATTGATTTCCAATCAGTTGGTTTTAAGAGTTATTGAATTATT
TTCAGGGTTA----TAATTTGGGTTTTTCAGGTAGTGTTTTTAGTATTTA-TATAGATTG
GTTTCATGGATTTAATTGTAGTTTGTTGCTAGGAATTTTAGTTTTTGTAACTTTACTTTT
TTGTTTATTGATTTTTGGTGGATTTTTTTTTAAGTATAAGGAGATAGAATATCAATTTGG
GGAGTTGTTGTGTAGTATTTTTCCGACGTTGGTTTTATTGATGCAGATGGTTCCTTCTTT
GAGGATTTTGTATTATTATGGTTTGATAAATCTTGATAGGAATTTGACAGTTAAGGTTGT
TGGTCATCAATGATATTGAAGTTATGAATTTGGGGATATTCCTGGTTTGGAGTTTGATTC
TTATATAAAGTCTTTAGATCAGTTGGATTTGGGAGAACCTCGTTTATTGGAAGTGGATAA
TCGTTGTGTTTTACCTGAGGGTATTAATCTTCGTTTTTGTATTACATCTGCTGATGTAAT
TCATTCTTGGGCTTTGCCGAGAATGTCTTTAAAGTTGGATGCTATGAGAGGGATTTTAAG
AATTTTAAGATATAGATTTCCGAATTTGGGAATTTTTTATGGGCAATGTTCTGAGATTTG
TGGTGCTAATCATAGGTTTATACCTATTGCTATTGAGGTGACTTTGTTAGAAAATTTTAA
GGATTGGTGTAATATTAATTTAGATTA--------GCTTAATAGTTTAA-TTTAAAATTT
TTATTTGTGGTGTAAGAGATTTTTAGGCTTTATTTTAATATTTTTTAGATTTTGATATTG
CATATCGTTTAAAGAAAATTTTATAGG-AATAAAAAATAGAAAAAGAAAGTAGAAGATTA
ATTTATTTTATTGTTTCAAAA-TAAGAATTATTAATTTTAGTGTTGAAAAGTCGCTTTTT
TTGATATCTGTTTTATTGTTTA---ATATTAGAAATTTATATTATAT-GGAAAAATTTTT
GGATTAAATAGAATTTGAAGTTTTTTTATTATTAGTTTTATAACTGTTGTT-TTT-TTT-
-ATTAAGTGTTTTTTTTTTT-GTTTAATAGATTTTTATTAAATTTATAGTTTTGAAATTA
GTAATTTTT-GGTAAGT--AGTTGTTTGTTT-AAATATAAGTTTTGAAATTGAAATTCAA
TCAAATGTTTTTTA-AAGACTTAGACTTTTTAATAAAGTTGGCTTCTGCCCGGTGAGTTT
--TT-AACGGCAGTCTTAGCGTGAGGACATTAAGGTAGCAAAATAATTTGTGCTTTTATT
GGGTTCTAGTATGAATGAAGTTATTGGTTGATTTTTTATTTTTTTTTTTTATGAATTTAA
ATAGGTATAAGAATGTACTTGTACAGTTTTACAAAGATAAGTCTTTGGAAATTCTTTTTT
GATTTT-ATAGTGTTTTTGTTATATTATTAAAAAATTTTCTAGGGTAGAATATTATATAT
T-CTGAAGAACTAAA-GGTAAGTTTAGGAATTACTCCAGAGTTAACAGAAAATCATACTT
AATCTAGTTCTTATAGTAGAGTAAGTTTTACATCGATGTTGTATTTAAGTATATTAAGGA
GGAGAAGATTTAATTTTTAAGACTGTTCTTCTTTTAATTAATTTAACGTGATATTAGTTT
AATTCATCGTGAGATAGAATTGTTTATCTTGATAATTGTTTTTAATTAATCTTATTAGTA
CGAAAGGAATGTTGTGAAAAGTTTAAAACTTTTTTGATCGGT--TGTT---CATTGTTTT
CTTTTTTTATGGTTGTATTGATTACTTTTTTGTTGATTTTGTTGTTGTATATGGTATGTT
TTTTGATGAGATTGAAGGAGAGTAATTTAAATAAAGTTAATTCTTTTGAAAGTGGTTTTT
TGAGACTGGTAAAAGTTCAGAATTCTTTTAGGATTCATTTTTTTGTTTTAATATTGATGT
TTGTTATTTTTGATTTAGAGATTGTGATATTTTTGGGGTTGTTGGTGGTTGATGTTTCTT
CGTTGGTTAGTTTTTTTATGTTATTTTTGTTTGTTTTGGGGGGTTTTTATATGGAATGAT
TTTTTGGTAAGTTGATTTGGGTTGT---GTAGAG--------ATAGATTTTTTGGTTTTT
TTGATGGTTTTTTTTTTATTAATATTGTTGTTGATTTTGATTTTTATGCCTAATTTTATG
TTGTTATTAAATTTGTTGGAGTGGGATTTTGTTGGGTTGAAGTTTAGTTTTTTTTTTAAT
AGATTGATTTTTTCTGTTATTTTGCTGGTGATTACTTTGAGAGTGTTTTTGTTTAGTAGT
TATTATTTAAATGGTGAATTGAATTTTGTTTATTATATGTTGATGTTGATGTTGTTTGTT
GGTTCTATGTTTATATTAAATTTTAGGAATAGGGTTTTTACTATAATAGTAAGTTGGGAT
TTATTAGGTATTTCTAGTTTTTTTTTAGTTTTGTTTTATAGAAATTGGGATAGAAATTCT
GGTGCTATGAATACGGCTTTGACAAATCGTGTGGGTGATTATTTTATTTTTTGTTTTTTT
AGTTCGTCATTGTTTAGAAGATATTATTTTTTTTCTTTTAGATTTTTTGTAGGTAGTGGT
TTATTGTTGTTGGTTTTTGCTTCTTTTACTAAAAGGGCTCAATATCCTTTTAGTAGTTGG
TTACCAAAGGCGATGAGTGCTCCTACTCCTGTGAGTTCTTTGGTTCACAGTAGGACATTG
GTGACTGCTGGTTTGATTTTATTGATAAATTTTGATTTAATAATTAATAATTTTTTTGTT
ATGTTGTTTTTGTTATTGATTGGTTTATTTACGATGTTTTTTTCGAGTATTATAGCTTTG
TTTGAGGAAGATATAAAAAAG---GTAGTGGCTTTGAGAACTTTATCGCAAATGGGTTTT
ATGATGTTTACTTTGGGAATGGGGTTGCATTTTATTTCTTTGTTACATTTATTGAGGCAT
GCTTTGTTTAAAAGTTGTTTGTTTATGCAGGTAGGTTATTTGATTCATAGAAATTTTGGA
CAACAGGATAGTCGTTTTTATGGTAATAATGGGGAATTGATTATGTTTGTTCAGTTGCAA
ATGATGATTACGTTATTTTGTTTGTGTGGTTTATTTTTTACTAGGGGTATAGTAAGTAAG
GATTTAATTTTAGAATTATTTTTTTTTAATAGTTATTATATGATGTTGGGTTTGTTTTTT
TTAATTTCTGTTTTTTTGACTTTTGGTTACAGTTATCGTTTGTGGAAAAGTTTGTTTCTT
AGATTTTCTAAGGTATTGATAGAAGTTGGTAGAAGTTTGTTAATGAATTATTTGAGTTTG
TGTTTGATTGTATTTTCTGTAGTTTTTATATATTGGATGGGTGTGAATTTGTTGTGTTTG
CCTAGGTTTTTTTTATATATGGATATGTATATACCATTGTTGTATATTTTTTTAATTCTG
ATATTTTGTTATTTAGTTGTTAAAATTTTGTTAAAAGAATTAATTTATAAGTTTTTTGTT
GATTATTATGTTAGGATTTTTTCTTTTATAGGATTAAATTTTAAGTTTGTTGATTGTGGT
TTGACAAGATTGGGTG---TTAATGTTTTTT-ATATTTTTAGAATTTTTAGAAAATTGTT
TGTTAAAATAATAGGAAGAATGGGGTATAATAGTGTGGTGATTGTAGTTTTTTTTGTTTT
TTTAGTTCTGTGGGGTCTTAGTTT-AAGTATAAATATATGATTTGCATTTGTAAGATTTA
GATTCTAAATGGGGGAA-------------------TTTGGGATTTTGT-AGAATTA---
-TAGT---ATATTATATTATATATATATGA---TATTATATAAAATTTATATA--AATTT
TATATAATATTTTATAAAAAAA-T-GAACAAAA-GTTCAAT--ATATCACT---GAATCT
TTATATATTTTAAAAGTCTATAAA-GTTTCACTTAGAAAGAAACTTTT-TATAA----GA
CTTG--AGAATAAAGATTCAG-ATGTATATATTATATATATAATAAA-------------

>MK570632_Acan_FH
CAGTATATAGTTT--ATTATAAAATGTAGTGTTTGGGTTGCTGAGATTT-GTTACTGAGA
---GTTGAATTTGTAGTTTATTAAGAATAATTCATTTACAATGAATAGGTG-AGGAGTTC
TGTGAGTTTTATGTTATTATTTTCTTTGTTTTTTAGTGTGATGAGTTATATGAACAATGA
CCCAATTAAGAGGAGTTTTTTTTTGATTTTTTCGATGTTGTTTTGTATGCCTGTGATGTC
TTTTGTAGGATATGTGTGGTATTCTTATTTTGTTTGTATGCTTTTTTTGAGTGGGATTTT
TGTGATTTTGGTTTATTTTTCTAGTTTGTCGAGTTTTTTAGAATTTGGTGTTTATTTTTG
ATTTGTGAGGTTGATTTTAACTTTGTTGTGTTTTAATTTGTTTGAG------GATTTTTT
TTTTGTTGGTTTTAGGGGGTTAACTGTTTTTTATTATGAGTTGAATTTTTTTTTGTTGTT
TTATTTAGTTGTTGTTCTTTTGTTTTTTATAAGATTTGTTAGTTATTATTTGAGTTTTTC
TGGGGCTTTACGAAGAGTTTAGATTATTTTTTTTTTTGTTAGATTATTAATGTTGATTTT
TAAGTGGTATCGTTTTATTTTTGTTTTGATTTCTTTGGAATTTTTAATAATGAG-GGTTT
TTGTGAAGTTTTTTGAAGTTTTTAATGGGGTGGTGTTTTTTTTTTTTATGTGTCATTCGG
TGATTTCTAGAATTTTGGGTGTTGTAATTATGGTTGGTGGTGTGAAGTTTTATGGGAGTG
ATTTGAGAATTTTTTGTAGATTTAAGTTAAGTGAAA-CTATTAATTTTCAAAATTAAAAA
TGGTTAG-TCTATATG------AGATAATAGTATAA---TTT---GTATATTTTATTTTC
AATAAAATGGTTTTGAGTATCTTATCTTGTAAGGGTTTCTTTTATGGATTTTAAATTTGA
TTATGGTTTGTTAATGGTTAAAATGTTATTATTTAAATTTAATTTATTGAGTGGGCAATA
TTATTTTACCCCGGCAATTAATTATTTGTATAATATTAGTTCCAGAATAATCGGCTATGC
TAATGAAATTTAATCTTTATTTTTGTTGGGGCATGAAGTTTTTTT-GTTGGTTTTAAGAA
TTTTAGGTAAAATTAAAATTTATATTTAAAG-GTTTTTATGTCATTAAGATTTTTGAAGG
CGAATTAGATTAGTACCTAATTAGTGAAAAA-TTAAATGTTCAGGAGTAAAGTGGTATTT
AAACTGAAAGAATATTGGCAGATTTT-CTAAATTATCTTTGGAGGTTGAGTGATAATTGA
GAACCCTCATTAACTACTTGGTTTTTT-GGCTTATGTATGATCGTTTATTTTAAGCTTAA
GGTTTAGGATTTTAGGTTT----T-GACTGTAAAAATAGATATATATTTAGTTTATGATT
AAGTT-AATTTGACCTACAATATTTTGAATTGTGTGGATTATTAAGTTAGTGTTAGTATG
AAATTGTAAAAGACAGTAAGAAAGTTTTTATATCTTTTTGAAGAGTATTTAGAAATGGTA
CAAATCATCCATCAATTGTCCACAGGGGAGTAAGTTGTAGTAAAGTAGATTTAGGGGAAC
CTGAATCTAATA-TTAAACTAAGTTGGAGTGTTTTGAAA-ACACTTTATAAGGATTGTT-
-CCTTTTGGTTTT-AGGAGTTAGTTTAAAT----TGAGAATTATTGATTGTTGATCAGGA
GGTTTT--ACTCTTAG-TTATAAGAATTTATTTTAATTGTTAAAATATTAGATTGTAAAT
CTAAAGATTTAGTTATTCTTGTTGATGATTTTTTTTTTTATGATTTTTTTAATAATGATT
TTTATTTTGCAGTCTGTAGCCTTTATTACTTTATATGAGCGTCATTTATTGGGGAGTAGA
CAAATCCGGTTGGGTCCTACTAAAGTGAGTTTTATAGGAGTTTTGCAGGCGTTATTAGAT
GGGGTTAAATTGTTGAAGAAGGAACAGATTTTGCCTCTATTTACTTCTGATTTGGTATTT
TTATTGGTGCCGGGTTTATCTTTTGTTTTGATGTATTTGGAGTGATTTTTGTTACCATAT
TTTTATAGTTTTTTGAGTTTGGAGTATTCTTTGTTATTTTTTTTGTGCTTGTTGGGTTTT
AGAGTTTATTCGGTTATAATTAGTGGTTATATTAGTAAGTCTAAGTATGGGATGATTGGG
GCTTTGCGAGCGAGAAGTCAAAGGGTCTCTTATGAAATTGTTTTTTCTATTTATTTGTTA
TCTGTTATGTTTGTATTGGGTTTGTTGATGTTTAAGGAAGGTTTTGAATTATTAATATTA
TTTATGTATTTGCCTTTTTTGATTATATTAATTGCTGAGTTGAATCGGGCTCCTTTTGAT
TTTGCTGAGGGGGAGAGAGAGTTGGTAAGAGGATATAATGTGGAGTTTGGGAGGGTGGCT
TTTGTTTTGTTGTTTTTGAGAGAATATGGGAGTTTGATTTTTTTTTGTGTTTTATATTCT
GTTTTGTTTTTTGGTTTTTCTTTGTTGATGGTTTATTTTATTTTTTCTTTGATGATTTTT
GTTCGTAGATCTTATCCGCGTTATCGTTATGATTTAATAATGAAGATGTTTTGATTTAAA
TTTTTACCGGTTTCTTTGATTTATTTGTTTTTTTTTTTTGTTGTTGGTTTGTTGTAG---
-------AAATTAATCAGGTTTTTTTGTTAGATGTGTTTTTGTTAGTTTTTTTATTGCAA
TATGTTTTTTATTTTGAGGAGGGGATATTAAGTGGATTTTTTAAAAATTTTTTGTTTGTA
TTATCAAATGTTTTTAGTTATGGTTTGAATTATTCTATGAGTTATATGATTTCTTTTTTT
ACTTTTATTGTTTTGTTATTATTTTGTTTTGGTGGTTATTTTTCTTATTCTTTTTGTGTT
TGTGGTATGTTGGAGTTTACTTTATTGTATGCTTTGGTGGCTTGGCTGACTACGGTTTTA
GTTATGATTTCAAGAATGAAGATTTCTGTTTATTTAAGTAAATCTGGAGATAAATTTTTG
AAGACTTTTAGAATATTGATAGTAGAGGTGGTTAGGGAGTTATCTCGTCCTATGGCTTTA
ACTATTCGTTTAACAGTTAATGTAATGGTAGGTCATTTAATTGTAGGTTTTTTGTATATA
AGGATTGAGGGGGTGTTAGGTAATGGTTATGTTTGGTTAATGGTTTTAGCTATTATGATG
GAGTGTTTTGTATTTTTTATTCAGAGTTATATTTTTTCTCGTTTGATTTATTTGTATTTA
AATGAATAGAAGGGTGTTAACTTAAGTTTAAAGTGTTAGATTTTTAATCTAAAAATGTTG
TTCACATCTTG--GTTAATATAGCATAAGAAATGTGTTTGTTTTAAGAGCAAAAGATA-T
AATATTAACTAATGAGTT-GTTTAAGTCTTCTAAACTTATATTAGG-TGT-TCCTGCTCG
TTGTTGTATGTGTTTTTTTTTTTTATGGTTTTAATGATGAGTATATTTGTTTTGTTAGTA
GATAATATTTTTTTTTGATGAAGGGTGTTTTTGATTATGACTTTGTTGATTGTTTTTATG
AATAAGAAATTTTTAAGATACAGGAGGATTTTTAATTATTTTGTTTTGCAGGAAAGTCTT
GGTTTAATTTTCTTATTATTGTATTTTGGTGGTTTCTTGCCTATGTTGATTATGATAATT
AAGATTGGGGTGGCTCCTTTTCATTTTTGGTTGTTTAAGGTTATTGATGGTATGTTTGGT
TTTAATCTGGTATGATTTTTAACAATTCATAAGTTGCCTTTCTTGTTGGTTTTTTTGCAA
TTGTTTTATTTAAATATAGTTTATTTTTTGTTAATTGGTTTATTGGTGTGTTTGTTTCAA
TTGTTTGTGTTAAAGTCTTTTAAGAAGT-TGTTGTTGGTTTCTACTGTTGAATCTTTTAG
GTGGGTTGTATTGGGTTTAGTAATGTCTTTTTTTAATGTATTGTATTTGTTTTTTTATTA
TTTAATTTTGATAATATTTTTGATTTATAAATTTGATAAGAATGTAGG---TTTGTTAGG
TTTTAGTTGGGAATTGGTGTTGGTGTTTATGAATATACCTTTTAGAGTTGGTTTTTTTGT
TAAAATTATTTTATTGATGGAGTTTTTGAAGAGTTTTGGTATTTATGTGATTGTAATTAT
GTTTTTAATGTTTTTAAGGGTTTTATCTTTAAGTTTTTGACTGGTTATTTTAAGGGTTAA
AAATTTGTTATTTAGAAAGTATAGTGTTGTGGGTATGATTTATAGTTTTCCTTTAATAAT
AGTGGTGTTATTGTAGAAAA-GTTGTTTTCATCTTTAGTAAATATTTA-TTATGTTATCT
TGATAAGGTAGAGTTTTTT-GAGGTGAAGAATGTTAAATAGATAGTCTATGTTTGATTAC
GGATCAGAAAGGTGAACATTTTT--GTAATTTAGTTTAGTAAGAATTTTTATTTTTGGTG
TAAAGGGGG--TTAGTTACA--GATTCTTTTAGTTTAA--TTATAAAATGTGACTTTGAA
GAGGTTAAGATGAAGG-GAATGTTGAATAGACAGAATTTTAAGAGTTTTTTTAGTTCTTT
AGTGGTTATTTTACCTAGGAGAAAGAGGTTAACTTTGGGTTGAAATTATGGTAGAATGTT
GGGAATAATTTTAGTTTTTCAGTTGTTAACTGGATTATTTTTATCTTTTTATTATGTTGC
GGATGGTTTAGTGGCTTTTAGTTCGGTTCAATATGTTATATTTGATGTTAATTTGGGTTG
GTTATTTCGGATTTTTCATTTTAATGGAGCGAGTTTGTTTTTTATTTTTTTGTATTTGCA
TATTTTTAAGGGTTTGTTTATGGTCAGTTATCGGTTGAAAAAAGTTTGAGGTACGGGTTT
ATTGATTTTTTTGTTGATTATGATAGAGGCTTTTATGGGTTATGTTTTAGTTTGGGCTCA
AATAAGATTTTGAGCTGCGGTTGTAATTACTAGGTTGTTGAGTGTTGTTCCTGTTTGAGG
TCAATTGATTGTAATGTGAATTTGAAGAGGTTTTGGAGTAACTAGGTCAACTTTAAAGTT
TTTTTTTGTTTTACATTTTTTGTTGCCTTGGCTATTGTTGGTTTTGGTTATAGTGCATAT
GATTTTTTTGCATAGTACTGGTAGGACTTCTAGTTTGTATTGTCATGGTGATTATGATAA
AATTAGTTTTGGTCCTTATTATTGGAATAAGGATTTTTATAATTTTTTAGTTTTTTTTGT
TTTTTTTTTGTTAGTTTTATTGAAGCCTTTTTATTTAGGGGATCCCGAAATGTTTGTTGA
GGCAGATCCCATGATGAGCCCAGTGCATATTGTTCCAGAATGGTATTTTTTGTTTGTTTA
TGCTATTTTGCGGGCTATCCCTAGTAAGGTTATGGGTGTTTTAGCTTTGTTGATAAGAAT
TTTGTTATTTTATTTTTTTTTATTGGTTAGTAATTATACGTCTTGTTTGGTAAATTTGAA
TAAGTTTTTAGTTTTTATATTTATTGTGGTTTCTGTAATGTTAAGTTGATTGGGTCAGTG
TTTGGTAGAATATCCTTATTATGTTTTGAGTTTGGTTTTTTCTTTAATATATTTTTTTTT
GGTTTTTTTAATATTATTTGTTTATTGGTTTAGGAAGTATTTGTTTTTTTAA-CACAAAT
AGTATAGTATGTATGTTGAATTTAGGTTTTAAAGGAA-TAATTTGTGTTTTGTATCATAA
TTTTCATATTCTAAGATTATCTAGTTATGCTTTTTATTTATTTTTTAGAACTTTAGGTAT
TACTAGTTCTTTGGTTTTGTTTTTTAAGTTTGGGTTGTATTTGCCTTTTTTACTTAGATT
GTTGGTATTGTTATTTATTTCTTTTTTATGAGGTAAAGATGTTTCTTTAGAAGGTTTAAG
GGGGTATCATAATTTTTTT-GTTATGGGGGGGTTTAAGTTTGGTGTAATGTTGTTTATTT
TTAGTGAGGTTATATTTTTTTTTGGAATTTTTTGAGTGTTTTTTGATTCTGCTTTAGTAC
CTGTTCATGAGTTAGGGGGTGATTGATCATCATATGGATTGTCAATGGTTAATCCTTTTG
GGGTGCCGTTATTGAATACTATTATTTTGTTGAGTAGGGGGGTTAGAGTTACTTGAGCTC
ATTATAGTTTGTTGAGTAATAAGAGATGTTTAAATAGGATAGTATTGACTTGTTTGTTGG
CTTTTTATTTTACTTTAATTCAGTTAATGGAGTATAGAGAAGCTAGATTTTCTATTTCTG
ATGGTATTTATGGTAGAATTTTTTATTTGTCTACTGGTTTTCATGGTTTACATGTTTTGT
GTGGTGGGTTGTTTTTATTTTTTAATTTATTGCGTTTAGTGAAGTGTCATTTTAATTATA
ATCATCATTTGGGTTTGGAGTTCGGGATTTTGTATTGGCATTTTGTAGATGTAGTGTGAT
TATTTTTGTTTGTGTTTGTTTATTGGTGATCTTATTGCTAGAATAGTTTAAA-TTTAAGA
ATTTTTAATTTGTAATTAAAAGGTTTTGGCTAGTTTTGATAAGAGTTTTATTATTTAGTT
TTGTTATATTTTTTTATCCTTATTTATTTTTTTTTGTTTTTATTTTTGTTAGTTTATTAA
TAATAAATAGAATTTCATGGATGGGTTTATTTATTTACGTGGATTCTAACGTGTTTGTTT
TGTTAGTTTTAATGATGGTTTTTATTTATGGGGTGGTAGTAATTAGAGAGTTTAGTAGGA
GTCTTAAGTATTTGAGTATGATATTAATTGTATTTTGTTATTTATTTTTTGTTTCTAGAA
ATATAATGATGTTATATATGTTTTTTGAATTGTCGATATTTCCTATTTTGGTGATAATTT
TGGGTTTTGGTTCACAAATTGAGAAAATTGGGTCTAGATATTATTTATTGTTTTATACTA
CTTTTTGTTCTTTACCTTTTTTGTATGTTTATTTTAAAAGGGTTTTTTATTTTAGTTATA
ATTATTTTGATTTTTTTTTATCTTGAGAGATAATGTTTATTTTATCTTTAAGTTTTATGG
TTAAGTTTCCTGTTTATTTTTTGCATTTATGATTACCTAAAGCTCATGTTGAAGCTCCGA
CCACGGCTAGAATATTGTTAGCCGGATTGTTATTAAAGTTGGGTACAGCAGGGTTTTTAC
GGATTTTGGGTTCTGTAAATTTTTCGTATAATAATTTTTGGTTATTTTTATCATTGTTGG
GGATAGTTTTGTCTGCTTTTAGATGTTTGTTTCAAAGGGATTCTAAATCTTTAGCTGCTT
ATTCTTCTGTTACTCATATAAGTTTTTTATTGTTGGCAATAAGGGTTTTATTTATTAGGG
GTAAAGTGGCGAGAATTTTGATGATATTGGCACATGGTTATACATCAACTTTAATGTTTT
ATTTAATTGGGGAGTTTTTTCATGTTAGATCAAGACGAATAATGTATTTTTTGAATGGGT
TGTTAGGATCTAGTATAATTTATGGGTTGGTTTTTTTTTTAGTGTTTTTGTCTAATAGAG
GGGTTCCACCTTCTTTATCTTTTTTTTCGGAATTTATAATTATTGTTAATGCTATTTTGT
TGAGTAAGATTTTTTTTTTGTTGGTTTTAGTTTATTTTATAGTATCTTTTTATTATAGTG
TTTATTTAATTGTTTGTTGTAGTATGGGTGGGAAATTTTTGAGTTTGTTAAATTTTAAAG
TGGGCTACGGTGTTCCTGTGGTGATTATAATGTTTAATGTTTTTTGGTTGTCTTTGATAT
ATTAGCC--------TCTAATTTTTAGAGTTTTTGTTTTTA-TAAGAGTGAAATTTTGAT
TGGAAGAAAAATTCTCTTATATTTATATATATAAGAAATATCAAAGTGGTTTGTCGGTTT
GGTTAGAAAGTTCTAATCATAAGGATATTGGTACTCTTTATTTTTTGTTTGGTTTGTGGT
CGGGTATGTTAGGTACTGCTTTATCTTTGATTGTTCGTTTGGAGTTATCTAAGCCTGGAA
TGTTGTTGTCTAATGGGCAATTGTATAATTCAATTATTACGGCTCATGCTTTTTTGATAA
TTTTTTTTATGGTAATGCCTAGTATGATTGGTGGTTTTGGTAATTGAATGTTGCCTTTGA
TGTTGGGGGCTCCAGATATGAGTTTTCCTCGTTTGAATAATTTGAGTTTTTGGTTGTTGC
CAACTTCGATGTTTTTGATTTTAGATTCTTGTTTTGTAGATATAGGATGTGGAACTAGTT
GGACTGTTTATCCACCTTTGAGGAGTTTGGGTCATCCTGGTAGGAGGGTAGATTTGGCGA
TTTTTAGTTTGCATTGTGCTGGATTGAGTTCTATTTTGGGGGGTATTAATTTTATGTGTA
CGACGAAGAATATGCGAAGAAGTTCAATTTCTTTGGAACATATAAGTTTGTTTGTTTGAT
CTGTTTTTGTAACTGTTTTTTTGTTGGTATTGTCTTTACCTGTGTTGGCGGGGGCTATTA
CTATATTATTAACTGATCGTAATTTAAATACTTCTTTTTTTGATCCTAGTTCTGGTGGTA
ATCCTTTGATTTATCAGCATTTGTTTTGATTTTTTGGTCATCCTGAGGTTTATGTTTTGA
TTTTGCCTGCTTTTGGGATTGTTAGACAGTCTACTTTATATTTAACGGGTAAGAAGGAGG
TTTTTGGTTATTTGGGTATGGTTTATGCTATTTTAAGGATTGGTTTGATTGGTTGTGTGG
TTTGGGCTCACCATATATACACGGTTGGTATGGATTTAGATTCTCGTGCTTATTTTACTG
CGGCTACTATAGTTATTGCGGTTCCTACGGGAGTGAAGGTTTTTAGGTGGTTAGCAACTT
TATTTGGTATGAAG-ATATTGTTTCAACCTATTTTATTGTGGGTTTTGGGTTTTATTTTT
TT--GTTTACTATTGGGGGGTTGACTGGAGTTATATTGTCTAATTCTAGTTTGGATATTA
TTTTACATGATACTTATTATGTAGTTAGGCATTTTCATTATGTTTTAAGGTTGGGGGCTG
TTTTTGGTATTTTTACTGGTATTAGTCTTTGATGAAGGTTTATGACTGGTTGTGTTTATA
ATAAGTTGTATATAGTGGTTATGTTTTTTTTGATGTTTTTAGGTGTGAATTTGACTTTTT
TTCCTTTGCATTTTGCTGGTTTGCATGGCTATCCTCGTAAGTATTTGGATTATCCTGATG
TTTATTCGGTTTGAAATGTTATTTCTTCTTTTGGGTCTTTAGTTAGTGTTTTTGCTTTAT
TTATGTTTATTTTTTTGTTGTTGGAGTCTTTTTTTAGATATCGTTTGTTGTTATTGGATA
ATTATTATAATAGAAGTCCAGAATATAGATATAGGAGTTATGTTTTTGGTCACAGCTATC
AGTCGGAAGTTTATTTTAGAAGAAGGAGTTTAAAGTGTTA--AAACTTTTAGTATAATGT
T--ATGTATTTTTAATTGCAAATTAAAAGGTAAAGGGTTTT---TGATAAGATAGGATAA
GAT-AGTCTGAGAGGTTCATATCCTTTAGGTGTTTTTCTCTTGTTGTTTAGGAAAGATTT
AGTATAGG--AGTATAAATTATTGTCAATAATTAGGATAA-ATCTTTG---GATTCTTTA
GTATAAAA---TAGTATAATTGATTTCCAATCAGTTGGTTTTAAGAGTTATTGAACTATT
TTCAGGGTTA----TAATTTGGGTTTTTCGGGTAGTGTTTTTAGTATTTA-TATAGATTG
ATTTCATGGTTTTAATTGTAGTTTGTTGTTAGGAATTTTAGTTTTTGTAACTTTACTTTT
TTGTTTGTTGATTTTTGGTGGATTTTTTTTTAAGTATAAGGAGATGGAATATCAGTTTGG
GGAGTTGTTGTGCAGTATTTTTCCGACGTTGGTTTTATTGATGCAGATGGTTCCTTCTTT
GAGGATTTTGTATTATTATGGTTTGATAAATCTTGATAGGAATCTGACAGTTAAGGTTGT
TGGTCATCAATGGTATTGAAGTTATGAGTTTGGGGATATTCCTGGTTTGGAGTTTGATTC
TTATATAAAGTCTTTGGATCAGTTGGATTTGGGAGAACCTCGTTTATTGGAGGTGGATAA
TCGTTGTGTTTTACCTGAAGGTATTAATCTTCGTTTTTGTATTACATCAGCTGATGTAAT
TCATTCTTGGGCTTTGCCAAGTATGTCTTTAAAGTTGGATGCTATGAGGGGGATTTTAAG
GATTTTGAGGTATAGATTTTCAAATTTGGGAATTTTTTATGGGCAATGTTCTGAGATTTG
TGGTGCTAATCATAGGTTTATGCCTATTGCTATTGAGGTGACTTTGTTAGAAAATTTTAA
GGACTGGTGTAATATTAATTTAGATTA--------GCTTAATAGTTTAA-TTAAAAATTT
TTATTTGTGGTGTAAGAGATTTTTAGGCTTTAGTTTAATATTTTTTAAATTTTGATATTG
CATATCGTTTAAAGAAAATTTTATAGA-AATAAATAATAGAAAGAGAAAGTAGAAGATTA
ATTTATTTTATTGTTTCAAAA-TAAGAATTATTAATTTTAGTGTTGAAAAGTCGCTTTTT
TTGATATCTGTTTTATTGTTAA---ATATTAGAAATTTATATTATAT-GGAAAA-ATTTT
GGATTAAATAGAATTTGAAGTTTTTTTATTATTAGTTTTATAACTGTTGTT-TTT-TTTT
TATTAAATGCTTTTTTT----GTTTAATAGATTTTTATTAAATTTATAATTTTGAAATTA
GTAATTTTTTGGTAAGT--AGTTGTTTG--------ATAAGTTTTGAAATTGAAATTCAA
TCAAATGTTTTTTA-AAGACTTAGACTTTTTAATAAAGTTGGCTTCTGCCCGGTGAGTTT
--TT-AACGGCAGTCTTAGCGTGAGGACATTAAGGTAGCAAAATAATTTGTGCTTTTATT
GGGTTCTAGTATGAATGAAGTTATTGGTTGATTTTTTATTTTTTTTTTTTATGAATTTAA
ATAGGTATAAAAATGTACTTGTACAGTTTTACAAAGATAAGTCTTTGGAAATTCTTTTTT
GATTTTTATAATGTTTT-GTTATATTATTAAAAAATTTTCTAGGGTAGAATATTATATAT
T-TTGAAGAACTAAA-GGTAATTTTAGGAATTACTCCAGAGTTAACAGAAAATCATACTT
AATCTAGTTCTTATAGTAGAGTAAGTTTTACATCGATGTTGTATTTAAGTATATTAAGGA
GGAGAAGATTTAATTTTTAAGACTGTTCTTCTTTTAATTAATTTAACGTGATATTAGTTT
AATTCATCGTGAGATAGAATTGTTTATCTTGATAATTGTTATTAATTAGTTTTATTAGTA
CGAAAGGAATTTAGTGAAAAGTTTTAAACTTTTT-GATCAGT--TGTTGTTCATTGTTTT
CTTTTTTTATGGTTGTATTGATTACTTTTTTGTTGATTTTGTTGTTGTATATGGTATGTT
TTTTGATGAGGTTGAAGGAGAATAATTTAAATAAAGTTAATTCTTTTGAAAGTGGTTTTT
TGAGACTGGTAAAAATTCAGAATTCTTTTAGGATTCATTTTTTTGTTTTAATGTTGATGT
TTGTTATTTTTGATTTAGAGATTGTGATATTTTTGGGGTTGTTGGTGGTTGATGTTTCTT
CGGTGGTTAGTTTTTTTATGTTATTTTTGTTTGTTTTAGGGGGTTTTTATATGGAATGAT
TTTTTGGTAAGTTGATTTGGGTTGT---GTAAAG--------ATAGATTTTTTGGTTTTT
TTGATGGTTTTTTTTTTGTTAATATTGTTGTTGATTTTGATTTTTTTGCCTAATTTTAGG
TTATTATTGAATTTGTTGGAGTGGGATTTTGTTGGGTTGAAGTTTAGTTTTTTTTTTAAT
AGATTGATTTTTTCTGTTATTTTGTTGGTGATTACTTTGAGAGTGGTTTTGTTTAGTAGT
TATTATTTAAATGGTGAATTGAATTTTGTTTATTATGTGTTGATGTTGATGTTGTTTGTT
GGTTCTATGTTTATATTAAATTTTAGGAATAGGGTTTTTACTATAATAGTAAGTTGGGAT
TTGTTGGGTATTTCTAGTTTTTTTTTAGTTTTATTTTATAGAAATTGGGATAGAAATTCT
GGTGCTATGAATACGGCTTTAACAAATCGTGTGGGGGATTATTTTATTTTTTGTTTTTTT
AGTTCGTCATTGTTTAGAAGATATTATTTTTTTTCTTTTAGATTTTTTGTAGATAGTGGT
TTATTGTTGTTGGTTTTTGCTTCTTTTACTAAAAGGGCTCAGTACCCTTTTAGTAGTTGA
TTACCAAAGGCGATGAGTGCCCCCACTCCCGTGAGTTCTTTGGTTCATAGTAGGACGTTG
GTGACTGCTGGTTTGATTTTATTGATAAATTTTGATTTAATAATTAGTAATTTTTTTGTT
ATGTTGTTTTTGTTATTGATTGGTTTATTTACGATGTTTTTTTCAAGTATTATAGCTTTG
TTTGAGGAAGATATGAAAAAG---GTAGTGGCTTTGAGAACTTTATCGCAAATGGGTTTT
ATGATGTTTACTTTGGGGATGGGGTTGCATTTTATTTCTTTGTTACATTTATTGAGGCAT
GCTTTGTTTAAAAGTTGTTTGTTTATGCAAGTAGGTTATTTGATTCATAGAAATTTTGGA
CAACAGGATAGTCGTTTTTATGGTAATAATGGGGGATTGATTATGTTTGTTCAGTTGCAA
ATGATAATTACGTTATTTTGTTTATGTGGTTTATTTTTTACTAGGGGTATAGTAAGTAAA
GATTTGATTTTAGAGTTATTTTTTTTTAATAGTTATTATATGATGTTGGGTTTGTTTTTT
TTAATTTCTGTTTTTTTAACTTTTGGTTACAGTTATCGTTTGTGGAAGAGTTTGTTTCTT
AGATTTTCTAAAGTATTGATAGAAGTTGGTAGAAGTTTATTAATGAATTATTTGAGTTTG
TGTTTGATTATATTTTCTGTAATTTTTATATATTGGATGGGTGTGAATTTGTTGTGTTTG
CCTAGGTTTTTTTTGTATATGGATATATATGTACCATTGATGTATATTTTTTTAATTCTG
ATATTTTGTTATTTAGTTGTTAAATTCTTGTTAAAAGAATTAATTTATAAGTTTTTTGTT
GATTATTATGCTAAGATTTTTTCTTTTAGAGGATTAAATTTTAATTTTGTTGATCGTGGT
TTGACAAGGTTGGGTG---TTAATGTTTTTT-ATATTTTTAGAATTTTTAGAAAATTGTT
TGTTGAAATAATAGGAAGAATGGGGTATAATAGTGTAGTGATTGTAGTTTTTTTTGTTTT
TTTAGTTTTGTGGGGTCTTAGTTT-AAGTATAAATATATGATTTGCATTTGTAAGATTTA
GATTCTATATGGGGGAA-------------------TATGGAATTTTGTTAGAATTAATA
ATAGT---ATATTATATTATATATATATGA---TATTATATAAAATTTATATA--AATTT
TATATAATATTTTATAAAAAAA-T-GAACAAAA-GTTCCAT--ATATCACT---GAATCT
TTATATATTTTTAAAGTCTATAAA-GTTTCGTATAGAAAGAAACTTTT-TATAA----GA
CTTG--AGAATAAAGATTCAG-ATGTATATATTATATATATAATAA--------------

>MK570630_Acan_HAW
CAGTATATAGTTT--ATTATAAAATGTAGTGTTTGGGTTGCTGAGATTT-GTTACTGAGA
---GTTGAATTTGTAGTTTATTAAGAATAATTCATTTACAATGAATAGGTG-AGGAGTTC
TGTGAGTTTTATGTTATTATTTTCTTTGTTTTTTAGTGTGATGAGTTATATGAACAATGA
CCCAATTAAGAGGAGTTTTTTTTTGATTTTTTCGATGTTGTTTTGTATGCCTGTGATGTC
TTTTGTAGGATATGTGTGGTATTCTTATTTTGTTTGTATGCTTTTTTTGAGTGGGATTTT
TGTGATTTTGGTTTATTTTTCTAGTTTGTCGAGTTTTTTAGAATTTGGTGTTTATTTTTG
ATTTGTGAGGTTGATTTTAACTTTGTTGTGTTTTAATTTGTTTGAG------GATTTTTT
TTTTGTTGGTTTTAGGGGGTTAACTGTTTTTTATTATGAGTTGAATTTTTTTTTGTTGTT
TTATTTAGTTGTTGTTCTTTTGTTTTTTATAAGATTTGTTAGTTATTATTTGAGTTTTTC
TGGGGCTTTACGAAGAGTTTAGATTATTTTTTTTTTTGTTAGATTATTAATGTTGATTTT
TAAGTGGTATCGTTTTATTTTTGTTTTGATTTCTTTGGAATTTTTAATAATGAG-GGTTT
TTGTGAAGTTTTTTGAAGTTTTTAATGGGGTGGTGTTTTTTTTTTTTATGTGTCATTCGG
TGATTTCTAGAATTTTGGGTGTTGTAATTATGGTTGGTGGTGTGAAGTTTTATGGGAGTG
ATTTGAGAATTTTTTGTAGATTTAAGTTAAGTGAAA-CTATTAATTTTCAAAATTAAAAA
TGGTTAG-TCTATATG------AGATAATAGTATAA---TTT---GTATATTTTATTTTC
AATAAAATGGTTTTGAGTATCTTATCTTGTAAGGGTTTCTTTTATGGATTTTAAATTTGA
TTATGGTTTGTTAATGGTTAAAATGTTATTATTTAAATTTAATTTATTGAGTGGGCAATA
TTATTTTACCCCGGCAATTAATTATTTGTATAATATTAGTTCCAGAATAATCGGCTATGC
TAATGAAATTTAATCTTTATTTTTGTTGGGGCATGAAGTTTTTTT-GTTGGTTTTAAGAA
TTTTAGGTAAAATTAAAATTTATATTTAAAG-GTTTTTATGTCATTAAGATTTTTGAAGG
CGAATTAGATTAGTACCTAATTAGTGAAAAA-TTAAATGTTCAGGAGTAAAGTGGTATTT
AAACTGAAAGAATATTGGCAGATTTT-CTAAATTATCTTTGGAGGTTGAGTGATAATTGA
GAACCCTCATTAACTACTTGGTTTTTT-GGCTTATGTATGATCGTTTATTTTAAGCTTAA
GGTTTAGGATTTTAGGTTT----T-GACTGTAAAAATAGATATATATTTAGTTTATGATT
AAGTT-AATTTGACCTACAATATTTTGAATTGTGTGGATTATTAAGTTAGTGTTAGTATG
AAATTGTAAAAGACAGTAAGAAAGTTTTTATATCTTTTTGAAGAGTATTTAGAAATGGTA
CAAATCATCCATCAATTGTCCACAGGGGAGTAAGTTGTAGTAAAGTAGATTTAGGGGAAC
CTGAATCTAATA-TTAAACTAAGTTGGAGTGTTTTGAAA-ACACTTTATAAGGATTGTT-
-CCTTTTGGTTTT-AGGAGTTAGTTTAAAT----TGAGAATTATTGATTGTTGATCAGGA
GGTTTT--ACTCTTAG-TTATAAGAATTTATTTTAATTGTTAAAATATTAGATTGTAAAT
CTAAAGATTTAGTTATTCTTGTTGATGATTTTTTTTTTTATGATTTTTTTAATAATGATT
TTTATTTTGCAGTCTGTAGCCTTTATTACTTTATATGAGCGTCATTTATTGGGGAGTAGA
CAAATCCGGTTGGGTCCTACTAAAGTGAGTTTTATAGGAGTTTTGCAGGCGTTATTAGAT
GGGGTTAAATTGTTGAAGAAGGAACAGATTTTGCCTCTATTTACTTCTGATTTGGTATTT
TTATTGGTGCCGGGTTTATCTTTTGTTTTGATGTATTTGGAGTGATTTTTGTTACCATAT
TTTTATAGTTTTTTGAGTTTGGAGTATTCTTTGTTATTTTTTTTGTGCTTGTTGGGTTTT
AGAGTTTATTCGGTTATAATTAGTGGTTATATTAGTAAGTCTAAGTATGGGATGATTGGG
GCTTTGCGAGCGAGAAGTCAAAGGGTCTCTTATGAAATTGTTTTTTCTATTTATTTGTTA
TCTGTTATGTTTGTATTGGGTTTGTTGATGTTTAAGGAAGGTTTTGAATTATTAATATTA
TTTATGTATTTGCCTTTTTTGATTATATTAATTGCTGAGTTGAATCGGGCTCCTTTTGAT
TTTGCTGAGGGGGAGAGAGAGTTGGTAAGAGGATATAATGTGGAGTTTGGGAGGGTGGCT
TTTGTTTTGTTGTTTTTGAGAGAATATGGGAGTTTGATTTTTTTTTGTGTTTTATATTCT
GTTTTGTTTTTTGGTTTTTCTTTGTTGATGGTTTATTTTATTTTTTCTTTGATGATTTTT
GTTCGTAGATCTTATCCGCGTTATCGTTATGATTTAATAATGAAGATGTTTTGATTTAAA
TTTTTACCGGTTTCTTTGATTTATTTGTTTTTTTTTTTTGTTGTTGGTTTGTTGTAG---
-------AAATTAATCAGGTTTTTTTGTTAGATGTGTTTTTGTTAGTTTTTTTATTGCAA
TATGTTTTTTATTTTGAGGAGGGGATATTAAGTGGATTTTTTAAAAATTTTTTGTTTGTA
TTATCAAATGTTTTTAGTTATGGTTTGAATTATTCTATGAGTTATATGATTTCTTTTTTT
ACTTTTATTGTTTTGTTATTATTTTGTTTTGGTGGTTATTTTTCTTATTCTTTTTGTGTT
TGTGGTATGTTGGAGTTTACTTTATTGTATGCTTTGGTGGCTTGGCTGACTACGGTTTTA
GTTATGATTTCAAGAATGAAGATTTCTGTTTATTTAAGTAAATCTGGAGATAAATTTTTG
AAGACTTTTAGAATATTGATAGTAGAGGTGGTTAGGGAGTTATCTCGTCCTATGGCTTTA
ACTATTCGTTTAACAGTTAATGTAATGGTAGGTCATTTAATTGTAGGTTTTTTGTATATA
AGGATTGAGGGGGTGTTAGGTAATGGTTATGTTTGGTTAATGGTTTTAGCTATTATGATG
GAGTGTTTTGTATTTTTTATTCAGAGTTATATTTTTTCTCGTTTGATTTATTTGTATTTA
AATGAATAGAAGGGTGTTAACTTAAGTTTAAAGTGTTAGATTTTTAATCTAAAAATGTTG
TTCACATCTTG--GTTAATATAGCATAAGAAATGTGTTTGTTTTAAGAGCAAAAGATA-T
AATATTAACTAATGAGTT-GTTTAAGTCTTCTAAACTTATATTAGG-TGT-TCCTGCTCG
TTGTTGTATGTGTTTTTTTTTTTTATGGTTTTAATGATGAGTATATTTGTTTTGTTAGTA
GATAATATTTTTTTTTGATGAAGGGTGTTTTTGATTATGACTTTGTTGATTGTTTTTATG
AATAAGAAATTTTTAAGATACAGGAGGATTTTTAATTATTTTGTTTTGCAGGAAAGTCTT
GGTTTAATTTTCTTATTATTGTATTTTGGTGGTTTCTTGCCTATGTTGATTATGATAATT
AAGATTGGGGTGGCTCCTTTTCATTTTTGGTTGTTTAAGGTTATTGATGGTATGTTTGGT
TTTAATCTGGTATGATTTTTAACAATTCATAAGTTGCCTTTCTTGTTGGTTTTTTTGCAA
TTGTTTTATTTAAATATAGTTTATTTTTTGTTAATTGGTTTATTGGTGTGTTTGTTTCAA
TTGTTTGTGTTAAAGTCTTTTAAGAAGT-TGTTGTTGGTTTCTACTGTTGAATCTTTTAG
GTGGGTTGTATTGGGTTTAGTAATGTCTTTTTTTAATGTATTGTATTTGTTTTTTTATTA
TTTAATTTTGATAATATTTTTGATTTATAAATTTGATAAGAATGTAGG---TTTGTTAGG
TTTTAGTTGGGAATTGGTGTTGGTGTTTATGAATATACCTTTTAGAGTTGGTTTTTTTGT
TAAAATTATTTTATTGATGGAGTTTTTGAAGAGTTTTGGTATTTATGTGATTGTAATTAT
GTTTTTAATGTTTTTAAGGGTTTTATCTTTAAGTTTTTGACTGGTTATTTTAAGGGTTAA
AAATTTGTTATTTAGAAAGTATAGTGTTGTGGGTATGATTTATAGTTTTCCTTTAATAAT
AGTGGTGTTATTGTAGAAAA-GTTGTTTTCATCTTTAGTAAATATTTA-TTATGTTATCT
TGATAAGGTAGAGTTTTTT-GAGGTGAAGAATGTTAAATAGATAGTCTATGTTTGATTAC
GGATCAGAAAGGTGAACATTTTT--GTAATTTAGTTTAGTAAGAATTTTTATTTTTGGTG
TAAAGGGGG--TTAGTTACA--GATTCTTTTAGTTTAA--TTATAAAATGTGACTTTGAA
GAGGTTAAGATGAAGG-GAATGTTGAATAGACAGAATTTTAAGAGTTTTTTTAGTTCTTT
AGTGGTTATTTTACCTAGGAGAAAGAGGTTAACTTTGGGTTGAAATTATGGTAGAATGTT
GGGAATAATTTTAGTTTTTCAGTTGTTAACTGGATTATTTTTATCTTTTTATTATGTTGC
GGATGGTTTAGTGGCTTTTAGTTCGGTTCAATATGTTATATTTGATGTTAATTTGGGTTG
GTTATTTCGGATTTTTCATTTTAATGGAGCGAGTTTGTTTTTTATTTTTTTGTATTTGCA
TATTTTTAAGGGTTTGTTTATGGTCAGTTATCGGTTGAAAAAAGTTTGAGGTACGGGTTT
ATTGATTTTTTTGTTGATTATGATAGAGGCTTTTATGGGTTATGTTTTAGTTTGGGCTCA
AATAAGATTTTGAGCTGCGGTTGTAATTACTAGGTTGTTGAGTGTTGTTCCTGTTTGAGG
TCAATTGATTGTAATGTGAATTTGAAGAGGTTTTGGAGTAACTAGGTCAACTTTAAAGTT
TTTTTTTGTTTTACATTTTTTGTTGCCTTGGCTATTGTTGGTTTTGGTTATAGTGCATAT
GATTTTTTTGCATAGTACTGGTAGGACTTCTAGTTTGTATTGTCATGGTGATTATGATAA
AATTAGTTTTGGTCCTTATTATTGGAATAAGGATTTTTATAATTTTTTAGTTTTTTTTGT
TTTTTTTTTGTTAGTTTTATTGAAGCCTTTTTATTTAGGGGATCCCGAAATGTTTGTTGA
GGCAGATCCCATGATGAGCCCAGTGCATATTGTTCCAGAATGGTATTTTTTGTTTGCTTA
TGCTATTTTGCGGGCTATCCCTAGTAAGGTTATGGGTGTTTTAGCTTTGTTGATAAGAAT
TTTGTTATTTTATTTTTTTTTATTGGTTAGTAATTATACGTCTTGTTTGGTAAATTTGAA
TAAGTTTTTAGTTTTTATATTTATTGTGGTTTCTGTAATGTTAAGTTGATTGGGTCAGTG
TTTGGTAGAATATCCTTATTATGTTTTGAGTTTGGTTTTTTCTTTAATATATTTTTTTTT
GGTTTTTTTAATATTATTTGTTTATTGGTTTAGGAAGTATTTGTTTTTTTAA-CACAAAT
AGTATAGTATGTATGTTGAATTTAGGTTTTAAAGGAA-TAATTTGTGTTTTGTATCATAA
TTTTCATATTCTAAGATTATCTAGTTATGCTTTTTATTTATTTTTTAGAACTTTAGGTAT
TACTAGTTCTTTGGTTTTGTTTTTTAAGTTTGGGTTGTATTTGCCTTTTTTACTTAGATT
GTTGGTATTGTTATTTATTTCTTTTTTATGAGGTAAAGATGTTTCTTTAGAAGGTTTAAG
GGGGTATCATAATTTTTTT-GTTATGGGGGGGTTTAAGTTTGGTGTAATGTTGTTTATTT
TTAGTGAGGTTATATTTTTTTTTGGAATTTTTTGAGTGTTTTTTGATTCTGCTTTAGTAC
CTGTTCATGAGTTAGGGGGTGATTGATCATCATATGGATTGTCAATGGTTAATCCTTTTG
GGGTGCCGTTATTGAATACTATTATTTTGTTGAGTAGGGGGGTTAGAGTTACTTGAGCTC
ATTATAGTTTGTTGAGTAATAAGAGATGTTTAAATAGGATAGTATTGACTTGTTTGTTGG
CTTTTTATTTTACTTTAATTCAGTTAATGGAGTATAGAGAAGCTAGATTTTCTATTTCTG
ATGGTATTTATGGTAGAATTTTTTATTTGTCTACTGGTTTTCATGGTTTACATGTTTTGT
GTGGTGGGTTGTTTTTATTTTTTAATTTATTGCGTTTAGTGAAGTGTCATTTTAATTATA
ATCATCATTTGGGTTTGGAGTTCGGGATTTTGTATTGGCATTTTGTAGATGTAGTGTGAT
TATTTTTGTTTGTGTTTGTTTATTGGTGATCTTATTGCTAGAATAGTTTAAA-TTTAAGA
ATTTTTAATTTGTAATTAAAAGGTTTTGGCTAGTTTTGATAAGAGTTTTATTATTTAGTT
TTGTTATATTTTTTTATCCTTATTTATTTTTTTTTGTTTTTATTTTTGTTAGTTTATTAA
TAATAAATAGAATTTCATGGATGGGTTTATTTATTTACGTGGATTCTAACGTGTTTGTTT
TGTTAGTTTTAATGATGGTTTTTATTTATGGGGTGGTAGTAATTAGAGAGTTTAGTAGGA
GTCTTAAGTATTTGAGTATGATATTAATTGTATTTTGTTATTTATTTTTTGTTTCTAGAA
ATATAATGATGTTATATATGTTTTTTGAATTGTCGATATTTCCTATTTTGGTGATAATTT
TGGGTTTTGGTTCACAAATTGAGAAAATTGGGTCTAGATATTATTTATTGTTTTATACTA
CTTTTTGTTCTTTACCTTTTTTGTATGTTTATTTTAAAAGGGTTTTTTATTTTAGTTATA
ATTATTTTGATTTTTTTTTATCTTGAGAGATAATGTTTATTTTATCTTTAAGTTTTATGG
TTAAGTTTCCTGTTTATTTTTTGCATTTATGATTACCTAAAGCTCATGTTGAAGCTCCGA
CCACGGCTAGAATATTGTTAGCCGGATTGTTATTAAAGTTGGGTACAGCAGGGTTTTTAC
GGATTTTGGGTTCTGTAAATTTTTCGTATAATAATTTTTGGTTATTTTTATCATTGTTGG
GGATAGTTTTGTCTGCTTTTAGATGTTTGTTTCAAAGGGATTCTAAATCTTTAGCTGCTT
ATTCTTCTGTTACTCATATAAGTTTTTTATTGTTGGCAATAAGGGTTTTATTTATTAGGG
GTAAAGTGGCGAGAATTTTGATGATATTGGCACATGGTTATACATCAACTTTAATGTTTT
ATTTAATTGGGGAGTTTTTTCATGTTAGATCAAGACGAATAATGTATTTTTTGAATGGGT
TGTTAGGATCTAGTATAATTTATGGGTTGGTTTTTTTTTTAGTGTTTTTGTCTAATAGAG
GGGTTCCACCTTCTTTATCTTTTTTTTCGGAATTTATAATTATTGTTAATGCTATTTTGT
TGAGTAAGATTTTTTTTTTGTTGGTTTTAGTTTATTTTATAGTATCTTTTTATTATAGTG
TTTATTTAATTGTTTGTTGTAGTATGGGTGGGAAATTTTTGAGTTTGTTAAATTTTAAAG
TGGGCTACGGTGTTCCTGTGGTGATTATAATGTTTAATGTTTTTTGGTTGTCTTTGATAT
ATTAGCC--------TCTAATTTTTAGAGTTTTTGTTTTTA-TAAGAGTGAAATTTTGAT
TGGAAGAAAAATTCTCTTATATTTATATATATAAGAAATATCAAAGTGGTTTGTCGGTTT
GGTTAGAAAGTTCTAATCATAAGGATATTGGTACTCTTTATTTTTTGTTTGGTTTGTGGT
CGGGTATGTTAGGTACTGCTTTATCTTTGATTGTTCGTTTGGAGTTATCTAAGCCTGGAA
TGTTGTTGTCTAATGGGCAATTGTATAATTCAATTATTACGGCTCATGCTTTTTTGATAA
TTTTTTTTATGGTAATGCCTAGTATGATTGGTGGTTTTGGTAATTGAATGTTGCCTTTGA
TGTTGGGGGCTCCAGATATGAGTTTTCCTCGTTTGAATAATTTGAGTTTTTGGTTGTTGC
CAACTTCGATGTTTTTGATTTTAGATTCTTGTTTTGTAGATATAGGATGTGGAACTAGTT
GGACTGTTTATCCACCTTTGAGGAGTTTGGGTCATCCTGGTAGGAGGGTAGATTTGGCGA
TTTTTAGTTTGCATTGTGCTGGATTGAGTTCTATTTTGGGGGGTATTAATTTTATGTGTA
CGACGAAGAATATGCGAAGAAGTTCAATTTCTTTGGAACATATAAGTTTGTTTGTTTGAT
CTGTTTTTGTAACTGTTTTTTTGTTGGTATTGTCTTTACCTGTGTTGGCGGGGGCTATTA
CTATATTATTAACTGATCGTAATTTAAATACTTCTTTTTTTGATCCTAGTTCTGGTGGTA
ATCCTTTGATTTATCAGCATTTGTTTTGATTTTTTGGTCATCCTGAGGTTTATGTTTTGA
TTTTGCCTGCTTTTGGGATTGTTAGACAGTCTACTTTATATTTAACGGGTAAGAAGGAGG
TTTTTGGTTATTTGGGTATGGTTTATGCTATTTTAAGGATTGGTTTGATTGGTTGTGTGG
TTTGGGCTCACCATATATACACGGTTGGTATGGATTTAGATTCTCGTGCTTATTTTACTG
CGGCTACTATAGTTATTGCGGTTCCTACGGGAGTGAAGGTTTTTAGGTGGTTAGCAACTT
TATTTGGTATGAAG-ATATTGTTTCAACCTATTTTATTGTGGGTTTTGGGTTTTATTTTT
TT--GTTTACTATTGGGGGGTTGACTGGAGTTATATTGTCTAATTCTAGTTTGGATATTA
TTTTACATGATACTTATTATGTAGTTAGGCATTTTCATTATGTTTTAAGGTTGGGGGCTG
TTTTTGGTATTTTTACTGGTATTAGTCTTTGATGAAGGTTTATGACTGGTTGTGTTTATA
ATAAGTTGTATATAGTGGTTATGTTTTTTTTGATGTTTTTAGGTGTGAATTTGACTTTTT
TTCCTTTGCATTTTGCTGGTTTGCATGGCTATCCTCGTAAGTATTTGGATTATCCTGATG
TTTATTCGGTTTGAAATGTTATTTCTTCTTTTGGGTCTTTAGTTAGTGTTTTTGCTTTAT
TTATGTTTATTTTTTTGTTGTTGGAGTCTTTTTTTAGATATCGTTTGTTGTTATTGGATA
ATTATTATAATAGAAGTCCAGAATATAGATATAGGAGTTATGTTTTTGGTCACAGCTATC
AGTCGGAAGTTTATTTTAGAAGAAGGAGTTTAAAGTGTTA--AAACTTTTAGTATAATGT
T--ATGTATTTTTAATTGCAAATTAAAAGGTAAAGGGTTTT---TGATAAGATAGGATAA
GAT-AGTCTGAGAGGTTCATATCCTTTAGGTGTTTTTCTCTTGTTGTTTAGGAAAGATTT
AGTATAGG--AGTATAAATTATTGTCAATAATTAGGATAA-ATCTTTG---GATTCTTTA
GTATAAAA---TAGTATAATTGATTTCCAATCAGTTGGTTTTAAGAGTTATTGAACTATT
TTCAGGGTTA----TAATTTGGGTTTTTCGGGTAGTGTTTTTAGTATTTA-TATAGATTG
ATTTCATGGTTTTAATTGTAGTTTGTTGTTAGGAATTTTAGTTTTTGTAACTTTACTTTT
TTGTTTGTTGATTTTTGGTGGATTTTTTTTTAAGTATAAGGAGATGGAATATCAGTTTGG
GGAGTTGTTGTGCAGTATTTTTCCGACGTTGGTTTTATTGATGCAGATGGTTCCTTCTTT
GAGGATTTTGTATTATTATGGTTTGATAAATCTTGATAGGAATCTGACAGTTAAGGTTGT
TGGTCATCAATGGTATTGAAGTTATGAGTTTGGGGATATTCCTGGTTTGGAGTTTGATTC
TTATATAAAGTCTTTGGATCAGTTGGATTTGGGAGAACCTCGTTTATTGGAGGTGGATAA
TCGTTGTGTTTTACCTGAAGGTATTAATCTTCGTTTTTGTATTACATCAGCTGATGTAAT
TCATTCTTGGGCTTTGCCAAGTATGTCTTTAAAGTTGGATGCTATGAGGGGGATTTTAAG
GATTTTGAGGTATAGATTTTCAAATTTGGGAATTTTTTATGGGCAATGTTCTGAGATTTG
TGGTGCTAATCATAGGTTTATGCCTATTGCTATTGAGGTGACTTTGTTAGAAAATTTTAA
GGACTGGTGTAATATTAATTTAGATTA--------GCTTAATAGTTTAA-TTAAAAATTT
TTATTTGTGGTGTAAGAGATTTTTAGGCTTTAGTTTAATATTTTTTAAATTTTGATATTG
CATATCGTTTAAAGAAAATTTTATAGA-AATAAATAATAGAAAGAGAAAGTAGAAGATTA
ATTTATTTTATTGTTTCAAAA-TAAGAATTATTAATTTTAGTGTTGAAAAGTCGCTTTTT
TTGATATCTGTTTTATTGTTAA---ATATTAGAAATTTATATTATAT-GGAAAA-ATTTT
GGATTAAATAGAATTTGAAGTTTTTTTATTATTAGTTTTATAACTGTTGTT-TTT-TTTT
TATTAAATGCTTTTTTT----GTTTAATAGATTTTTATTAAATTTATAATTTTGAAATTA
GTAATTTTTTGGTAAGT--AGTTGTTTGTTT-AAATATAAGTTTTGAAATTGAAATTCAA
TCAAATGTTTTTTA-AAGACTTAGACTTTTTAATAAAGTTGGCTTCTGCCCGGTGAGTTT
--TT-AACGGCAGTCTTAGCGTGAGGACATTAAGGTAGCAAAATAATTTGTGCTTTTATT
GGGTTCTAGTATGAATGAAGTTATTGGTTGATTTTTTATTTTTTTTTTTTATGAATTTAA
ATAGGTATAAAAATGTACTTGTACAGTTTTACAAAGATAAGTCTTTGGAAATTCTTTTTT
GATTTTTATAATGTTTT-GTTATATTATTAAAAAATTTTCTAGGGTAGAATATTATATAT
T-TTGAAGAACTAAA-GGTAATTTTAGGAATTACTCCAGAGTTAACAGAAAATCATACTT
AATCTAGTTCTTATAGTAGAGTAAGTTTTACATCGATGTTGTATTTAAGTATATTAAGGA
GGAGAAGATTTAATTTTTAAGACTGTTCTTCTTTTAATTAATTTAACGTGATATTAGTTT
AATTCATCGTGAGATAGAATTGTTTATCTTGATAATTGTTATTAATTAGTTTTATTAGTA
CGAAAGGAATTTAGTGAAAAGTTTTAAACTTTTT-GATCAGT--TGTTGTTCATTGTTTT
CTTTTTTTATGGTTGTATTGATTACTTTTTTGTTGATTTTGTTGTTGTATATGGTATGTT
TTTTGATGAGGTTGAAGGAGAATAATTTAAATAAAGTTAATTCTTTTGAAAGTGGTTTTT
TGAGACTGGTAAAAATTCAGAATTCTTTTAGGATTCATTTTTTTGTTTTAATGTTGATGT
TTGTTATTTTTGATTTAGAGATTGTGATATTTTTGGGGTTGTTGGTGGTTGATGTTTCTT
CGGTGGTTAGTTTTTTTATGTTATTTTTGTTTGTTTTAGGGGGTTTTTATATGGAATGAT
TTTTTGGTAAGTTGATTTGGGTTGT---GTAAAG--------ATAGATTTTTTGGTTTTT
TTGATGGTTTTTTTTTTGTTAATATTGTTGTTGATTTTGATTTTTTTGCCTAATTTTAGG
TTATTATTGAATTTGTTGGAGTGGGATTTTGTTGGGTTGAAGTTTAGTTTTTTTTTTAAT
AGATTGATTTTTTCTGTTATTTTGTTGGTGATTACTTTGAGAGTGGTTTTGTTTAGTAGT
TATTATTTAAATGGTGAATTGAATTTTGTTTATTATGTGTTGATGTTGATGTTGTTTGTT
GGTTCTATGTTTATATTAAATTTTAGGAATAGGGTTTTTACTATAATAGTAAGTTGGGAT
TTGTTGGGTATTTCTAGTTTTTTTTTAGTTTTATTTTATAGAAATTGGGATAGAAATTCT
GGTGCTATGAATACGGCTTTAACAAATCGTGTGGGGGATTATTTTATTTTTTGTTTTTTT
AGTTCGTCATTGTTTAGAAGATATTATTTTTTTTCTTTTAGATTTTTTGTAGATAGTGGT
TTATTGTTGTTGGTTTTTGCTTCTTTTACTAAAAGGGCTCAGTACCCTTTTAGTAGTTGA
TTACCAAAGGCGATGAGTGCCCCCACTCCCGTGAGTTCTTTGGTTCATAGTAGGACGTTG
GTGACTGCTGGTTTGATTTTATTGATAAATTTTGATTTAATAATTAGTAATTTTTTTGTT
ATGTTGTTTTTGTTATTGATTGGTTTATTTACGATGTTTTTTTCAAGTATTATAGCTTTG
TTTGAGGAAGATATGAAAAAG---GTAGTGGCTTTGAGAACTTTATCGCAAATGGGTTTT
ATGATGTTTACTTTGGGGATGGGGTTGCATTTTATTTCTTTGTTACATTTATTGAGGCAT
GCTTTGTTTAAAAGTTGTTTGTTTATGCAAGTAGGTTATTTGATTCATAGAAATTTTGGA
CAACAGGATAGTCGTTTTTATGGTAATAATGGGGGATTGATTATGTTTGTTCAGTTGCAA
ATGATAATTACGTTATTTTGTTTATGTGGTTTATTTTTTACTAGGGGTATAGTAAGTAAA
GATTTGATTTTAGAGTTATTTTTTTTTAATAGTTATTATATGATGTTGGGTTTGTTTTTT
TTAATTTCTGTTTTTTTAACTTTTGGTTACAGTTATCGTTTGTGGAAGAGTTTGTTTCTT
AGATTTTCTAAAGTATTGATAGAAGTTGGTAGAAGTTTATTAATGAATTATTTGAGTTTG
TGTTTGATTATATTTTCTGTAATTTTTATATATTGGATGGGTGTGAATTTGTTGTGTTTG
CCTAGGTTTTTTTTGTATATGGATATATATGTACCATTGATGTATATTTTTTTAATTCTG
ATATTTTGTTATTTAGTTGTTAAATTCTTGTTAAAAGAATTAATTTATAAGTTTTTTGTT
GATTATTATGCTAAGATTTTTTCTTTTAGAGGATTAAATTTTAATTTTGTTGATCGTGGT
TTGACAAGGTTGGGTG---TTAATGTTTTTT-ATATTTTTAGAATTTTTAGAAAATTGTT
TGTTGAAATAATAGGAAGAATGGGGTATAATAGTGTAGTGATTGTAGTTTTTTTTGTTTT
TTTAGTTTTGTGGGGTCTTAGTTT-AAGTATAAATATATGATTTGCATTTGTAAGATTTA
GATTCTATATGGGGGAA-------------------TATGGAATTTTGTTAGAATTAATA
ATAGT---ATATTATATTATATATATATGA---TATTATATAAAATTTATATA--AATTT
TATATAATATTTTATAAAAAAA-T-GAACAAAA-GTTCCAT--ATATCACT---GAATCT
TTATATATTTTTAAAGTCTATAAA-GTTTCGTATAGAAAGAAACTTTT-TATAA----GA
CTTG--AGAATAAAGATTCAG-ATGTATATATTATATATATAATAAA-------------

>MK570629_Acan_TEN
CAGTATATAGTTT--ATTATAAAATGTAGTGTTTGGGTTGCTGAGATTT-GTTACTGAGA
---GTTGAATTTGTAGTTTATTAAGAATAATTCATTTACAATGAATAGGTA-AGGAGTTC
TGTGAGTTTTATGTTATTATTTTCTTTGTTTTTTAGTGTGATGAGTTATATGAACAATGA
TCCAATTAAGAGGAGTTTTTTTTTGATTTTTTCGATGTTGTTTTGTATGCCTGTAATGTC
TTTTGTAGGGTATGTGTGGTATTCTTATTTTGTTTGTATGCTTTTTTTGAGTGGGATTTT
TGTGATTTTGGTTTATTTTTCTAGTTTGTCGAGTTTTTTAGAATTTGGTGTTTATTTTTG
ATTTGTGAGGTTGATTTTAACTTTGTTGTGTTTTAATTTGTTTGAG------GATTTTTT
TTTTGTTGGTTTTAGGGGGTTAACTGTTTTTTATTATGAGTTGAATTTTTTTTTGTTGTT
TTATTTAGTTGTTGTTCTTTTGTTTTTTATAAGATTTGTTAGTTATTATTTGAGTTTTTC
TGGGGCTTTACGAAGAGTTTAGATTATTTTTTTTTTTGTTAGATTGTTAATGTTGATTTT
TAAGTGGTATCGTTTTATTTTTGTTTTGATTTCTTTGGAATTTTTAATAATGAG-GGTTT
TTGTGAAGTTTTTTGAGGTTTTTAATGGGGTGGTGTTTTTTTTTTTTATGTGTCATTCGG
TGATTTCTAGAATTTTGGGTGTTGTAATTATGGTTGGTGGTGTGAAGTTTTATGGGAGTG
ATTTGAGAATTTTTTGTAGATTTAAGTTAAGTGAAA-CTATTAATTTTCAAAATTAAAAA
TGGTTAG-TCTATATG------AGATAATAGTATAA---TTT---GTATATTTTATTTTC
AATAAAATGGTTTTGAGTATCTTATCTTGTAAGGGTTTCTTTTATGGATTTTAAATTTGA
TTATGGTTTGTTAATGGTTAAAATGTTATTATTTAAATTTAATTTATTGAGTGGGCAATA
TTATTTTACCCCGGCAATTAATTATTTGTATAATATTAGTTCCAGAATAATCGGCTATGC
TAATGAAATTTAATCTTTATTTTTGTTGGGGCATGAAGTTTTTTT-GTTGGTTTTACGAA
TTTTAGGTAAAATTAAAATTTATATTTAAAG-ATTTTTATGTCATTAAGATTTTTGAAGG
CGAATTAGATTAGTACCTAATTAGTGAAAAG-TTAAATATTCAGGAGTAAAGTGGTATTT
AAACTGAAAGAATATTGGCAGATTTT-CTAAATTATCTTTGGAGGTTGAGTGATAATTGA
GAACCCTCATTAACTACTTGGTTTTTT-GGCTTATGTATGATCGTTTATTTTAAGCTTAA
GGTTTAGGATTTTAGGTTT----T-GACTGTAAAAATAGATATATATTTAGTTTATGATT
AAGTT-AATTTGACCTACAATATTTTGAATTGTGTGGATTATTAAGTTAGTATTAGTATG
AAATTGTAAAAGACAGTAAGAAAGTTTTTATATCTTTTTGAAGAGTATTTAGAAATGGTA
CAAATCATCCATCAATTGTCCACAGGGGAGTAAGTTGTAGTAAAGTAGATTTAGGGGAAC
CTGAATCTAATA-TTAAACTAAGTTGGAGTGTTTTGAAA-ACACTTTATAAGGATTGTT-
-CCTTTTGGTTTT-AGGAGTTAGTTTAAAT----TGAGAATTATTGATTGTTGATCAGGG
GGTTTT--ACTCTTAG-TTATAAGAATTTATTTTAATTTTTAAAATATTAGATTGTAAAT
CTAAAGATTTAGTTATTCTTGTTGATGATTTTTTTTTTTATGATTTTTTTAATAATGATT
TTTATTTTGCAGTCTGTAGCCTTTATTACTTTATATGAGCGTCATTTGTTGGGGAGTAGA
CAAATCCGGTTGGGTCCTACTAAAGTGAGTTTTATAGGAGTTTTGCAGGCGTTATTAGAT
GGGGTTAAATTGTTGAAGAAGGAACAGATTTTGCCTCTATTTATTTCTGATTTGGTATTT
TTATTGGTGCCGGGTTTATCTTTTGTTTTGATGTATTTGGAGTGATTTTTGTTACCATAT
TTTTATAGTTTTTTGAGTTTGGAGTATTCTTTGTTGTTTTTTTTGTGCTTGTTGGGTTTT
AGAGTTTATTCGGTTATAATTAGTGGTTATATTAGTAAGTCTAAGTATGGGATGATTGGG
GCTTTGCGAGCGAGAAGTCAAAGGGTTTCTTATGAAATTGCTTTTTCTATTTATTTGTTA
TCTGTTATGTTTGTATTGGGTTTGTTTATGTTTAAGGAAGGTTTTGAATTATTAATATTA
TTTATGTATTTGCCTTTTTTGATTATATTAATTGCTGAGTTGAATCGGGCTCCTTTTGAT
TTTGCTGAGGGGGAGAGAGAGTTGGTAAGAGGATATAATGTGGAGTTTGGAAGGGTGGCT
TTTGTTTTGTTGTTTTTGAGAGAATATGGGAGTTTGATTTTTTTTTGTGTTTTATATTCT
GTTTTGTTTTTTGGTTTTTCTTTGTTGATGGTTTATTTTATGTTTTCTTTGATGATTTTT
GTTCGTAGATCTTATCCGCGTTATCGTTATGATTTAATAATGAAGATGTTTTGATTTAAA
TTTTTACCGGTTTCTTTGATTTATTTGTTTTTTTTTTTTGTTGTTGGTTTGTTGTAG---
-------GAATTAATCAGGTTTTTTTGTTAGATGTGTTTTTGTTAGTTTTTTTATTGCAA
TATGTTTTTTATTTTGAGGAGGGAATATTAAGTGGATTTTTTAAAAATTTTTTGTTTGTA
TTATCAAATGTTTTTAGTTATGGTTTGAATTATTCTATGAGTTATATGATTTCTTTTTTT
ACTTTTATTGTTTTGTTATTATTTTGTTTTGGTGGTTATTTTTCTTATTCTTTTTGTGTT
TGTGGTATGTTGGAGTTTACTTTATTGTATGCTTTGGTGGCTTGGCTGACTACGGTTTTA
GTTATGATTTCAAGAATGAAGATTTCTGTTTATTTAAGTAAATCTGGAGATAAATTTTTG
AAGACTTTTAGAATATTGATAGTAGAGGTGGTTAGGGAATTATCTCGTCCTATGGCTTTA
ACTATTCGTTTAACAGTTAATGTAATGGTAGGTCATTTAATTGTAGGTTTTTTGTATATA
AGGATTGAGGGGGTGTTAGGTAATGGTTATGTTTGGTTAATGGTTTTGGCTATTATGATG
GAGTGTTTTGTATTTTTTATTCAGAGTTATATTTTTTCTCGTTTGATTTATTTGTATTTA
AATGAATAGAAGGGTGTTAACTTAAGTTTAAAGTGTTAGATTTTTAATCTAAAAATGTTG
TTCACATCTTG--GTTAATATAGCATAAGAAATGTGTTTGTTTTAAGAGCAAAAGATA-T
AATATTAACTAATGAGTT-GTTTAAGTCTTCTAAACTTATATTAGG-TGT-TCCTGCTCG
TTGTTGCATGTGTTTTTTTTTTTTATGGTTTTAATGATGAGTATATTTGTTTTGTTAGTA
GATAATATTTTTTTTTGATGAAGGGTGTTTTTGATTATGACTTTGTTGATTGTTTTTATG
AATAAGAAATTTTTAAGATACAGGAGGATTTTTAATTATTTTGTTTTGCAGGAAAGTCTT
GGTTTAATTTTCTTATTATTGTATTTTGGTGGTTTCTTGCCTATGTTGATTATGATAATT
AAGATTGGGGTGGCTCCTTTTCATTTTTGGTTGTTTAAGGTTATTGATGGTATGTTTGGT
TTTAATCTGGTATGATTTTTAACAATTCATAAGTTGCCTTTCTTGTTGGTTTTTTTGCAA
TTGTTTTATTTAAATATAGTTTATTTTTTGTTAATTGGTTTATTGGTGTGTTTGTTTCAA
TTGTTTGTGTTAAAGTCTTTTAAGAAGT-TGTTGTTGGTTTCTACTGTTGAATCTTTTAG
GTGGGTTGTATTGGGTTTAGTAATGTCTTTTTTTAATGTATTGTATTTGTTTTTTTATTA
TTTAATTTTGATAATATTTTTGATTTATAAATTTGATAAGAATGTAGG---TTCGTCAGG
TTTTAGTTGGGAATTGGTGTTGGTGTTTATGAATATACCTTTTAGAGTTGGTTTTTTTGT
TAAAATTATTTTATTGATGGAGTTTTTGAAGAGTTTTGGTATTTATATGATTGTAATTAT
GTTTTTAATGTTTTTAAGAGTTTTGTCTTTAAGTTTTTGACTGGTTATTTTAAGGGTTAA
AAATTTGTTATTTAGAAAGTATAGTGTTGTGGGTATGATTTATAGTTTTCCTTTAATAAT
AGTGGTGTTATTGTAGAAAA-GTTGTTTTCATCTTTAGTAAATATTTA-TTATGTTATCT
TGATAAGGTAGAGTTTTT--GAGGTGAAGAATGTTAAATAGATAGTCTATGTTTGATTAC
GGATCAGAAAGGTGAACATTTTT--GTAATTTAGTTTAGTAAGAATTTTTATTTTTGGTG
TAAAGGGGGG-TTAGTTACA--GATTCTTTTAGTTTAA--TTATAAAATGTGACTTTGAA
GAGGTTAAGATGAAGG-GAATGTTGAATAGACAGAATTTTAAGAGTTTTTTTAGTTCTTT
AGTGGTTACTTTACCTAGGAGAAAGAGGTTAACTTTGGGTTGAAATTATGGTAGAATGTT
GGGAATAATTTTAGTTTTTCAGTTGTTAACTGGATTATTTTTATCTTTTTATTATGTTGC
GGATGGTTTAGTGGCTTTTAGTTCGGTTCAATATGTTATATTTGATGTTAATTTGGGTTG
GTTATTTCGGATTTTTCATTTTAATGGGGCGAGTTTGTTTTTTATTTTTTTGTATTTGCA
TATTTTTAAGGGTTTGTTTATGGTTAGTTATCGGTTGAAAAAAGTTTGAGGTACGGGTTT
ATTGATTTTTTTGTTGATTATGATAGAGGCTTTTATGGGTTATGTTTTAGTCTGGGCTCA
AATAAGATTTTGAGCTGCGGTTGTAATTACTAGGTTGTTGAGTGTTGTTCCTGTTTGAGG
TCAATTGATTGTAATGTGAATTTGAAGAGGTTTTGGAGTAACTAGGTCAACTTTAAAGTT
TTTTTTTGTTTTACATTTTTTGTTGCCTTGGCTATTGTTGGTTTTGGTTATAGTGCATAT
GATTTTTTTGCATAGTACTGGTAGAACTTCTAGTTTGTATTGTCATGGTGATTATGATAA
AATTAGTTTTGGTCCTTATTATTGGAATAAGGATTTTTATAATTTTTTAGTTTTTTTTGT
TTTTTTTTTGTTAGTTTTATTGAAGCCTTTTTATTTAGGGGATCCCGAAATGTTTGTTGA
GGCAGATCCCATGATGAGCCCAGTGCATATTGTTCCAGAATGGTATTTTTTGTTTGCTTA
TGCTATTTTGCGGGCTATTCCCAATAAGGTTATGGGTGTTGTAGCTTTGTTGATAAGAAT
TTTGTTATTTTATTTTTTTTTATTGGTTAGTAATTATACGTCTTGTTTGGTAAATTTGAA
TAAGTTTTTAGTTTTTATATTTATTGTGGTTTCTGTAATGTTAAGTTGATTAGGTCAGTG
TTTGGTAGAATATCCTTATTATGTTTTGAGTTTGGTTTTTTCTTTAATATATTTTTTTTT
GGTTTTTTTAATATTATTTGTTTATTGGTTTAGGAAGTATTTGTTTTTTTAA-CACAAAT
AGTATAGTATGTATGTTGAATTTAGGTTTTAAAGGAA-TAATTTGTGTTTTGTATCATAA
TTTTCATATTCTAAGATTATCTAGTTATGCTTTTTATTTATTTTTTAGAACTTTAGGTAT
TACTAGTTCTTTGGTTTTGTTTTTTAAGTTTGGGTTGTATTTGCCTTTTTTACTTAGATT
GTTGGTATTGTTATTTATTTCCTTTTTATGGGGTAAAGATATTTCTTTAGAAGGTTTAAG
GGGGTATCATAATTTTTTT-GTTATGGGGGGGTTTAAGTTTGGTGTAATGTTGTTTATTT
TTAGTGAGGTTATATTTTTTTTTGGAATTTTTTGAGTGTTTTTTGATTCTGCTTTAGTAC
CTGTTCATGAGTTAGGAGGTGATTGATCATCATACGGATTGTCAATGGTTAATCCTTTTG
GGGTGCCGTTATTGAATACTATTATTTTGTTGAGTAGGGGGGTTAGAGTTACTTGAGCTC
ATTACAGTTTGTTGAGTAATAAGAGATGTTTAAATAGGATAGTATTGACTTGTTTGTTGG
CTTTTTATTTTACTTTAATTCAGTTAATGGAGTATAGAGAAGCTAGATTTTCTATTTCTG
ATGGTATTTATGGTAGAATTTTTTATTTGTCTACTGGTTTTCATGGTTTACATGTTTTGT
GTGGTGGGTTGTTTTTATTTTTTAATTTATTGCGTTTAGTGAAGTGTCATTTTAATTATA
ATCATCATTTGGGTTTGGAGTTCGGGATTTTGTATTGGCATTTTGTAGATGTAGTGTGAT
TATTTTTGTTTGTGTTTGTTTATTGGTGATCTTATTGCTAGAATAGTTTAAA-TTTAAGA
ATTTTTAATTTGTAATTAAAAGGTTT-GGCTAGTTTTGATAAGAGTTTTATTATTTAGTT
TTGTTATATTTTTTTATCCTTATTTATTTTTTTTTGTTTTTATTTTTGTTAGTTTATTAA
TAATAAATAGAATTTCATGAATGGGTTTATTTATTTATGTGGATTCTAACGTGTTTGTTT
TGTTAGTTTTAATGATGGTTTTTATTTATGGGGTGGTAGTAATTAGAGAGTTTAGTAGGA
GTCTTAAGTATTTGAGTATGATATTAATTGTGTTTTGTTATTTATTTTTTGTTTCTAGAA
ATATAATGATGTTATATATGTTTTTTGAATTGTCGATATTTCCTATTTTGGTGATAATTT
TGGGTTTTGGTTCACAAATTGAGAAAATTGGGTCTAGATATTATTTATTGTTTTATACTA
CTTTTTGTTCTTTACCTTTTTTATATGTTTATTTTAAAAGGGTTTTTTATTTTAGTTATA
ATTATTTTGATTTTTTTTTATCTTGAGAGATAATGTTTATTTTATCTTTAAGTTTTATGG
TTAAGTTTCCTGTTTATTTTTTGCACTTATGATTACCTAAAGCTCATGTTGAAGCTCCGA
CTACGGCTAGAATATTGTTAGCCGGATTGTTATTAAAGTTGGGTACAGCAGGGTTTTTAC
GGATTTTGGGTTCTATAAATTTTTCGTATAATAATTTTTGGTTATTTTTATCATTGTTGG
GGATAGTTTTGTCTGCTTTTAGATGTTTGTTTCAAAGAGATTCTAAATCTTTAGCTGCTT
ATTCTTCTGTTACTCATATAAGATTTTTATTGTTGGCAATAAGGGTTTTATTTATTAGGG
GTAAAGTGGCGAGAATTTTGATGATATTGGCACATGGTTATACATCAACTTTAATGTTTT
ATTTAATTGGGGAGTTTTTTCATGTTAGATCAAGACGAATAATGTATTTTTTGAATGGGT
TGTTAGGATCTAGTATAATTTATGGGTTGGTTTTTTTTTTAGTGTTTTTGTCTAATAGGG
GGGTTCCACCTTCCTTATCTTTTTTTTCGGAATTTATAATTATTGTTAATGCTATTTTGT
TGAGTAAGATTTTTTTTTTATTGGTTTTAGTTTATTTTATAGTATCTTTTTATTATAGTG
TTTATTTAATTGTTTGTTGTAGTATGGGTGGGAAATTTTTGAGTTTGTTAAATTTTAAAG
TGGGCTACGGTGTTCCTGTGGTGATTATAATGTTTAATGTTTTTTGGCTGTCTTTGATAT
ATTAGCC--------TCTAAGTTT-AGAGTTTTTGTTTTTA-TAAGAGTGAAATTTTGAT
TGGAAGAAAAATTCTCTTACATTTATATATATAAGAAATATCAAAGTGGTTTGTCGGTTT
GGTTAGAAAGTTCTAACCATAAGGATATTGGTACTCTTTATTTTTTGTTTGGTTTGTGGT
CGGGTATGTTAGGTACTGCTTTATCTTTGATTGTTCGTTTGGAGTTATCTAAGCCTGGAA
TGTTGTTGTCTAATGGGCAATTGTATAATTCAATTATTACGGCTCATGCTTTTTTGATAA
TTTTTTTTATGGTAATGCCTAGTATGATTGGTGGTTTTGGTAATTGAATGTTGCCTTTGA
TGTTGGGGGCTCCAGATATGAGTTTTCCTCGTTTGAATAATTTGAGTTTTTGATTGTTGC
CAACTTCGATGTTTTTGATTTTAGATTCTTGTTTTGTAGATATAGGATGTGGAACTAGTT
GGACTGTTTATCCACCTTTGAGGAGTTTAGGTCATCCTGGTAGAAGGGTAGATTTGGCGA
TTTTTAGTTTGCATTGTGCTGGATTGAGTTCTATTTTGGGGGGTATTAATTTTATGTGTA
CGACGAAGAATATACGAAGAAGTTCAATTTCTTTGGAACATATAAGTTTGTTTGTTTGAT
CTGTTTTTGTAACTGTTTTTTTGTTGGTATTGTCTTTACCTGTGTTGGCGGGGGCTATTA
CCATGTTATTAACTGATCGTAATTTAAATACTTCTTTTTTTGATCCTAGTTCTGGTGGTA
ATCCTTTGATTTATCAGCATTTGTTTTGATTTTTTGGCCATCCTGAGGTTTATGTTTTGA
TTTTGCCTGCTTTTGGGATTGTTAGACAGTCTACTTTATATTTAACGGGTAAGAAGGAGG
TTTTTGGTTATTTGGGTATGGTTTATGCTATTTTAAGGATTGGTTTGATTGGTTGTGTGG
TTTGGGCTCATCATATATACACGGTTGGTATGGATTTAGATTCTCGTGCTTATTTTACTG
CAGCTACTATAGTTATTGCGGTTCCTACGGGAGTGAAGGTTTTTAGGTGGTTAGCAACTT
TATTTGGTATGAAG-ATATTGTTTCAACCTATTTTATTGTGGGTTTTGGGTTTTATTTTT
TT--GTTTACTATTGGGGGGTTGACTGGGGTTATATTGTCTAATTCTAGTTTGGATATTA
TTTTACATGATACTTATTATGTAGTTAGTCATTTTCATTATGTTTTAAGGTTGGGAGCTG
TTTTTGGTATTTTTACTGGTATTAGTCTTTGATGAAGGTTTATGACTGGTTGTGTTTATA
ATAAGTTGTATATAGTAGTTATGTTTTTTTTGATGTTTTTAGGTGTGAATTTGACTTTTT
TTCCTTTGCATTTTGCTGGTTTGCACGGTTATCCTCGTAAGTATTTGGATTATCCTGATG
TTTATTCGGTTTGAAATGTTATTTCTTCTTTTGGGTCTTTAGTTAGTGTTTTTGCTTTAT
TTATGTTTATTTTTTTGTTGTTGGAGTCTTTTTTTAGATATCGTTTGTTGTTATTGGATA
ATTATTATAATAGAAGTCCAGAATATAGATATAGGAGTTATGTTTTTGGTCATAGCTATC
AGTCGGAAATTTATTTTAGAAGAAGGAGTTTAAAGTGTTA--AAACTTT-AGTATAATGT
T--ATGTATTTTTAATTGCAAATTAAAAGGTAAATGGTTTT---TGATAAGATAGGATAA
GGT-AGTCTGAGAGGTTCATATCCTTTAGGTGTTTTTCTCTTGTTGTTTAGGAAAGATTT
AGTATAGG--AGTATAAATTATTGTCAATAATTAGGATAA-ATCTTTG---GATTCTTTA
GTATAAAA---TAGTATAATTGATTTCCAATCAGTTGGTTTTAAGAGTTATTGAACTATT
TTCAGGGTTA----TAATTTGGGTTTTTCAGGTAGTGTTTTTAGTATTTA-TATAGATTG
ATTTCATGGTTTTAATTGTAGTTTGTTGTTAGGAATTTTAGTTTTTGTAACTTTACTTTT
TTGTTTGTTGATTTTTGGCGGATTTTTTTTTAAGTATAAGGAGATGGAGTATCAGTTTGG
GGAGTTGTTGTGTAGTATTTTTCCGACGTTGGTTTTATTGATGCAGATGGTTCCTTCTTT
GAGGATTTTGTATTATTATGGTTTGATAAATCTTGATAGGAATTTGACAGTTAAGGTTGT
CGGTCATCAATGGTATTGAAGTTATGAATTTGGGGATATTCCTGGTTTGGAGTTTGATTC
TTATATAAAGTCTTTGGATCAGTTGGATTTGGGAGAACCTCGTTTATTGGAGGTGGATAA
TCGTTGTGTTTTACCTGAAGGTATTAATCTTCGTTTTTGTATTACATCAGCTGATGTAAT
TCATTCTTGGGCTTTGCCAAGTATGTCTTTAAAGTTGGATGCTATGAGGGGGATTTTAAG
AATTTTGAGGTATAGATTTCCAAATTTGGGAATTTTTTATGGGCAATGTTCTGAGATTTG
TGGTGCTAATCATAGGTTTATGCCTATTGCTATTGAGGTGACTTTGTTAGAAAATTTTAA
GGACTGGTGTAGTATTAATTTAGATTA--------GCTTAATAGTTTAA-TTAAAAATTT
TTATTTGTGGTGTAAGAGATTTTTAGGCTTTAGTTTAATATTTTTTAAATTTTGATATTG
CATATCGTTTAAAGAAAATTTTATAGA-AATAAATAATAGAAAGAGAAAGTAGAAGATTA
ATTTATTTTATTGTTTCAAAA-TAAGAATTATTAATTTTAGTGTTGAAAAGTCGCTTTTT
TTGATATCTGTTTTATTGTTAA---ATATTAGAAATTTATATTATAT-GGAAAA-ATTTT
GAATTAAATAGAATTTGAAGTTTTTTTATTATTAGTTTTATAACTGTTGTT-TTT-TTT-
-ATTAAATGCTTTTTTTTTT-GTTTAATAGATTTTTATTAAATTTATAATTTTGAAATTA
GTAATTTTTTGGTAAGT--GGTTGTTTGTTT-AAATATAAGTTTTGAAATTGAAATTCAA
TCAAATGTTTTTTA-AAGACTTAGACTTTTTAATAAAGTTGGCTTCTGCCCGGTGAGTTT
--TT-AACGGCAGTCTTAGCGTGAGGACATTAAGGTAGCAAAATAATTTGTGCTTTTATT
GGGTTCTAGTATGAATGAAGTTATTGGTTGATTTTTTATTTTTTTTTTTTATGAATTTAA
ATAGGTATAAAAATGTACTTGTACAGTTTTACAAAGATAAGTCTTTGGAAATTCTTTTTT
GATTTTTATAATGTTTT-GTTATATTATTAAAAAATTTTCTAGGGTAGAATATTATATAT
T-TTGAAGAACTAAA-GGTAATTTTAGGAATTACTCCAGAGTTAACAGAAAATCATACTT
GATCTAGTTCTTATAGTAGAGTAAGTTTTACATCGATGTTGTATTTAAGTATATTAAGGA
GGAGAAGATTTAATTTTTAAGACTGTTCTTCTTTTAATTAATTTAACGTGATATTAGTTT
AATTCATCGTGAGATAGAATTGTTTATCTTGATAATTGTTATTAATTAGTTTTATTAGTA
CGAAAGGAATTTAGTGAAAAGTTTAAAACTTTTT-GATCAGT--TGTTGTTCATTGTTTT
CTTTTTTTATGGTTGTATTGATTACTTTTTTGTTGATTTTGTTGTTGTATATGGTATGTT
TTTTGATGAGGTTGAAGGAGAATAATTTAAATAAAGTTAATTCTTTTGAAAGTGGTTTTT
TGAGACTGGTAAAAATTCAGAATTCTTTTAGGATTCATTTTTTTGTTTTAATGTTGATGT
TTGTTATTTTTGATTTAGAGATTGTGATATTTTTGGGGTTGTTAGTGGTCGATGTTTCTT
CGGTGGTTAGTTTTTTTATGTTATTTTTGTTTGTTTTAGGGGGTTTTTATATGGAATGAT
TTTTTGGTAAGTTGATTTGGGTTGT---GTAAAG--------ATAGATTTTTTGGTTTTT
TTGATGGTTTTTTTTTTGTTAATATTGTTGTTGATTTTGATTTTTTTGCCTAATTTTAGG
TTATTATTGAATTTGTTGGAGTGGGATTTTGTTGGGTTGAAGTTTAGTTTTTTTTTTAAT
AGATTGATTTTTTCTGTTATTTTGTTGGTGATTACTTTGAGAGTGGTTTTGTTTAGTAGT
TATTATTTAAATGGTGAATTGAATTTTGTTTATTATATGTTGATGTTGATGTTGTTTGTT
GGTTCTATGTTTATATTAAATTTTAGGGATAGGGTTTTTACTATAATAGTAAGTTGGGAT
TTGTTAGGTATTTCTAGTTTTTTTTTAGTTTTATTTTATAGAAATTGGGATAGAAATTCT
GGTGCAATGAATACGGCTTTAACAAATCGTGTTGGGGATTATTTTATTTTTTGTTTTTTT
AGTTCGTCATTGTTTAGAAGATATTATTTTTTTTCTTTTAGATTTTTTGTAGGTAGTGGT
TTATTGTTGTTGGTTTTTGCTTCTTTTACTAAAAGGGCTCAGTATCCTTTTAGTAGTTGG
TTACCAAAGGCGATGAGTGCCCCCACTCCAGTGAGTTCTTTAGTTCATAGTAGGACATTG
GTGACTGCTGGTTTGATTTTATTGATAAATTTTGATTTAATAATTAGTAATTTTTTTGTT
ATGTTGTTTTTGTTATTGATTGGTTTATTTACGATGTTTTTTTCAAGTATTATGGCTTTG
TTTGAGGAAGATATGAAAAAG---GTAGTGGCTTTGAGAACTTTATCGCAAATGGGTTTT
ATGATGTTTACTTTGGGGATGGGGTTGCATTTTATTTCTTTGTTACATTTATTGAGGCAT
GCTTTGTTTAAAAGTTGTTTGTTTATGCAAGTAGGTTATTTGATTCATAGAAATTTTGGA
CAACAGGATAGTCGTTTTTATGGTAATAATGGGGGATTGATTATGTTTGTTCAGTTGCAA
ATGATAATTACGTTATTTTGTTTATGTGGTTTATTTTTTACTAGGGGTATAGTAAGTAAA
GATTTGATTTTAGAATTATTTTTTTTTAATAGTTATTATATGATGTTAGGTTTGTTTTTT
TTAATTTCTGTTTTTTTAACTTTTGGTTATAGTTATCGTTTGTGGAAGAGTTTGTTTCTT
AGATTTTCTAAAGTATTGATAAAAGTTGGTAGAAGTTTATTAATGAATTATTTGAGTTTG
TGTTTGATTATATTTTCTGTAATTTTTATATATTGGATGGGTGTGAATTTGTTGTGTTTG
CCTAGATTTTTTTTGTATATGGATATATATGTACCATTGATGTATATTTTTTTAATTCTG
ATATTTTGTTATTTAGTTGTTAAATTCTTGTTAAAAGAATTAATTTATAAGTTTTTTGTT
GATTATTATGCTAAGATTTTTTCTTTTAGAGGATTAAATTTTAATTTTGTTGATCGTGGT
TTGACAAGGTTGGGTG---TTAATGTTTTTT-ATATTTTTAGAATTTTTAGAAAATTGTT
TGTTGAAATAATAGGAAGAATGGGGTATAATAGTGTAGTGATTGTAGTTTTTTTTGTTTT
TTTAGTTTTGTGGGGTCTTAGTTT-AAATATAAATATATGATTTGCATTTGTAAGATTTA
GATTCTATATGAGGGAA-------------------TATGGAATTTTGTTAGAATTAATA
ATAGT---ATATTATATTATATATATATGA---TATTATATAAAATTTATATA--AATTT
TATATAATATTTTATAAAAAAA-T-GAACAAAA-GTTCCAT--ATATCACT---GAATCT
TTATATATTTTAAAAGTCTATAAA-GTTTCGTATAGAAAGAAACTTTT-TATAAA---GA
CTTG--AGAATAAAGATTCAG-ATGTATATATTATATATATAATAAA-------------

>AP017672_Acan
CAGTATATAGTTT--ATTATAAAATGTAGTGTTTGGGTTGCTGAGATTT-GTTACTGAGA
---GTTGAATTTGTAGTTTATTAAGAATAATTCATTTACAATGAATAGGTA-AGGAGTTC
TGTGAGTTTTATGTTATTATTTTCTTTGTTTTTTAGTGTGATGAGTTATATGAACAATGA
TCCAATTAAGAGGAGTTTTTTTTTGATTTTTTCGATGTTGTTTTGTATGCCTGTAATGTC
TTTTGTAGGGTATGTGTGGTATTCTTATTTTGTTTGTATGCTTTTTTTGAGTGGGATTTT
TGTGATTTTGGTTTATTTTTCTAGTTTGTCGAGTTTTTTAGAATTTGGTGTTTATTTTTG
ATTTGTGAGGTTGATTTTAACTTTGTTGTGTTTTAATTTGTTTGAG------GATTTTTT
TTTTGTTGGTTTTAGGGGGTTAACTGTTTTTTATTATGAGTTGAATTTTTTTTTGTTGTT
TTATTTAGTTGTTGTTCTTTTGTTTTTTATAAGATTTGTTAGTTATTATTTGAGTTTTTC
TGGGGCTTTACGAAGAGTTTAGATTATTTTTTTTTTTGTTAGATTGTTAATGTTGATTTT
TAAGTGGTATCGTTTTATTTTTGTTTTGATTTCTTTGGAATTTTTAATAATGAG-GGTTT
TTGTGAAGTTTTTTGAGGTTTTTAATGGGGTGGTGTTTTTTTTTTTTATGTGTCATTCGG
TGATTTCTAGAATTTTGGGTGTTGTAATTATGGTTGGTGGTGTGAAGTTTTATGGGAGTG
ATTTGAGAATTTTTTGTAGATTTAAGTTAAGTGAAA-CTATTAATTTTCAAAATTAAAAA
TGGTTAG-TCTATATG------AGATAATAGTATAA---TTT---GTATATTTTATTTTC
AATAAAATGGTTTTGAGTATCTTATCTTGTAAGGGTTTCTTTTATGGATTTTAAATTTGA
TTATGGTTTGTTAATGGTTAAAATGTTATTATTTAAATTTAATTTATTGAGTGGGCAATA
TTATTTTACCCCGGCAATTAATTATTTGTATAATATTAGTTCCAGAATAATCGGCTATGC
TAATGAAATTTAATCTTTATTTTTGTTGGGGCATGAAGTTTTTTT-GTTGGTTTTACGAA
TTTTAGGTAAAATTAAAATTTATATTTAAAG-ATTTTTATGTCATTAAGATTTTTGAAGG
CGAATTAGATTAGTACCTAATTAGTGAAAAG-TTAAATATTCAGGAGTAAAGTGGTATTT
AAACTGAAAGAATATTGGCAGATTTT-CTAAATTATCTTTGGAGGTTGAGTGATAATTGA
GAACCCTCATTAACTACTTGGTTTTTT-GGCTTATGTATGATCGTTTATTTTAAGCTTAA
GGTTTAGGATTTTAGGTTT----T-GACTGTAAAAATAGATATATATTTAGTTTATGATT
AAGTT-AATTTGACCTACAATATTTTGAATTGTGTGGATTATTAAGTTAGTATTAGTATG
AAATTGTAAAAGACAGTAAGAAAGTTTTTATATCTTTTTGAAGAGTATTTAGAAATGGTA
CAAATCATCCATCAATTGTCCACAGGGGAGTAAGTTGTAGTAAAGTAGATTTAGGGGAAC
CTGAATCTAATA-TTAAACTAAGTTGGAGTGTTTTGAAA-ACACTTTATAAGGATTGTT-
-CCTTTTGGTTTT-AGGAGTTAGTTTAAAT----TGAGAATTATTGATTGTTGATCAGGG
GGTTTT--ACTCTTAG-TTATAAGAATTTATTTTAATTTTTAAAATATTAGATTGTAAAT
CTAAAGATTTAGTTATTCTTGTTGATGATTTTTTTTTTTATGATTTTTTTAATAATGATT
TTTATTTTGCAGTCTGTAGCCTTTATTACTTTATATGAGCGTCATTTGTTGGGGAGTAGA
CAAATCCGGTTGGGTCCTACTAAAGTGAGTTTTATAGGAGTTTTGCAGGCGTTATTAGAT
GGGGTTAAATTGTTGAAGAAGGAACAGATTTTGCCTCTATTTATTTCTGATTTGGTATTT
TTATTGGTGCCGGGTTTATCTTTTGTTTTGATGTATTTGGAGTGATTTTTGTTACCATAT
TTTTATAGTTTTTTGAGTTTGGAGTATTCTTTGTTGTTTTTTTTGTGCTTGTTGGGTTTT
AGAGTTTATTCGGTTATAATTAGTGGTTATATTAGTAAGTCTAAGTATGGGATGATTGGG
GCTTTGCGAGCGAGAAGTCAAAGGGTTTCTTATGAAATTGCTTTTTCTATTTATTTGTTA
TCTGTTATGTTTGTATTGGGTTTGTTTATGTTTAAGGAAGGTTTTGAATTATTAATATTA
TTTATGTATTTGCCTTTTTTGATTATATTAATTGCTGAGTTGAATCGGGCTCCTTTTGAT
TTTGCTGAGGGGGAGAGAGAGTTGGTAAGAGGATATAATGTGGAGTTTGGAAGGGTGGCT
TTTGTTTTGTTGTTTTTGAGAGAATATGGGAGTTTGATTTTTTTTTGTGTTTTATATTCT
GTTTTGTTTTTTGGTTTTTCTTTGTTGATGGTTTATTTTATGTTTTCTTTGATGATTTTT
GTTCGTAGATCTTATCCGCGTTATCGTTATGATTTAATAATGAAGATGTTTTGATTTAAA
TTTTTACCGGTTTCTTTGATTTATTTGTTTTTTTTTTTTGTTGTTGGTTTGTTGTAG---
-------GAATTAATCAGGTTTTTTTGTTAGATGTGTTTTTGTTAGTTTTTTTATTGCAA
TATGTTTTTTATTTTGAGGAGGGAATATTAAGTGGATTTTTTAAAAATTTTTTGTTTGTA
TTATCAAATGTTTTTAGTTATGGTTTGAATTATTCTATGAGTTATATGATTTCTTTTTTT
ACTTTTATTGTTTTGTTATTATTTTGTTTTGGTGGTTATTTTTCTTATTCTTTTTGTGTT
TGTGGTATGTTGGAGTTTACTTTATTGTATGCTTTGGTGGCTTGGCTGACTACGGTTTTA
GTTATGATTTCAAGAATGAAGATTTCTGTTTATTTAAGTAAATCTGGAGATAAATTTTTG
AAGACTTTTAGAATATTGATAGTAGAGGTGGTTAGGGAATTATCTCGTCCTATGGCTTTA
ACTATTCGTTTAACAGTTAATGTAATGGTAGGTCATTTAATTGTAGGTTTTTTGTATATA
AGGATTGAGGGGGTGTTAGGTAATGGTTATGTTTGGTTAATGGTTTTGGCTATTATGATG
GAGTGTTTTGTATTTTTTATTCAGAGTTATATTTTTTCTCGTTTGATTTATTTGTATTTA
AATGAATAGAAGGGTGTTAACTTAAGTTTAAAGTGTTAGATTTTTAATCTAAAAATGTTG
TTCACATCTTG--GTTAATATAGCATAAGAAATGTGTTTGTTTTAAGAGCAAAAGATA-T
AATATTAACTAATGAGTT-GTTTAAGTCTTCTAAACTTATATTAGG-TGT-TCCTGCTCG
TTGTTGCATGTGTTTTTTTTTTTTATGGTTTTAATGATGAGTATATTTGTTTTGTTAGTA
GATAATATTTTTTTTTGATGAAGGGTGTTTTTGATTATGACTTTGTTGATTGTTTTTATG
AATAAGAAATTTTTAAGATACAGGAGGATTTTTAATTATTTTGTTTTGCAGGAAAGTCTT
GGTTTAATTTTCTTATTATTGTATTTTGGTGGTTTCTTGCCTATGTTGATTATGATAATT
AAGATTGGGGTGGCTCCTTTTCATTTTTGGTTGTTTAAGGTTATTGATGGTATGTTTGGT
TTTAATCTGGTATGATTTTTAACAATTCATAAGTTGCCTTTCTTGTTGGTTTTTTTGCAA
TTGTTTTATTTAAATATAGTTTATTTTTTGTTAATTGGTTTATTGGTGTGTTTGTTTCAA
TTGTTTGTGTTAAAGTCTTTTAAGAAGT-TGTTGTTGGTTTCTACTGTTGAATCTTTTAG
GTGGGTTGTATTGGGTTTAGTAATGTCTTTTTTTAATGTATTGTATTTGTTTTTTTATTA
TTTAATTTTGATAATATTTTTGATTTATAAATTTGATAAGAATGTAGG---TTCGTCAGG
TTTTAGTTGGGAATTGGTGTTGGTGTTTATGAATATACCTTTTAGAGTTGGTTTTTTTGT
TAAAATTATTTTATTGATGGAGTTTTTGAAGAGTTTTGGTATTTATATGATTGTAATTAT
GTTTTTAATGTTTTTAAGAGTTTTGTCTTTAAGTTTTTGACTGGTTATTTTAAGGGTTAA
AAATTTGTTATTTAGAAAGTATAGTGTTGTGGGTATGATTTATAGTTTTCCTTTAATAAT
AGTGGTGTTATTGTAGAAAA-GTTGTTTTCATCTTTAGTAAATATTTA-TTATGTTATCT
TGATAAGGTAGAGTTTTT--GAGGTGAAGAATGTTAAATAGATAGTCTATGTTTGATTAC
GGATCAGAAAGGTGAACATTTTT--GTAATTTAGTTTAGTAAGAATTTTTATTTTTGGTG
TAAAGGGGGG-TTAGTTACA--GATTCTTTTAGTTTAA--TTATAAAATGTGACTTTGAA
GAGGTTAAGATGAAGG-GAATGTTGAATAGACAGAATTTTAAGAGTTTTTTTAGTTCTTT
AGTGGTTACTTTACCTAGGAGAAAGAGGTTAACTTTGGGTTGAAATTATGGTAGAATGTT
GGGAATAATTTTAGTTTTTCAGTTGTTAACTGGATTATTTTTATCTTTTTATTATGTTGC
GGATGGTTTAGTGGCTTTTAGTTCGGTTCAATATGTTATATTTGATGTTAATTTGGGTTG
GTTATTTCGGATTTTTCATTTTAATGGGGCGAGTTTGTTTTTTATTTTTTTGTATTTGCA
TATTTTTAAGGGTTTGTTTATGGTTAGTTATCGGTTGAAAAAAGTTTGAGGTACGGGTTT
ATTGATTTTTTTGTTGATTATGATAGAGGCTTTTATGGGTTATGTTTTAGTCTGGGCTCA
AATAAGATTTTGAGCTGCGGTTGTAATTACTAGGTTGTTGAGTGTTGTTCCTGTTTGAGG
TCAATTGATTGTAATGTGAATTTGAAGAGGTTTTGGAGTAACTAGGTCAACTTTAAAGTT
TTTTTTTGTTTTACATTTTTTGTTGCCTTGGCTATTGTTGGTTTTGGTTATAGTGCATAT
GATTTTTTTGCATAGTACTGGTAGAACTTCTAGTTTGTATTGTCATGGTGATTATGATAA
AATTAGTTTTGGTCCTTATTATTGGAATAAGGATTTTTATAATTTTTTAGTTTTTTTTGT
TTTTTTTTTGTTAGTTTTATTGAAGCCTTTTTATTTAGGGGATCCCGAAATGTTTGTTGA
GGCAGATCCCATGATGAGCCCAGTGCATATTGTTCCAGAATGGTATTTTTTGTTTGCTTA
TGCTATTTTGCGGGCTATTCCCAATAAGGTTATGGGTGTTGTAGCTTTGTTGATAAGAAT
TTTGTTATTTTATTTTTTTTTATTGGTTAGTAATTATACGTCTTGTTTGGTAAATTTGAA
TAAGTTTTTAGTTTTTATATTTATTGTGGTTTCTGTAATGTTAAGTTGATTAGGTCAGTG
TTTGGTAGAATATCCTTATTATGTTTTGAGTTTGGTTTTTTCTTTAATATATTTTTTTTT
GGTTTTTTTAATATTATTTGTTTATTGGTTTAGGAAGTATTTGTTTTTTTAA-CACAAAT
AGTATAGTATGTATGTTGAATTTAGGTTTTAAAGGAA-TAATTTGTGTTTTGTATCATAA
TTTTCATATTCTAAGATTATCTAGTTATGCTTTTTATTTATTTTTTAGAACTTTAGGTAT
TACTAGTTCTTTGGTTTTGTTTTTTAAGTTTGGGTTGTATTTGCCTTTTTTACTTAGATT
GTTGGTATTGTTATTTATTTCCTTTTTATGGGGTAAAGATATTTCTTTAGAAGGTTTAAG
GGGGTATCATAATTTTTTT-GTTATGGGGGGGTTTAAGTTTGGTGTAATGTTGTTTATTT
TTAGTGAGGTTATATTTTTTTTTGGAATTTTTTGAGTGTTTTTTGATTCTGCTTTAGTAC
CTGTTCATGAGTTAGGAGGTGATTGATCATCATACGGATTGTCAATGGTTAATCCTTTTG
GGGTGCCGTTATTGAATACTATTATTTTGTTGAGTAGGGGGGTTAGAGTTACTTGAGCTC
ATTACAGTTTGTTGAGTAATAAGAGATGTTTAAATAGGATAGTATTGACTTGTTTGTTGG
CTTTTTATTTTACTTTAATTCAGTTAATGGAGTATAGAGAAGCTAGATTTTCTATTTCTG
ATGGTATTTATGGTAGAATTTTTTATTTGTCTACTGGTTTTCATGGTTTACATGTTTTGT
GTGGTGGGTTGTTTTTATTTTTTAATTTATTGCGTTTAGTGAAGTGTCATTTTAATTATA
ATCATCATTTGGGTTTGGAGTTCGGGATTTTGTATTGGCATTTTGTAGATGTAGTGTGAT
TATTTTTGTTTGTGTTTGTTTATTGGTGATCTTATTGCTAGAATAGTTTAAA-TTTAAGA
ATTTTTAATTTGTAATTAAAAGGTTT-GGCTAGTTTTGATAAGAGTTTTATTATTTAGTT
TTGTTATATTTTTTTATCCTTATTTATTTTTTTTTGTTTTTATTTTTGTTAGTTTATTAA
TAATAAATAGAATTTCATGAATGGGTTTATTTATTTATGTGGATTCTAACGTGTTTGTTT
TGTTAGTTTTAATGATGGTTTTTATTTATGGGGTGGTAGTAATTAGAGAGTTTAGTAGGA
GTCTTAAGTATTTGAGTATGATATTAATTGTGTTTTGTTATTTATTTTTTGTTTCTAGAA
ATATAATGATGTTATATATGTTTTTTGAATTGTCGATATTTCCTATTTTGGTGATAATTT
TGGGTTTTGGTTCACAAATTGAGAAAATTGGGTCTAGATATTATTTATTGTTTTATACTA
CTTTTTGTTCTTTACCTTTTTTATATGTTTATTTTAAAAGGGTTTTTTATTTTAGTTATA
ATTATTTTGATTTTTTTTTATCTTGAGAGATAATGTTTATTTTATCTTTAAGTTTTATGG
TTAAGTTTCCTGTTTATTTTTTGCACTTATGATTACCTAAAGCTCATGTTGAAGCTCCGA
CTACGGCTAGAATATTGTTAGCCGGATTGTTATTAAAGTTGGGTACAGCAGGGTTTTTAC
GGATTTTGGGTTCTATAAATTTTTCGTATAATAATTTTTGGTTATTTTTATCATTGTTGG
GGATAGTTTTGTCTGCTTTTAGATGTTTGTTTCAAAGAGATTCTAAATCTTTAGCTGCTT
ATTCTTCTGTTACTCATATAAGATTTTTATTGTTGGCAATAAGGGTTTTATTTATTAGGG
GTAAAGTGGCGAGAATTTTGATGATATTGGCACATGGTTATACATCAACTTTAATGTTTT
ATTTAATTGGGGAGTTTTTTCATGTTAGATCAAGACGAATAATGTATTTTTTGAATGGGT
TGTTAGGATCTAGTATAATTTATGGGTTGGTTTTTTTTTTAGTGTTTTTGTCTAATAGGG
GGGTTCCACCTTCCTTATCTTTTTTTTCGGAATTTATAATTATTGTTAATGCTATTTTGT
TGAGTAAGATTTTTTTTTTATTGGTTTTAGTTTATTTTATAGTATCTTTTTATTATAGTG
TTTATTTAATTGTTTGTTGTAGTATGGGTGGGAAATTTTTGAGTTTGTTAAATTTTAAAG
TGGGCTACGGTGTTCCTGTGGTGATTATAATGTTTAATGTTTTTTGGCTGTCTTTGATAT
ATTAGCC--------TCTAAGTTT-AGAGTTTTTGTTTTTA-TAAGAGTGAAATTTTGAT
TGGAAGAAAAATTCTCTTACATTTATATATATAAGAAATATCAAAGTGGTTTGTCGGTTT
GGTTAGAAAGTTCTAACCATAAGGATATTGGTACTCTTTATTTTTTGTTTGGTTTGTGGT
CGGGTATGTTAGGTACTGCTTTATCTTTGATTGTTCGTTTGGAGTTATCTAAGCCTGGAA
TGTTGTTGTCTAATGGGCAATTGTATAATTCAATTATTACGGCTCATGCTTTTTTGATAA
TTTTTTTTATGGTAATGCCTAGTATGATTGGTGGTTTTGGTAATTGAATGTTGCCTTTGA
TGTTGGGGGCTCCAGATATGAGTTTTCCTCGTTTGAATAATTTGAGTTTTTGATTGTTGC
CAACTTCGATGTTTTTGATTTTAGATTCTTGTTTTGTAGATATAGGATGTGGAACTAGTT
GGACTGTTTATCCACCTTTGAGGAGTTTAGGTCATCCTGGTAGAAGGGTAGATTTGGCGA
TTTTTAGTTTGCATTGTGCTGGATTGAGTTCTATTTTGGGGGGTATTAATTTTATGTGTA
CGACGAAGAATATACGAAGAAGTTCAATTTCTTTGGAACATATAAGTTTGTTTGTTTGAT
CTGTTTTTGTAACTGTTTTTTTGTTGGTATTGTCTTTACCTGTGTTGGCGGGGGCTATTA
CCATGTTATTAACTGATCGTAATTTAAATACTTCTTTTTTTGATCCTAGTTCTGGTGGTA
ATCCTTTGATTTATCAGCATTTGTTTTGATTTTTTGGCCATCCTGAGGTTTATGTTTTGA
TTTTGCCTGCTTTTGGGATTGTTAGACAGTCTACTTTATATTTAACGGGTAAGAAGGAGG
TTTTTGGTTATTTGGGTATGGTTTATGCTATTTTAAGGATTGGTTTGATTGGTTGTGTGG
TTTGGGCTCATCATATATACACGGTTGGTATGGATTTAGATTCTCGTGCTTATTTTACTG
CAGCTACTATAGTTATTGCGGTTCCTACGGGAGTGAAGGTTTTTAGGTGGTTAGCAACTT
TATTTGGTATGAAG-ATATTGTTTCAACCTATTTTATTGTGGGTTTTGGGTTTTATTTTT
TT--GTTTACTATTGGGGGGTTGACTGGGGTTATATTGTCTAATTCTAGTTTGGATATTA
TTTTACATGATACTTATTATGTAGTTAGTCATTTTCATTATGTTTTAAGGTTGGGAGCTG
TTTTTGGTATTTTTACTGGTATTAGTCTTTGATGAAGGTTTATGACTGGTTGTGTTTATA
ATAAGTTGTATATAGTAGTTATGTTTTTTTTGATGTTTTTAGGTGTGAATTTGACTTTTT
TTCCTTTGCATTTTGCTGGTTTGCACGGTTATCCTCGTAAGTATTTGGATTATCCTGATG
TTTATTCGGTTTGAAATGTTATTTCTTCTTTTGGGTCTTTAGTTAGTGTTTTTGCTTTAT
TTATGTTTATTTTTTTGTTGTTGGAGTCTTTTTTTAGATATCGTTTGTTGTTATTGGATA
ATTATTATAATAGAAGTCCAGAATATAGATATAGGAGTTATGTTTTTGGTCATAGCTATC
AGTCGGAAATTTATTTTAGAAGAAGGAGTTTAAAGTGTTA--AAACTTT-AGTATAATGT
T--ATGTATTTTTAATTGCAAATTAAAAGGTAAATGGTTTT---TGATAAGATAGGATAA
GGT-AGTCTGAGAGGTTCATATCCTTTAGGTGTTTTTCTCTTGTTGTTTGGGAAAGATTT
AGTATAGG--AGTATAAATTATTGTCAATAATTAGGATAA-ATCTTTG---GATTCTTTA
GTATAAAA---TAGTATAATTGATTTCCAATCAGTTGGTTTTAAGAGTTATTGAACTATT
TTCAGGGTTA----TAATTTGGGTTTTTCAGGTAGTGTTTTTAGTATTTA-TATAGATTG
ATTTCATGGTTTTAATTGTAGTTTGTTGTTAGGAATTTTAGTTTTTGTAACTTTACTTTT
TTGTTTGTTGATTTTTGGCGGATTTTTTTTTAAGTATAAGGAGATGGAGTATCAGTTTGG
GGAGTTGTTGTGTAGTATTTTTCCGACGTTGGTTTTATTGATGCAGATGGTTCCTTCTTT
GAGGATTTTGTATTATTATGGTTTGATAAATCTTGATAGGAATTTGACAGTTAAGGTTGT
CGGTCATCAATGGTATTGAAGTTATGAATTTGGGGATATTCCTGGTTTGGAGTTTGATTC
TTATATAAAGTCTTTGGATCAGTTGGATTTGGGAGAACCTCGTTTATTGGAGGTGGATAA
TCGTTGTGTTTTACCTGAAGGTATTAATCTTCGTTTTTGTATTACATCAGCTGATGTAAT
TCATTCTTGGGCTTTGCCAAGTATGTCTTTAAAGTTGGATGCTATGAGGGGGATTTTAAG
AATTTTGAGGTATAGATTTCCAAATTTGGGAATTTTTTATGGGCAATGTTCTGAGATTTG
TGGTGCTAATCATAGGTTTATGCCTATTGCTATTGAGGTGACTTTGTTAGAAAATTTTAA
GGACTGGTGTAGTATTAATTTAGATTA--------GCTTAATAGTTTAA-TTAAAAATTT
TTATTTGTGGTGTAAGAGATTTTTAGGCTTTAGTTTAATATTTTTTAAATTTTGATATTG
CATATCGTTTAAAGAAAATTTTATAGA-AATAAATAATAGAAAGAGAAAGTAGAAGATTA
ATTTATTTTATTGTTTCAAAA-TAAGAATTATTAATTTTAGTGTTGAAAAGTCGCTTTTT
TTGATATCTGTTTTATTGTTAA---ATATTAGAAATTTATATTATAT-GGAAAA-ATTTT
GAATTAAATAGAATTTGAAGTTTTTTTATTATTAGTTTTATAACTGTTGTT-TTT-TTT-
-ATTAAATGCTTTTTTTTT--GTTTAATAGATTTTTATTAAATTTATAATTTTGAAATTA
GTAATTTTTTGGTAAGT--GGTTGTTTGTTT-AAATATAAGTTTTGAAATTGAAATTCAA
TCAAATGTTTTTTA-AAGACTTAGACTTTTTAATAAAGTTGGCTTCTGCCCGGTGAGTTT
--TT-AACGGCAGTCTTAGCGTGAGGACATTAAGGTAGCAAAATAATTTGTGCTTTTATT
GGGTTCTAGTATGAATGAAGTTATTGGTTGATTTTTTATTTTTTTTTTTTATGAATTTAA
ATAGGTATAAAAATGTACTTGTACAGTTTTACAAAGATAAGTCTTTGGAAATTCTTTTTT
GATTTTTATAATGTTTT-GTTATATTATTAAAAAATTTTCTAGGGTAGAATATTATATAT
T-TTGAAGAACTAAA-GGTAATTTTAGGAATTACTCCAGAGTTAACAGAAAATCATACTT
GATCTAGTTCTTATAGTAGAGTAAGTTTTACATCGATGTTGTATTTAAGTATATTAAGGA
GGAGAAGATTTAATTTTTAAGACTGTTCTTCTTTTAATTAATTTAACGTGATATTAGTTT
AATTCATCGTGAGATAGAATTGTTTATCTTGATAATTGTTATTAATTAGTTTTATTAGTA
CGAAAGGAATTTAGTGAAAAGTTTAAAACTTTTT-GATCAGT--TGTTGTTCATTGTTTT
CTTTTTTTATGGTTGTATTGATTACTTTTTTGTTGATTTTGTTGTTGTATATGGTATGTT
TTTTGATGAGGTTGAAGGAGAATAATTTAAATAAAGTTAATTCTTTTGAAAGTGGTTTTT
TGAGACTGGTAAAAATTCAGAATTCTTTTAGGATTCATTTTTTTGTTTTAATGTTGATGT
TTGTTATTTTTGATTTAGAGATTGTGATATTTTTGGGGTTGTTAGTGGTCGATGTTTCTT
CGGTGGTTAGTTTTTTTATGTTATTTTTGTTTGTTTTAGGGGGTTTTTATATGGAATGAT
TTTTTGGTAAGTTGATTTGGGTTGT---GTAAAG--------ATAGATTTTTTGGTTTTT
TTGATGGTTTTTTTTTTGTTAATATTGTTGTTGATTTTGATTTTTTTGCCTAATTTTAGG
TTATTATTGAATTTGTTGGAGTGGGATTTTGTTGGGTTGAAGTTTAGTTTTTTTTTTAAT
AGATTGATTTTTTCTGTTATTTTGTTGGTGATTACTTTGAGAGTGGTTTTGTTTAGTAGT
TATTATTTAAATGGTGAATTGAATTTTGTTTATTATATGTTGATGTTGATGTTGTTTGTT
GGTTCTATGTTTATATTAAATTTTAGGGATAGGGTTTTTACTATAATAGTAAGTTGGGAT
TTGTTAGGTATTTCTAGTTTTTTTTTAGTTTTATTTTATAGAAATTGGGATAGAAATTCT
GGTGCAATGAATACGGCTTTAACAAATCGTGTTGGGGATTATTTTATTTTTTGTTTTTTT
AGTTCGTCATTGTTTAGAAGATATTATTTTTTTTCTTTTAGATTTTTTGTAGGTAGTGGT
TTATTGTTGTTGGTTTTTGCTTCTTTTACTAAAAGGGCTCAGTATCCTTTTAGTAGTTGG
TTACCAAAGGCGATGAGTGCCCCCACTCCAGTGAGTTCTTTAGTTCATAGTAGGACATTG
GTGACTGCTGGTTTGATTTTATTGATAAATTTTGATTTAATAATTAGTAATTTTTTTGTT
ATGTTGTTTTTGTTATTGATTGGTTTATTTACGATGTTTTTTTCAAGTATTATGGCTTTG
TTTGAGGAAGATATGAAAAAG---GTAGTGGCTTTGAGAACTTTATCGCAAATGGGTTTT
ATGATGTTTACTTTGGGGATGGGGTTGCATTTTATTTCTTTGTTACATTTATTGAGGCAT
GCTTTGTTTAAAAGTTGTTTGTTTATGCAAGTAGGTTATTTGATTCATAGAAATTTTGGA
CAACAGGATAGTCGTTTTTATGGTAATAATGGGGGATTGATTATGTTTGTTCAGTTGCAA
ATGATAATTACGTTATTTTGTTTATGTGGTTTATTTTTTACTAGGGGTATAGTAAGTAAA
GATTTGATTTTAGAATTATTTTTTTTTAATAGTTATTATATGATGTTAGGTTTGTTTTTT
TTAATTTCTGTTTTTTTAACTTTTGGTTATAGTTATCGTTTGTGGAAGAGTTTGTTTCTT
AGATTTTCTAAAGTATTGATAAAAGTTGGTAGAAGTTTATTAATGAATTATTTGAGTTTG
TGTTTGATTATATTTTCTGTAATTTTTATATATTGGATGGGTGTGAATTTGTTGTGTTTG
CCTAGATTTTTTTTGTATATGGATATATATGTACCATTGATGTATATTTTTTTAATTCTG
ATATTTTGTTATTTAGTTGTTAAATTCTTGTTAAAAGAATTAATTTATAAGTTTTTTGTT
GATTATTATGCTAAGATTTTTTCTTTTAGAGGATTAAATTTTAATTTTGTTGATCGTGGT
TTGACAAGGTTGGGTG---TTAATGTTTTTT-ATATTTTTAGAATTTTTAGAAAATTGTT
TGTTGAAATAATAGGAAGAATGGGGTATAATAGTGTAGTGATTGTAGTTTTTTTTGTTTT
TTTAGTTTTGTGGGGTCTTAGTTT-AAATATAAATATATGATTTGCATTTGTAAGATTTA
GATTCTATATGAGGGAA-------------------TATGGAATTTTGTTAGAATTAATA
ATAGT---ATATTATATTATATATATATGA---TATTATATAAAATTTATATA--AATTT
TATATAATATTTTATAAAAAAA-T-GAACAAAA-GTTCCAT--ATATCACT---GAATCT
TTATATATTTTAAAAGTCTATAAA-GTTTCGTATAGAAAGAAACTTTT-TATAAA---GA
CTTG--AGAATAAAGATTCAG-ATGTATATATTATATATATAATAAA-------------

>MK570631_Acan_SYD
CAGTATATAGTTT--ATTATAAAATGTAGTGTTTGGGTTGCTGAGATTT-GTTACTGAGA
---GTTGAATTTGTAGTTTATTAAGAATAATTCATTTACAATGAATAGGTA-AGGAGTTC
TGTGAGTTTTATGTTATTATTTTCTTTGTTTTTTAGTGTGATGAGTTATATGAACAATGA
TCCAATTAAGAGGAGTTTTTTTTTGATTTTTTCGATGTTGTTTTGTATGCCTGTAATGTC
TTTTGTAGGGTATGTGTGGTATTCTTATTTTGTTTGTATGCTTTTTTTGAGTGGGATTTT
TGTGATTTTGGTTTATTTTTCTAGTTTGTCGAGTTTTTTAGAATTTGGTGTTTATTTTTG
ATTTGTGAGGTTGATTTTAACTTTGTTGTGTTTTAATTTGTTTGAG------GATTTTTT
TTTTGTTGGTTTTAGGGGGTTAACTGTTTTTTATTATGAGTTGAATTTTTTTTTGTTGTT
TTATTTAGTTGTTGTTCTTTTGTTTTTTATAAGATTTGTTAGTTATTATTTGAGTTTTTC
TGGGGCTTTACGAAGAGTTTAGATTATTTTTTTTTTTGTTAGATTGTTAATGTTGATTTT
TAAGTGGTATCGTTTTATTTTTGTTTTGATTTCTTTGGAATTTTTAATAATGAG-GGTTT
TTGTGAAGTTTTTTGAGGTTTTTAATGGGGTGGTGTTTTTTTTTTTTATGTGTCATTCGG
TGATTTCTAGAATTTTGGGTGTTGTAATTATGGTTGGTGGTGTGAAGTTTTATGGGAGTG
ATTTGAGAATTTTTTGTAGATTTAAGTTAAGTGAAA-CTATTAATTTTCAAAATTAAAAA
TGGTTAG-TCTATATG------AGATAATAGTATAA---TTT---GTATATTTTATTTTC
AATAAAATGGTTTTGAGTATCTTATCTTGTAAGGGTTTCTTTTATGGATTTTAAATTTGA
TTATGGTTTGTTAATGGTTAAAATGTTATTATTTAAATTTAATTTATTGAGTGGGCAATA
TTATTTTACCCCGGCAATTAATTATTTGTATAATATTAGTTCCAGAATAATCGGCTATGC
TAATGAAATTTAATCTTTATTTTTGTTGGGGCATGAAGTTTTTTT-GTTGGTTTTACGAA
TTTTAGGTAAAATTAAAATTTATATTTAAAG-ATTTTTATGTCATTAAGATTTTTGAAGG
CGAATTAGATTAGTACCTAATTAGTGAAAAG-TTAAATATTCAGGAGTAAAGTGGTATTT
AAACTGAAAGAATATTGGCAGATTTT-CTAAATTATCTTTGGAGGTTGAGTGATAATTGA
GAACCCTCATTAACTACTTGGTTTTTT-GGCTTATGTATGATCGTTTATTTTAAGCTTAA
GGTTTAGGATTTTAGGTTT----T-GACTGTAAAAATAGATATATATTTAGTTTATGATT
AAGTT-AATTTGACCTACAATATTTTGAATTGTGTGGATTATTAAGTTAGTATTAGTATG
AAATTGTAAAAGACAGTAAGAAAGTTTTTATATCTTTTTGAAGAGTATTTAGAAATGGTA
CAAATCATCCATCAATTGTCCACAGGGGAGTAAGTTGTAGTAAAGTAGATTTAGGGGAAC
CTGAATCTAATA-TTAAACTAAGTTGGAGTGTTTTGAAA-ACACTTTATAAGGATTGTT-
-CCTTTTGGTTTT-AGGAGTTAGTTTAAAT----TGAGAATTATTGATTGTTGATCAGGG
GGTTT---ACTCTTAG-TTATAAGAATTTATTTTAATTTTTAAAATATTAGATTGTAAAT
CTAAAGATTTAGTTATTCTTGTTGATGATTTTTTTTTTTATGATTTTTTTAATAATGATT
TTTATTTTGCAGTCTGTAGCCTTTATTACTTTATATGAGCGTCATTTGTTGGGGAGTAGA
CAAATCCGGTTGGGTCCTACTAAAGTGAGTTTTATAGGAGTTTTGCAGGCGTTATTAGAT
GGGGTTAAATTGTTGAAGAAGGAACAGATTTTGCCTCTATTTATTTCTGATTTGGTATTT
TTATTGGTGCCGGGTTTATCTTTTGTTTTGATGTATTTGGAGTGATTTTTGTTACCATAT
TTTTATAGTTTTTTGAGTTTGGAGTATTCTTTGTTGTTTTTTTTGTGCTTGTTGGGTTTT
AGAGTTTATTCGGTTATAATTAGTGGTTATATTAGTAAGTCTAAGTATGGGATGATTGGG
GCTTTGCGAGCGAGAAGTCAAAGGGTTTCTTATGAAATTGCTTTTTCTATTTATTTGTTA
TCTGTTATGTTTGTATTGGGTTTGTTTATGTTTAAGGAAGGTTTTGAATTATTAATATTA
TTTATGTATTTGCCTTTTTTGATTATATTAATTGCTGAGTTGAATCGGGCTCCTTTTGAT
TTTGCTGAGGGGGAGAGAGAGTTGGTAAGAGGATATAATGTGGAGTTTGGAAGGGTGGCT
TTTGTTTTGTTGTTTTTGAGAGAATATGGGAGTTTGATTTTTTTTTGTGTTTTATATTCT
GTTTTGTTTTTTGGTTTTTCTTTGTTGATGGTTTATTTTATGTTTTCTTTGATGATTTTT
GTTCGTAGATCTTATCCGCGTTATCGTTATGATTTAATAATGAAGATGTTTTGATTTAAA
TTTTTACCGGTTTCTTTGATTTATTTGTTTTTTTTTTTTGTTGTTGGTTTGTTGTAG---
-------GAATTAATCAGGTTTTTTTGTTAGATGTGTTTTTGTTAGTTTTTTTATTGCAA
TATGTTTTTTATTTTGAGGAGGGAATATTAAGTGGATTTTTTAAAAATTTTTTGTTTGTA
TTATCAAATGTTTTTAGTTATGGTTTGAATTATTCTATGAGTTATATGATTTCTTTTTTT
ACTTTTATTGTTTTGTTATTATTTTGTTTTGGTGGTTATTTTTCTTATTCTTTTTGTGTT
TGTGGTATGTTGGAGTTTACTTTATTGTATGCTTTGGTGGCTTGGCTGACTACGGTTTTA
GTTATGATTTCAAGAATGAAGATTTCTGTTTATTTAAGTAAATCTGGAGATAAATTTTTG
AAGACTTTTAGAATATTGATAGTAGAGGTGGTTAGGGAATTATCTCGTCCTATGGCTTTA
ACTATTCGTTTAACAGTTAATGTAATGGTAGGTCATTTAATTGTAGGTTTTTTGTATATA
AGGATTGAGGGGGTGTTAGGTAATGGTTATGTTTGGTTAATGGTTTTGGCTATTATGATG
GAGTGTTTTGTATTTTTTATTCAGAGTTATATTTTTTCTCGTTTGATTTATTTGTATTTA
AATGAATAGAAGGGTGTTAACTTAAGTTTAAAGTGTTAGATTTTTAATCTAAAAATGTTG
TTCACATCTTG--GTTAATATAGCATAAGAAATGTGTTTGTTTTAAGAGCAAAAGATA-T
AATATTAACTAATGAGTT-GTTTAAGTCTTCTAAACTTATATTAGG-TGT-TCCTGCTCG
TTGTTGCATGTGTTTTTTTTTTTTATGGTTTTAATGATGAGTATATTTGTTTTGTTAGTA
GATAATATTTTTTTTTGATGAAGGGTGTTTTTGATTATGACTTTGTTGATTGTTTTTATG
AATAAGAAATTTTTAAGATACAGGAGGATTTTTAATTATTTTGTTTTGCAGGAAAGTCTT
GGTTTAATTTTCTTATTATTGTATTTTGGTGGTTTCTTGCCTATGTTGATTATGATAATT
AAGATTGGGGTGGCTCCTTTTCATTTTTGGTTGTTTAAGGTTATTGATGGTATGTTTGGT
TTTAATCTGGTATGATTTTTAACAATTCATAAGTTGCCTTTCTTGTTGGTTTTTTTGCAA
TTGTTTTATTTAAATATAGTTTATTTTTTGTTAATTGGTTTATTGGTGTGTTTGTTTCAA
TTGTTTGTGTTAAAGTCTTTTAAGAAGT-TGTTGTTGGTTTCTACTGTTGAATCTTTTAG
GTGGGTTGTATTGGGTTTAGTAATGTCTTTTTTTAATGTATTGTATTTGTTTTTTTATTA
TTTAATTTTGATAATATTTTTGATTTATAAATTTGATAAGAATGTAGG---TTCGTCAGG
TTTTAGTTGGGAATTGGTGTTGGTGTTTATGAATATACCTTTTAGAGTTGGTTTTTTTGT
TAAAATTATTTTATTGATGGAGTTTTTGAAGAGTTTTGGTATTTATATGATTGTAATTAT
GTTTTTAATGTTTTTAAGAGTTTTGTCTTTAAGTTTTTGACTGGTTATTTTAAGGGTTAA
AAATTTGTTATTTAGAAAGTATAGTGTTGTGGGTATGATTTATAGTTTTCCTTTAATAAT
AGTGGTGTTATTGTAGAAAA-GTTGTTTTCATCTTTAGTAAATATTTA-TTATGTTATCT
TGATAAGGTAGAGTTTTT--GAGGTGAAGAATGTTAAATAGATAGTCTATGTTTGATTAC
GGATCAGAAAGGTGAACATTTTT--GTAATTTAGTTTAGTAAGAATTTTTATTTTTGGTG
TAAAGGGGGG-TTAGTTACA--GATTCTTTTAGTTTAA--TTATAAAATGTGACTTTGAA
GAGGTTAAGATGAAGG-GAATGTTGAATAGACAGAATTTTAAGAGTTTTTTTAGTTCTTT
AGTGGTTACTTTACCTAGGAGAAAGAGGTTAACTTTGGGTTGAAATTATGGTAGAATGTT
GGGAATAATTTTAGTTTTTCAGTTGTTAACTGGATTATTTTTATCTTTTTATTATGTTGC
GGATGGTTTAGTGGCTTTTAGTTCGGTTCAATATGTTATATTTGATGTTAATTTGGGTTG
GTTATTTCGGATTTTTCATTTTAATGGGGCGAGTTTGTTTTTTATTTTTTTGTATTTGCA
TATTTTTAAGGGTTTGTTTATGGTTAGTTATCGGTTGAAAAAAGTTTGAGGTACGGGTTT
ATTGATTTTTTTGTTGATTATGATAGAGGCTTTTATGGGTTATGTTTTAGTCTGGGCTCA
AATAAGATTTTGAGCTGCGGTTGTAATTACTAGGTTGTTGAGTGTTGTTCCTGTTTGAGG
TCAATTGATTGTAATGTGAATTTGAAGAGGTTTTGGAGTAACTAGGTCAACTTTAAAGTT
TTTTTTTGTTTTACATTTTTTGTTGCCTTGGCTATTGTTGGTTTTGGTTATAGTGCATAT
GATTTTTTTGCATAGTACTGGTAGAACTTCTAGTTTGTATTGTCATGGTGATTATGATAA
AATTAGTTTTGGTCCTTATTATTGGAATAAGGATTTTTATAATTTTTTAGTTTTTTTTGT
TTTTTTTTTGTTAGTTTTATTGAAGCCTTTTTATTTAGGGGATCCCGAAATGTTTGTTGA
GGCAGATCCCATGATGAGCCCAGTGCATATTGTTCCAGAATGGTATTTTTTGTTTGCTTA
TGCTATTTTGCGGGCTATTCCCAATAAGGTTATGGGTGTTGTAGCTTTGTTGATAAGAAT
TTTGTTATTTTATTTTTTTTTATTGGTTAGTAATTATACGTCTTGTTTGGTAAATTTGAA
TAAGTTTTTAGTTTTTATATTTATTGTGGTTTCTGTAATGTTAAGTTGATTAGGTCAGTG
TTTGGTAGAATATCCTTATTATGTTTTGAGTTTGGTTTTTTCTTTAATATATTTTTTTTT
GGTTTTTTTAATATTATTTGTTTATTGGTTTAGGAAGTATTTGTTTTTTTAA-CACAAAT
AGTATAGTATGTATGTTGAATTTAGGTTTTAAAGGAA-TAATTTGTGTTTTGTATCATAA
TTTTCATATTCTAAGATTATCTAGTTATGCTTTTTATTTATTTTTTAGAACTTTAGGTAT
TACTAGTTCTTTGGTTTTGTTTTTTAAGTTTGGGTTGTATTTGCCTTTTTTACTTAGATT
GTTGGTATTGTTATTTATTTCCTTTTTATGGGGTAAAGATATTTCTTTAGAAGGTTTAAG
GGGGTATCATAATTTTTTT-GTTATGGGGGGGTTTAAGTTTGGTGTAATGTTGTTTATTT
TTAGTGAGGTTATATTTTTTTTTGGAATTTTTTGAGTGTTTTTTGATTCTGCTTTAGTAC
CTGTTCATGAGTTAGGAGGTGATTGATCATCATACGGATTGTCAATGGTTAATCCTTTTG
GGGTGCCGTTATTGAATACTATTATTTTGTTGAGTAGGGGGGTTAGAGTTACTTGAGCTC
ATTACAGTTTGTTGAGTAATAAGAGATGTTTAAATAGGATAGTATTGACTTGTTTGTTGG
CTTTTTATTTTACTTTAATTCAGTTAATGGAGTATAGAGAAGCTAGATTTTCTATTTCTG
ATGGTATTTATGGTAGAATTTTTTATTTGTCTACTGGTTTTCATGGTTTACATGTTTTGT
GTGGTGGGTTGTTTTTATTTTTTAATTTATTGCGTTTAGTGAAGTGTCATTTTAATTATA
ATCATCATTTGGGTTTGGAGTTCGGGATTTTGTATTGGCATTTTGTAGATGTAGTGTGAT
TATTTTTGTTTGTGTTTGTTTATTGGTGATCTTATTGCTAGAATAGTTTAAA-TTTAAGA
ATTTTTAATTTGTAATTAAAAGGTTT-GGCTAGTTTTGATAAGAGTTTTATTATTTAGTT
TTGTTATATTTTTTTATCCTTATTTATTTTTTTTTGTTTTTATTTTTGTTAGTTTATTAA
TAATAAATAGAATTTCATGAATGGGTTTATTTATTTATGTGGATTCTAACGTGTTTGTTT
TGTTAGTTTTAATGATGGTTTTTATTTATGGGGTGGTAGTAATTAGAGAGTTTAGTAGGA
GTCTTAAGTATTTGAGTATGATATTAATTGTGTTTTGTTATTTATTTTTTGTTTCTAGAA
ATATAATGATGTTATATATGTTTTTTGAATTGTCGATATTTCCTATTTTGGTGATAATTT
TGGGTTTTGGTTCACAAATTGAGAAAATTGGGTCTAGATATTATTTATTGTTTTATACTA
CTTTTTGTTCTTTACCTTTTTTATATGTTTATTTTAAAAGGGTTTTTTATTTTAGTTATA
ATTATTTTGATTTTTTTTTATCTTGAGAGATAATGTTTATTTTATCTTTAAGTTTTATGG
TTAAGTTTCCTGTTTATTTTTTGCACTTATGATTACCTAAAGCTCATGTTGAAGCTCCGA
CTACGGCTAGAATATTGTTAGCCGGATTGTTATTAAAGTTGGGTACAGCAGGGTTTTTAC
GGATTTTGGGTTCTATAAATTTTTCGTATAATAATTTTTGGTTATTTTTATCATTGTTGG
GGATAGTTTTGTCTGCTTTTAGATGTTTGTTTCAAAGAGATTCTAAATCTTTAGCTGCTT
ATTCTTCTGTTACTCATATAAGATTTTTATTGTTGGCAATAAGGGTTTTATTTATTAGGG
GTAAAGTGGCGAGAATTTTGATGATATTGGCACATGGTTATACATCAACTTTAATGTTTT
ATTTAATTGGGGAGTTTTTTCATGTTAGATCAAGACGAATAATGTATTTTTTGAATGGGT
TGTTAGGATCTAGTATAATTTATGGGTTGGTTTTTTTTTTAGTGTTTTTGTCTAATAGGG
GGGTTCCACCTTCCTTATCTTTTTTTTCGGAATTTATAATTATTGTTAATGCTATTTTGT
TGAGTAAGATTTTTTTTTTATTGGTTTTAGTTTATTTTATAGTATCTTTTTATTATAGTG
TTTATTTAATTGTTTGTTGTAGTATGGGTGGGAAATTTTTGAGTTTGTTAAATTTTAAAG
TGGGCTACGGTGTTCCTGTGGTGATTATAATGTTTAATGTTTTTTGGCTGTCTTTGATAT
ATTAGCC--------TCTAAGTTT-AGAGTTTTTGTTTTTA-TAAGAGTGAAATTTTGAT
TGGAAGAAAAATTCTCTTACATTTATATATATAAGAAATATCAAAGTGGTTTGTCGGTTT
GGTTAGAAAGTTCTAACCATAAGGATATTGGTACTCTTTATTTTTTGTTTGGTTTGTGGT
CGGGTATGTTAGGTACTGCTTTATCTTTGATTGTTCGTTTGGAGTTATCTAAGCCTGGAA
TGTTGTTGTCTAATGGGCAATTGTATAATTCAATTATTACGGCTCATGCTTTTTTGATAA
TTTTTTTTATGGTAATGCCTAGTATGATTGGTGGTTTTGGTAATTGAATGTTGCCTTTGA
TGTTGGGGGCTCCAGATATGAGTTTTCCTCGTTTGAATAATTTGAGTTTTTGATTGTTGC
CAACTTCGATGTTTTTGATTTTAGATTCTTGTTTTGTAGATATAGGATGTGGAACTAGTT
GGACTGTTTATCCACCTTTGAGGAGTTTAGGTCATCCTGGTAGAAGGGTAGATTTGGCGA
TTTTTAGTTTGCATTGTGCTGGATTGAGTTCTATTTTGGGGGGTATTAATTTTATGTGTA
CGACGAAGAATATACGAAGAAGTTCAATTTCTTTGGAACATATAAGTTTGTTTGTTTGAT
CTGTTTTTGTAACTGTTTTTTTGTTGGTATTGTCTTTACCTGTGTTGGCGGGGGCTATTA
CCATGTTATTAACTGATCGTAATTTAAATACTTCTTTTTTTGATCCTAGTTCTGGTGGTA
ATCCTTTGATTTATCAGCATTTGTTTTGATTTTTTGGTCATCCTGAGGTTTATGTTTTGA
TTTTGCCTGCTTTTGGGATTGTTAGACAGTCTACTTTATATTTAACGGGTAAGAAGGAGG
TTTTTGGTTATTTGGGTATGGTTTATGCTATTTTAAGGATTGGTTTGATTGGTTGTGTGG
TTTGGGCTCATCATATATACACGGTTGGTATGGATTTAGATTCTCGTGCTTATTTTACTG
CAGCTACTATAGTTATTGCGGTTCCTACGGGAGTGAAGGTTTTTAGGTGGTTAGCAACTT
TATTTGGTATGAAG-ATATTGTTTCAACCTATTTTATTGTGGGTTTTGGGTTTTATTTTT
TT--GTTTACTATTGGGGGGTTGACTGGGGTTATATTGTCTAATTCTAGTTTGGATATTA
TTTTACATGATACTTATTATGTAGTTAGTCATTTTCATTATGTTTTAAGGTTGGGAGCTG
TTTTTGGTATTTTTACTGGTATTAGTCTTTGATGAAGGTTTATGACTGGTTGTGTTTATA
ATAAGTTGTATATAGTAGTTATGTTTTTTTTGATGTTTTTAGGTGTGAATTTGACTTTTT
TTCCTTTGCATTTTGCTGGTTTGCACGGTTATCCTCGTAAGTATTTGGATTATCCTGATG
TTTATTCGGTTTGAAATGTTATTTCTTCTTTTGGGTCTTTAGTTAGTGTTTTTGCTTTAT
TTATGTTTATTTTTTTGTTGTTGGAGTCTTTTTTTAGATATCGTTTGTTGTTATTGGATA
ATTATTATAATAGAAGTCCAGAATATAGATATAGGAGTTATGTTTTTGGTCATAGCTATC
AGTCGGAAATTTATTTTAGAAGAAGGAGTTTAAAGTGTTA--AAACTTT-AGTATAATGT
T--ATGTATTTTTAATTGCAAATTAAAAGGTAAATGGTTTT---TGATAAGATAGGATAA
GGT-AGTCTGAGAGGTTCATATCCTTTAGGTGTTTTTCTCTTGTTGTTTAGGAAAGATTT
AGTATAGG--AGTATAAATTATTGTCAATAATTAGGATAA-ATCTTTG---GATTCTTTA
GTATAAAA---TAGTATAATTGATTTCCAATCAGTTGGTTTTAAGAGTTATTGAACTATT
TTCAGGGTTA----TAATTTGGGGTTTTCAGGTAGTGTTTTTAGTATTTA-TATAGATTG
ATTTCATGGTTTTAATTGTAGTTTGTTGTTAGGAATTTTAGTTTTTGTAACTTTACTTTT
TTGTTTGTTGATTTTTGGCGGATTTTTTTTTAAGTATAAGGAGATGGAGTATCAGTTTGG
GGAGTTGTTGTGTAGTATTTTTCCGACGTTGGTTTTATTGATGCAGATGGTTCCTTCTTT
GAGGATTTTGTATTATTATGGTTTGATAAATCTTGATAGGAATTTGACAGTTAAGGTTGT
CGGTCATCAATGGTATTGAAGTTATGAATTTGGGGATATTCCTGGTTTGGAGTTTGATTC
TTATATAAAGTCTTTGGATCAGTTGGATTTGGGAGAACCTCGTTTATTGGAGGTGGATAA
TCGTTGTGTTTTACCTGAAGGTATTAATCTTCGTTTTTGTATTACATCAGCTGATGTAAT
TCATTCTTGGGCTTTGCCAAGTATGTCTTTAAAGTTGGATGCTATGAGGGGGATTTTAAG
AATTTTGAGGTATAGATTTCCAAATTTGGGAATTTTTTATGGGCAATGTTCTGAGATTTG
TGGTGCTAATCATAGGTTTATGCCTATTGCTATTGAGGTGACTTTGTTAGAAAATTTTAA
GGACTGGTGTAGTATTAATTTAGATTA--------GCTTAATAGTTTAA-TTAAAAATTT
TTATTTGTGGTGTAAGAGATTTTTAGGCTTTAGTTTAATATTTTTTAAATTTTGATATTG
CATATCGTTTAAAGAAAATTTTATAGA-AATAAATAATAGAAAGAGAAAGTAGAAGATTA
ATTTATTTTATTGTTTCAAAA-TAAGAATTATTAATTTTAGTGTTGAAAAGTCGCTTTTT
TTGATATCTGTTTTATTGTTAA---ATATTAGAAATTTATATTATAT-GGAAAA-ATTTT
GAATTAAATAGAATTTGAAGTTTTTTTATTATTAGTTTTATAACTGTTGTT-TTT-TTT-
-ATTAAATGCTTTTTTTTTT-GTTTAATAGATTTTTATTAAATTTATAATTTTGAAATTA
GTAATTTTTTGGTAAGT--GGTTGTTTGTTT-AAATATAAGTTTTGAAATTGAAATTCAA
TCAAATGTTTTTTA-AAGACTTAGACTTTTTAATAAAGTTGGCTTCTGCCCGGTGAGTTT
--TT-AACGGCAGTCTTAGCGTGAGGACATTAAGGTAGCAAAATAATTTGTGCTTTTATT
GGGTTCTAGTATGAATGAAGTTATTGGTTGATTTTTTATTTTTTTTTTTTATGAATTTAA
ATAGGTATAAAAATGTACTTGTACAGTTTTACAAAGATAAGTCTTTGGAAATTCTTTTTT
GATTTTTATAATGTTTT-GTTATATTATTAAAAAATTTTCTAGGGTAGAATATTATATAT
T-TTGAAGAACTAAA-GGTAATTTTAGGAATTACTCCAGAGTTAACAGAAAATCATACTT
GATCTAGTTCTTATAGTAGAGTAAGTTTTACATCGATGTTGTATTTAAGTATATTAAGGA
GGAGAAGATTTAATTTTTAAGACTGTTCTTCTTTTAATTAATTTAACGTGATATTAGTTT
AATTCATCGTGAGATAGAATTGTTTATCTTGATAATTGTTATTAATTAGTTTTATTAGTA
CGAAAGGAATTTAGTGAAAAGTTTAAAACTTTTT-GATCAGT--TGTTGTTCATTGTTTT
CTTTTTTTATGGTTGTATTGATTACTTTTTTGTTGATTTTGTTGTTGTATATGGTATGTT
TTTTGATGAGGTTGAAGGAGAATAATTTAAATAAAGTTAATTCTTTTGAAAGTGGTTTTT
TGAGACTGGTAAAAATTCAGAATTCTTTTAGGATTCATTTTTTTGTTTTAATGTTGATGT
TTGTTATTTTTGATTTAGAGATTGTGATATTTTTGGGGTTGTTAGTGGTCGATGTTTCTT
CGGTGGTTAGTTTTTTTATGTTATTTTTGTTTGTTTTAGGGGGTTTTTATATGGAATGAT
TTTTTGGTAAGTTGATTTGGGTTGT---GTAAAG--------ATAGATTTTTTGGTTTTT
TTGATGGTTTTTTTTTTGTTAATATTGTTGTTGATTTTGATTTTTTTGCCTAATTTTAGG
TTATTATTGAATTTGTTGGAGTGGGATTTTGTTGGGTTGAAGTTTAGTTTTTTTTTTAAT
AGATTGATTTTTTCTGTTATTTTGTTGGTGATTACTTTGAGAGTGGTTTTGTTTAGTAGT
TATTATTTAAATGGTGAATTGAATTTTGTTTATTATATGTTGATGTTGATGTTGTTTGTT
GGTTCTATGTTTATATTAAATTTTAGGGATAGGGTTTTTACTATAATAGTAAGTTGGGAT
TTGTTAGGTATTTCTAGTTTTTTTTTAGTTTTATTTTATAGAAATTGGGATAGAAATTCT
GGTGCAATGAATACGGCTTTAACAAATCGTGTTGGGGATTATTTTATTTTTTGTTTTTTT
AGTTCGTCATTGTTTAGAAGATATTATTTTTTTTCTTTTAGATTTTTTGTAGGTAGTGGT
TTATTGTTGTTGGTTTTTGCTTCTTTTACTAAAAGGGCTCAGTATCCTTTTAGTAGTTGG
TTACCAAAGGCGATGAGTGCCCCCACTCCAGTGAGTTCTTTAGTTCATAGTAGGACATTG
GTGACTGCTGGTTTGATTTTATTGATAAATTTTGATTTAATAATTAGTAATTTTTTTGTT
ATGTTGTTTTTGTTATTGATTGGTTTATTTACGATGTTTTTTTCAAGTATTATGGCTTTG
TTTGAGGAAGATATGAAAAAG---GTAGTGGCTTTGAGAACTTTATCGCAAATGGGTTTT
ATGATGTTTACTTTGGGGATGGGGTTGCATTTTATTTCTTTGTTACATTTATTGAGGCAT
GCTTTGTTTAAAAGTTGTTTGTTTATGCAAGTAGGTTATTTGATTCATAGAAATTTTGGA
CAACAGGATAGTCGTTTTTATGGTAATAATGGGGGATTGATTATGTTTGTTCAGTTGCAA
ATGATAATTACGTTATTTTGTTTATGTGGTTTATTTTTTACTAGGGGTATAGTAAGTAAA
GATTTGATTTTAGAATTATTTTTTTTTAATAGTTATTATATGATGTTAGGTTTGTTTTTT
TTAATTTCTGTTTTTTTAACTTTTGGTTATAGTTATCGTTTGTGGAAGAGTTTGTTTCTT
AGATTTTCTAAAGTATTGATAAAAGTTGGTAGAAGTTTATTAATGAATTATTTGAGTTTG
TGTTTGATTATATTTTCTGTAATTTTTATATATTGGATGGGTGTGAATTTGTTGTGTTTG
CCTAGATTTTTTTTGTATATGGATATATATGTACCATTGATGTATATTTTTTTAATTCTG
ATATTTTGTTATTTAGTTGTTAAATTCTTGTTAAAAGAATTAATTTATAAGTTTTTTGTT
GATTATTATGCTAAGATTTTTTCTTTTAGAGGATTAAATTTTAATTTTGTTGATCGTGGT
TTGACAAGGTTGGGTG---TTAATGTTTTTT-ATATTTTTAGAATTTTTAGAAAATTGTT
TGTTGAAATAATAGGAAGAATGGGGTATAATAGTGTAGTGATTGTAGTTTTTTTTGTTTT
TTTAGTTTTGTGGGGTCTTAGTTT-AAATATAAATATATGATTTGCATTTGTAAGATTTA
GATTCTATATGAGGGAA-------------------TATGGAATTTTGTTAGAATTAATA
ATAGT---ATATTATATTATATATATATGA---TATTATATAAAATTTATATA--AATTT
TATATAATATTTTATAAAAAAA-T-GAACAAAA-GTTCCAT--ATATCACT---GAATCT
TTATATATTTTAAAAGTCTATAAA-GTTTCGTATAGAAAGAAACTTTT-TATAAA---GA
CTTG--AGAATAAAGATTCAG-ATGTATATATTATATATATAATAAA-------------

>KT947978_Acan_AC3
CAGTATATAGTTT--ATTATAAAATGTAGTGTTTGGGTTGCTAAGATTTTGTTACTGAGA
---GTTGAATTTGTAGTTTATTAAGAATAATTCATTTACAATGAATAGGTA-AGGAGTTC
TGTGAGTTTTATGTTATTATTTTCTTTGTTTTTTAGTGTGATGAGTTATATGAACAATGA
TCCGATTAAGAGGAGTTTTTTTTTGATTTTTTCGATGTTGTTTTGTATGCCTGTGATGTC
TTTTGTAGGGTATGTATGGTATTCTTATTTTGTTTGTATGCTTTTTTTGAGTGGGATTTT
TGTGATTTTGGTTTATTTTTCTAGTTTGTCGAGTTTTTTAGAATTTGGTGTTTATTTTTG
ATTTGTGAGGTTGATTTTAACTTTGTTGTGTTTTAATTTGTTTGAG------GATTTTTT
TTTTGTTGGTTTTAGGGGGTTAACTGTTTTTTATTATGAGTTGAATTTTTTTTTGTTGTT
TTATTTAGTTGTTGTTCTTTTGTTTTTTATAAGATTTGTTAGTTATTATTTGAGTTTTTC
TGGGGCTTTACGGAGAGTTTAGATTATTTTTTTTTTTGTTAGATTGTTAATGTTGATTTT
TAAGTGGTATCGTTTTATTTTTGTTTTGATTTCTTTGGAATTTTTAATGATGAG-GGTTT
TTGTTAAGTTTTTTGAGGTTTTTAATGGGGTGGTGTTTTTTTTTTTTATGTGTCATTCGG
TGATTTCTAGAATTTTGGGTGTTGTAATTATGGTTGGTGGTGTGAAGTTTTACGGGAGTG
ATTTGAGAATTTTTTGTAGATTTAAGTTAAGTGAAA-CTATTAATTTTCAAAATTAAAAA
TGGTTAG-TCTATATG------AGATAATAGTATAA---TTT---GTATATTTTATTTTC
AATAAAATGGTTTTGAGTATCTTATCTTGTAAGGGTTTCTTTTATGGATTTTAAATTTGA
TTATGGTTTGTTAATGGTTAAAATGTTATTATTTAAATTTAATTTATTGAGTGGGCAATA
TTATTTTACCCCGGCAATTAATTATTTGTATAATATTAGTTCCAGAATAATCGGCTATGC
TAATGAAATTTAATCTTTATTTTTGTTGGGGCATGAAGTTTTTTT-GTTGGTTTTATGAA
TTTTAGGTAAAATTAAAATTTATATTTAGAG-ATTTTTATGTCATTAAGATTTTTGAAGG
CGAATTAGATTAGTACCTAATTAGTGAAAAA-TTAAATGTTCAGGAGTAAAGTGGTATTT
AAACTGAAAGAATATTGGCAGATTTT-CTAAATTATCTTTGGAGGTTGAGTGATAATTGA
GAACCCTCATTAACTACTTGGTTTTTT-GGCTTATGTATGATCGTTTATTTTAAGCTTAA
GGTTTAGGATTTTAGGTTT----T-GACTGTAAAAATAGATATATATTTAGTTTATGATT
AAGTT-AATTTGACCTACAATATTTTGAATTGTGTGGATTATTAAATTAGTATTAGTATG
AAATTGTAAAAGACAGTAAGAAAGTTTTTATATCTTTTTGAAGAGTATTTAGAAATGGTA
CAAATCATCCATCAATTGCCCACAGGGGAGTAAGTTGTAGTAAAGTAGATTTAGGGGAAC
CTGAATCTAATA-TTAAACTAAGTTGGAGTGTTTTGAAA-ACACTTTATAAGGATTGTT-
-CCTTTTGGTTTT-AGGAGTTAGTTTAAAT----TGAGAATTATTGATTGTTGATCAGGA
GGTTT---GCTCTTAA-TTATAAGAATTTATTTTAATTGTTAAAATATTAGATTGTAAAT
CTAAAGATTTAGTTATTCTTGTTGGTGATGTTTTTTTTTATGATTTTTTTAATAATGATT
TTTGTTTTGCAGTCTGTAGCTTTTATTACTTTATATGAGCGTCATTTATTGGGGAGTAGA
CAAATTCGGCTGGGTCCTACTAAAGTGAGTTTTATAGGAGTTTTGCAGGCGTTGTTAGAT
GGGGTTAAATTGTTGAAGAAGGAACAGATTTTGCCTTTATTTACTTCTGATTTGGTATTT
TTATTGGTGCCGGGTTTATCTTTTGTTTTGATGTATTTGGAGTGATTTTTGTTACCATAT
TTTTATAGTTTTTTGAGGTTGGAGTATTCTTTGTTGTTTTTTTTGTGTTTGTTGGGTTTT
AGAGTTTATTCGGTTATAATTAGTGGTTATATTAGTAAATCTAAGTATGGGATGATTGGG
GCTTTGCGAGCGAGAAGTCAAAGGGTTTCTTATGAAATTGCTTTTTCTATTTATTTGTTA
TCTGTTATGTTTGTATTGGGTTTGTTGATGTTTAAGGAAGGTTTTGAATTATTAATATTA
TTTATGTATTTGCCTTTTTTGATTATATTAATTGCTGAGTTGAATCGGGCTCCTTTTGAT
TTTGCTGAGGGGGAGAGAGAGTTGGTAAGAGGATATAATGTGGAGTTTGGAAGGGTGGCT
TTTGTTTTGTTGTTTTTGAGAGAATATGGGAGTTTGATTTTTTTTTGTGTTTTATATTCT
GTTTTGTTTTTTGGTTTTTCTTTGTTGATGGTTTATTTTATGTTTTCTTTGATGATTTTT
GTTCGTAGGTCTTATCCGCGTTATCGTTATGACTTAATGATGAAGATGTTTTGATTTAAA
TTTTTACCGGTTTCTTTGATTTATTTGTTTTTTTTTTTTGTTATTGGTTTGTTGTAG---
-------GAATTAATCAGGTTTTTTTGTTAGATGTGTTTTTGTTAGTTTTTTTATTGCAA
TATGTTTTTTATTTTGAGGAGGGGATATTAAGTGGATTTTTTAAAAATTTTTTGTTTGTA
TTATCAAATGTTTTTAGTTATAGTTTGAATTATTCTATGAGTTATATGATTTCTTTTTTT
ACTTTTATTGTTTTGTTATTATTTTGTTTTGGTGGTTATTTTTCTTATTCTTTTTGTGTT
TGTGGTATGTTGGAGTTTACTTTATTGTATGCTTTGGTAGCTTGATTGACTACGGTTTTA
GCTATGATTTCAAGAATGAAGATTTCTGTTTATTTAAGTAAATCTGGAGATAAATTTTTG
AAGACTTTTAGAATATTGATAGTAGAGGTGGTTAGGGAATTATCTCGTCCTATGGCCTTA
ACTATTCGTTTAACAGTTAATGTAATGGTAGGCCATTTAATTGTGGGTTTTTTGTATATA
AGGATTGAGGGGGTGTTAGGTAATGGTTATGTTTGGTTAATGGTTTTGGCTATTATGATG
GAGTGTTTTGTTTTTTTTATTCAGAGTTATATTTTTTCTCGTTTGATTTATTTGTATTTA
AATGAATAGGAGG-TGTTAACTTAAGTTTAAAGTGTTAGATTTTTAATCTAAAAATGTTG
TTCACATCTTG--GTTAATATAGCATAAGAAATGTGTTTGTTTTAAGAGCAAAAGATA-T
AA-ATTAGCTAATGAGTT-GTTTAAGTCTTCTAAACTTATATTAGG-TGT-TCCTGCTCG
TTGTTGTATGTGTTTTTTTTTTTTATGGTTTTAATGATGAGTATATTTGTTTTGTTAGTA
GATAATATTTTTTTTTGATGAAGGGTGTTTTTGATTATGACTTTGTTGATTGTTTTTATA
AATAAGAAATTTTTAAGATACAGGAGGATTTTTAATTATTTTGTTTTGCAGGAAAGTCTT
GGTTTAATTTTCTTATTGTTGTATTTTGGTGGTTTTTTGCCTATGTTGATTATGATAATT
AAAATTGGGGTGGCTCCTTTTCATTTTTGGTTGTTTAAGGTTATTGATGGTATGTTTGGT
TTTAATTTGGTATGATTTTTGACAATTCATAAGTTGCCTTTCTTATTGGTTTTTTTGCAA
TTGTTTTATTTAAATATAGTTTATTTTTTGTTAATTGGTTTGTTGGTATGTTTGTTTCAA
TTGTTTGTATTAAAGTCTTTTAAGAAGT-TGTTGTTGGTTTCTACTGTTGAATCTTTTAG
GTGGGTTGTATTGGGTTTAGTAATGTCTTTTTTTAATGTATTGTATTTGTTTTTTTATTA
TTTAATTTTGATAATATTTTTGATTTATAAATTTGATATGAATGTAGG---TTCGTCAGG
TTTTAGTTGGGAATTGGTGTTGGTGTTTATGAATATACCTTTTAGAGTTGGTTTTTTTGT
TAAAATTATTTTATTGATGGAGTTTTTGAAGAGTTTTGGTGTTTATGTGATTGTAATTAT
GTTTTTAATGTTTTTAAGAGTTTTATCTTTAAGTTTTTGACTGGTTATTTTAAGGGTTAA
AAGTTTGTTATTTAGAAAGTATAGTGTTGTGGGTATGATTTATAGTTTTCCTTTAATAAT
AGTGGTGTTATTGTAGAAAAAGTTGTTTTCATCTTTAGTAAATATTTA-TTATGTTATCT
TGATAAGGTAGAGTTTTTG-AGGGTGAAGAATGTTAAATAGATAGTCTATGTTTGATTAC
GGATCAGAAAGGTGAACATTTTT--GTAATTTAGTTTAGTAAGAATTTTTATTTTTGGTG
TAAAGGGGG--TTAGTTACA--GATTCTTTTAGTTTAA--TTATAAAATGTGACTTTGAA
GAGGTTAAGATGAAGG-GAATGTTGAATAGACAGAATTTTAAGAGTTTTTTTAGTTCTTT
GGTGGTTACTTTACCTAGGAGAAAGAGGTTAACTTTGGGTTGAAATTATGGTAGAATGTT
GGGAATAATTTTAGTTTTTCAGTTGTTAACTGGATTATTTTTATCTTTTTATTATGTTGC
GGATGGTTTAGTGGCTTTTAGTTCGGTTCAATATGTTATATTTGATGTTAATTTGGGTTG
GTTATTTCGGATTTTTCATTTTAATGGGGCGAGTTTGTTTTTTATTTTTTTGTATTTGCA
TATTTTTAAGGGTTTGTTTATAGTTAGTTATCGGTTGAAAAAAGTTTGAGGTACGGGTTT
ATTGATTTTTTTGTTGATTATGATAGAGGCTTTTATGGGTTATGTTTTAGTTTGGGCTCA
AATAAGATTTTGAGCTGCGGTTGTAATTACTAGGTTGTTGAGTGTTGTTCCTGTTTGAGG
TCAGTTGATTGTAATGTGAATTTGAAGAGGTTTTGGAGTAACCAGGTCAACTTTAAAGTT
TTTTTTTGTTTTACATTTTTTGTTACCTTGGCTATTGTTGGTTTTGGTTATAGTGCATAT
GATTTTTTTGCATAGTACTGGTAGAACTTCTAGTTTGTATTGTCATGGTGATTATGATAA
AATTAGTTTTGGTCCTTATTATTGGAATAAGGATTTTTATAATTTTTTAGTTTTTTTTGT
TTTTTTTTTGTTAGTTTTGTTGAAGCCTTTTTATTTAGGAGATCCCGAAATGTTTGTTGA
GGCAGATCCCATGGTGAGCCCAGTGCATATTGTTCCAGAATGGTATTTTTTGTTTGCTTA
TGCTATTTTGCGAGCTATTCCTAATAAGGTTATGGGTGTTGTAGCTTTGTTGATAAGAAT
TTTGTTATTTTATTTTTTTTTGTTGGTTAGTAATTATACGTCTTGTTTGGTAAATTTGAA
TAAGTTTTTAGTTTTTATATTTATTGTGGTTTCTGTAATGTTAAGTTGATTGGGTCAGTG
TTTGGTAGAATATCCTTATTATGTTTTGAGTTTGGTTTTTTCTTTAATATATTTTTTTTT
GGTTTTTTTAATGTTATTTGTTTATTGGTTTAGGAAGAATTTGTTTTTTTAA-CACAAAT
AGTATAGTATGTATGTTGAATTTAGGTTTTAAAGGAA-TAATTTGTGTTTTGTATCATAA
TTTTCATATTCTAAGATTATCTAGTTATGCTTTTTATTTATTTTTTAGAACTTTAGGTAT
TACTAGTTCTTTGGTTTTGTTTTTTAAGTTTGGGTTGTATTTGCCTTTTTTACTTAGATT
GTTGGTATTGTTATTTATTTCTTTTTTATGGGGTAAAGATATTTCTTTAGAAGGTTTGAG
GGGGTATCATAATTTTTTT-GTTATGGGGGGGTTTAAGTTTGGTGTAATGTTGTTTATTT
TTAGTGAGGTTATATTTTTTTTTGGAATTTTTTGAGTGTTTTTTGATTCTGCTTTAGTAC
CTGTTCATGAGTTAGGAGGTGATTGATCATCATATGGATTGTCAATGGTTAATCCTTTTG
GGGTGCCGTTATTGAATACTATTATTTTGTTGAGTAGGGGGGTTAGAGTTACTTGAGCTC
ATTATAGTTTGTTGAGTAATAAGAGATGTTTAAATAGGATAGTATTGACTTGTTTGTTGG
CTTTTTATTTTACTTTAATTCAGTTAATGGAGTATAGAGAAGCTAGATTTTCTATTTCTG
ATGGTATTTATGGTAGAATTTTTTATTTGTCCACTGGTTTTCATGGTTTACATGTTTTGT
GTGGTGGGTTGTTTTTATTTTTTAATTTATTGCGTTTAGTGAAGTGTCATTTTAATTATA
ATCATCACTTGGGTTTGGAGTTTGGGATTTTGTATTGGCATTTTGTAGATGTAGTGTGAT
TATTTTTGTTTGTGTTTGTTTATTGGTGATCTTATTGCTAGAATAGTTTAAA-TTTAAGA
ATTTTTAATTTGTAATTAAAAGGTTTTGGCTAGTTTTGATAAGAGTTTTATTATTTAGTT
TTGTTATATTTTTTTATCCTTATTTATTTTTTTTTGTTTTTATTTTTGTTAGTTTATTAA
TAATAAATAGAATTTCATGAATGGGTTTATTTATTTATGTGGATTCTAATGTGTTTGTTT
TGTTAGTTTTAATGATGGTTTTTATTTATGGAGTGGTAGTAATTAGAGAGTTTAGTAGGA
GTCTTAAGTATTTGAGTATGATATTAATTATATTTTGTTATTTATTTTTTGTTTCTAGAA
ATATAATGATGTTATATATGTTTTTTGAATTGTCGATATTTCCTATTTTGGTGATAATTT
TGGGTTTTGGTTCACAAATTGAGAAAATTGGGTCTAGATATTATTTATTATTTTATACTA
CTTTTTGTTCTTTACCTTTTTTATATGTTTATTTTAAAAGGGTTTTTTATTTTAGTTATA
ATTATTTTGATTTTTTTTTATCTTGAGAGATAATGTTTATTTTATCTTTAAGTTTTATGG
TTAAGTTTCCTGTTTATTTTTTGCACTTATGATTGCCTAAAGCTCATGTTGAAGCTCCAA
CTACGGCCAGAATGTTGTTAGCCGGATTGTTATTAAAGTTGGGTACAGCAGGGTTTTTAC
GGATTTTGGGTTCTATAAATTTTTCGTATAATAATTTTTGGTTATTTTTATCATTGTTGG
GGATAGTTTTGTCTGCTTTTAGATGTTTGTTTCAAAGGGATTCTAAATCTTTAGCTGCTT
ATTCTTCTGTTACTCATATAAGATTTTTATTGTTGGCAATAAGGGTTTTATTTATTAGGG
GTAAGGTGGCAAGAATTTTGATGATATTGGCACATGGTTATACATCAACTTTAATGTTTT
ATTTAATTGGGGAGTTTTTTCATGTCAGATCAAGACGAATAATGTATTTTTTGAATGGGT
TGTTGGGATCTAGTATAATTTATGGGTTGGTTTTTTTTTTAGTGTTTTTGTCTAATAGGG
GGGTTCCACCTTCTTTATCTTTTTTTTCGGAATTTATAATTATTGTTAATGCTATTTTGT
TGAGTAAGATTTTTTTTTTATTGGTTTTAGTTTATTTTATAGTATCTTTTTATTATAGTG
TTTATTTAATTGTTTGTTGTAGTATGGGTGGGAAATTTTTGAGTTTGTTAAATTTTAAAG
TGGGCTATGGTGTTCCTGTGGTGATTATAATGTTTAATATTTTTTGGTTGTCTTTGATAT
ATTAGTC--------TCTAAATTT-AGAGTTTTTGTTTTTA-TAAGAGTGAAATTTTGAT
TGGAAGAAAAATTCTCTTACATTTATATATATAAGAAATATCAAAGTGGTTTGTCGGTTT
GGTTAGAAAGTTCTAACCATAAGGATATTGGTACTCTTTATTTTTTGTTTGGTTTGTGGT
CGGGTATGCTAGGTACTGCTTTATCTTTGATTGTTCGTTTGGAGTTATCTAAGCCTGGAA
TGTTGTTGTCTAATGGGCAATTATATAACTCAATTATTACGGCTCATGCTTTTTTGATAA
TTTTTTTTATGGTAATGCCAAGTATGATTGGTGGTTTTGGTAATTGAATGTTGCCTTTGA
TATTGGGGGCTCCAGATATGAGTTTTCCTCGTTTGAATAATTTGAGTTTTTGATTGTTGC
CAACTTCGATGTTTTTGATTTTAGATTCTTGTTTTGTAGATATAGGATGTGGGACTAGTT
GGACTGTTTATCCACCTTTGAGGAGTTTAGGTCATCCTGGTAGAAGGGTAGATTTGGCGA
TTTTTAGTTTGCATTGTGCTGGATTGAGTTCTATTTTGGGTGGTATTAATTTTATGTGTA
CGACGAAGAATATGCGGAGAAGTTCAATTTCTTTGGAACATATAAGTTTGTTTGTTTGAT
CTGTTTTTGTGACTGTTTTTTTGTTGGTATTGTCTTTACCTGTGTTGGCGGGGGCTATTA
CTATATTATTGACTGATCGTAATTTGAATACTTCTTTTTTTGATCCTAGTTCTGGTGGTA
ATCCTTTGATTTATCAGCATTTGTTTTGATTTTTTGGTCATCCTGAGGTTTATGTTTTGA
TTTTGCCTGCTTTTGGGATTGTTAGACAGTCTACTTTATATTTAACGGGTAAGAAGGAGG
TTTTTGGTTATTTGGGTATGGTTTATGCTATTTTAAGGATTGGTTTGATTGGTTGTGTGG
TTTGGGCTCATCATATATATACGGTTGGTATGGATTTAGATTCTCGTGCTTATTTTACTG
CTGCTACTATAGTTATTGCGGTTCCTACGGGAGTGAAGGTTTTTAGGTGGTTAGCAACTT
TATTTGGTATAAAG-ATATTGTTTCAACCTATTTTATTGTGGGTTTTGGGTTTTATTTTT
TT--ATTTACTATTGGGGGGTTAACTGGGGTTATATTGTCTAATTCTAGTTTGGATATTA
TTTTACATGATACTTATTATGTAGTTAGGCATTTTCATTATGTTTTAAGGTTGGGGGCTG
TTTTTGGTATTTTTACTGGTATTAGTCTTTGATGAAGGTTTATGACTGGTTGTGTTTATA
ATAAGTTGTATATAGTGGTTATGTTTTTTTTGATGTTTTTAGGTGTGAATTTGACTTTTT
TTCCTTTACATTTTGCTGGTTTGCATGGTTATCCTCGTAAGTATTTGGATTATCCTGATG
TTTATTCGGTTTGAAATGTTATTTCTTCTTTTGGGTCTTTAGTTAGTGTTTTTGCTTTAT
TTATATTTATTTTTTTGTTGTTGGAGTCTTTTTTTAGATATCGTTTGTTGTTATTGGATA
ATTATTATAATAGAAGTCCAGAATATAGGTATAGGAGTTATGTTTTTGGCCATAGCTATC
AGTCGGAAGTTTATTTTAGAAGAAGGAGTTTAAAGTGTTA--AAACTTTTAGTATAATGT
T--ATGTATTTTTAATTGCAAATTAAAAGGTAAAGGGTTTT---TGATAAGATAGGATAA
GAT-AGTCTGAGAGGTTCATATCCTTTAGGTGTTTT-CTCTTGTTGTTTAGGAAAGATTT
AGTATAGGG-AGTATAAATTATTGTCAATAATTAGGATAA-ATCTTTG---GATTCTTTA
GTATAAAA---TAGTATAATTGATTTCCAATCAGTTGGTTTTAAGAGTTATTGAATTATT
TTCAGGGTTA----TAATTTGGGTTTTTCAGGTAGTGTTTTTAGTATTTA-TATAGATTG
ATTTCATGGTTTTAATTGTAGTTTGTTGTTAGGAATTTTGGTTTTTGTAACTTTACTTTT
TTGTTTGTTGATTTTTGGTGGATTTTTTTTTAAGTATAAGGAGATGGAGTATCAGTTTGG
GGAGTTGTTGTGTAGTATTTTTCCGACGTTGGTTTTATTGATGCAGATGGTTCCTTCTTT
GAGGATTTTGTATTATTATGGTTTGATAAATCTTGATAGGAATTTGACAGTTAAGGTTGT
TGGTCATCAATGATATTGAAGTTATGAATTTGGGGATATTCCTGGTTTGGAATTTGATTC
TTATATAAAGTCTTTGGATCAGTTGGATTTGGGAGAGCCTCGTTTATTGGAGGTGGATAA
TCGTTGTGTTTTACCTGAAGGTATTAATCTTCGTTTTTGTATTACATCAGCAGATGTAAT
TCATTCTTGGGCTTTGCCAAGTATGTCTTTAAAGTTGGATGCTATGAGGGGGATTTTAAG
AATTTTGAGGTACAGATTTCCAAATTTGGGAATTTTTTATGGGCAATGTTCTGAGATTTG
CGGTGCTAATCATAGGTTTATGCCTATTGCTATTGAGGTGACTTTGTTAGAAAATTTTAA
GGATTGGTGTAATATTAATTTAGATTA--------GCTTAATAGTTTAA-TTTAAAATTT
TTATTTGTGGTGTAAGAGATTTTTAGGCTTTAGTTTAGTATTTTTTAAATTTTGATATTG
CATATCGTTTAAAGAAAATTTTATAGA-AATAAATAATAGAAAGAGAAAGTAGAAGATTA
ATTTATTTTATTGTTTCAAAA-TAAGAATTATTAATTTTAGTGTTGAAAAGTCGCTTTTT
TTGATATCTGTTTTATTGTTAA---ATATTAGAAATTTATATTATAT-GGAAAA-ATTTT
GAATTAAATAGAATTTGAAGTTTTTTTATTATTAGTTTTATAACTGTTGTT-TTT-TTT-
-ATTAAATGGCTTTTTTTTT-GTTTAATAGATTTTTATTAAATTTATAATTTTGAAATTA
GTAATTTTTTGGTAAGT--AGTTGTTTGTTT-AAATATAAGTTTTGAAATTGAAATTCAA
TCAAATGTTTTTTA-AAGACTTAGACTTTTTAATAAAGTTGGCTTCTGCCCGGTGAGTTT
--TTTAACGGCAGTCTTAGCGTGAGGACATTAAGGTAGCAAAATAATTTGTGCTTTTATT
GGGTTCTAGTATGAATGAAGTTATTGGTTGATTTTTTATTTTTTTTTTTTATGAATTTAA
ATAGGTATAAAAATGTACTTGTACAGTTTTACAAAGATAAGTCTTTGGAAATTCTTTTTT
GATTTTTATAATGTTTT-GTTATATTATTAAAAAATTTTCTAGGGTAGAATATTATATAT
T-TTGAAGAACTAAA-GGTAAGTTTAGGAATTACTCCAGAGTTAACAGAAAATCATACTT
AATCTAGTTCTTATAGTAGAGTAAGTTTTACATCGATGTTGTATTTAAGTATATTAAGGA
GGAGAAGATTTAATTTTTAAGACTGTTCTTCTTTTAATTAATTTAACGTGATATTAGTTT
AATTCATCGTGAGATAGAATTGTTTATCTTGATAATTGTTATTAATTAGTTTTATTAGTA
CGAAAGGAATTTAGTGAAAAGTTTAAAACTTTTT-GATCGGT--TGTTGTTCATTGTTTT
CTTTTTTTATGGTTGTATTGATTACTTTTTTGTTGATTTTGTTGTTGTATATGGTATGTT
TTTTGATGAGGTTGAAGGAGAATAATTTAAATAAAGTTAATTCTTTTGAGAGTGGTTTTT
TGAGATTGGTAAAAATTCAGAATTCTTTTAGGATTCATTTTTTTGTTTTAATGTTGATGT
TTGTTATTTTTGATTTAGAGATTGTGATGTTTTTGGGGTTGTTGGTGGTCGATGTTTCTT
TGGTGGTTAGTTTTTTTATGTTATTTTTGTTTGTTTTAGGGGGTTTTTATATGGAATGAT
TTTTTGGTAAGTTGATTTGGGTTGT---GTAAAG--------ATAGATTTTTTGGTTTTT
TTGATGGTTTTTTTTTTGTTAATATTGTTGTTGATTTTGATTTTTTTGCCTAATTTTAGG
TTATTATTGAATTTGTTGGAGTGAGATTTTGTTGGGTTGAAGTTTAGTTTTTTTTTTAAT
AGATTGATTTTTTCTGTTATTTTGTTGGTGATTACTTTGAGAGTGGTTTTGTTTAGTAGT
TATTATTTAAATGGTGAATTGAATTTTGTTTATTATATGTTGATGTTGATGTTGTTTGTT
GGTTCTATGTTTATATTAAATTTTAGGAATAGGGTTTTTACTATAATAGTAAGTTGGGAT
TTGTTAGGTATTTCTAGTTTTTTTTTAGTTTTATTTTATAGAAATTGGGATAGAAATTCT
GGTGCTATGAATACGGCTTTAACAAATCGTGTGGGGGATTATTTTATTTTTTGTTTTTTT
AGTTCGTCACTGTTTAGAAGATATTATTTTTTTTCTTTTAGATTTTTTGTAGGTAGTGGT
TTATTGTTGTTGGTTTTTGCTTCTTTTACTAAAAGGGCTCAGTATCCTTTTAGTAGTTGG
TTACCAAAGGCGATGAGTGCCCCCACTCCCGTGAGTTCTTTGGTTCACAGTAGGACATTG
GTGACTGCTGGTTTGATTTTATTGATAAATTTTGATTTAATAATTAGTAATTTTTTTGTT
ATGTTGTTTTTGTTATTGATTGGTTTATTTACGATGTTTTTTTCAAGTATTATGGCTTTG
TTTGAGGAAGATATGAAAAAG---GTAGTGGCTTTGAGAACTTTATCGCAGATGGGCTTT
ATGATGTTTACTTTGGGGATGGGGTTGCATTTTATTTCTTTGTTACATTTATTGAGGCAT
GCTTTGTTTAAAAGTTGTTTGTTTATGCAGGTAGGTTATTTGATTCATAGAAATTTTGGA
CAACAGGATAGTCGTTTTTATGGTAATAATGGGGGATTGATTATGTTTGTTCAGTTGCAA
ATGATAATTACGTTATTTTGTTTGTGTGGTTTATTTTTTACTAGGGGCATAGTAAGTAAA
GATTTGATTCTAGAATTATTTTTTTTTAATAGTTATTATATGATGTTGGGTTTGTTTTTT
TTAATTTCTGTTTTTTTAACTTTTGGTTATAGCTATCGTTTGTGGAAGAGTTTGTTTCTT
AGATTTTCTAAAGTATTGACAGAGGTTGGTAGAAGTTTATTAATGAATTATTTGAGTTTG
TGTTTGATTATATTTTCTGTAGTTTTTATATATTGGATGGGTGTGAATTTGTTGTGTTTG
CCTAGGTTTTTTTTATATATGGATATATATGTACCATTGATGTATATTTTTTTAATTCTG
ATATTTTGTTATTTAGTTGTTAAATTTTTGTTAAAAGAATTAGTTTATAAGTTTTTTGTT
GATTATTATGCTAAGATTTTTTCTTTTAGAGGATTAAATTTTAATTTTGTTGATCGTGGT
TTGACAAGGTTGGGTG---TTAATGTTTTTT-ATATTTTTATAATTTTTAGAAAATTGTT
TGTTGAAATAATAGGAAGAATGGGGTATAATAGTGTGGTGATTGTAGTTTTTTTTGTTTT
TTTAGTTTTGTGGGGTCTTAGTTT-AAGTATAAATATATGATTTGCATTTGTAAGATTTA
GATTCTATATGAGGGAA-------------------TATGAAATTTTGTTAGAATTAATA
ATAGT---ATATTATATTATATATATATGA---TATTATATAAAATTTATATA--AATTT
TATATAATATTTTATAAAAAAA-T-GAACAAAAAGTTCCAT--ATATCACT---GAATCT
TTATATATTTTAAAAGTCTATAAA-GTTTCATATAGAAAGAAACTTTT-TATAA----GA
CTTG--AGAATAAAGATTCAG-TTGTATATATTATATATATAATAAA-------------

>RL_Acan
CAGTATATAGTTT--ATTATAAAATGTAGTGTTTGGGTTGCTAAGATTT-GTTACTGAGA
---GTTGAATTTGTAGTTTATTAAGAATAATTCATTTACGATGAATAGGTA-AGGAGTTC
TGTGAGTTTTATGTTATTATTTTCTTTGTTTTTTAGTGTGATGAGTTATATGAACAATGA
TCCGATTAAGAGGAGTTTTTTTTTGATTTTTTCGATGTTGTTTTGTATGCCTGTGATGTC
TTTTGTAGGGTATGTATGGTATTCTTATTTTGTTTGTATGCTTTTTTTGAGTGGGATTTT
TGTGATTTTGGTTTATTTTTCTAGTTTGTCGAGTTTTTTAGAATTTGGTGTTTATTTTTG
ATTTGTGAGGTTGATTTTAACTTTGTTGTGTTTTAATTTGTTTGAG------GATTTTTT
TTTTGTTGGTTTTAGGGGGTTAACTGTTTTTTATTATGAGTTGAATTTTTTTTTGTTGTT
TTATTTAGTTGTTGTTTTTTTGTTTTTTATAAGATTTGTTAGTTATTATTTGAGTTTTTC
TGGGGCTTTACGAAGAGTTTAGATTATTTTTTTTTTTGTTAGATTGTTAATGTTGATTTT
TAAGTGGTATCGTTTTATTTTTGTTTTGATTTCTTTGGAATTTTTAATGATGAG-GGTTT
TTGTTAAGTTTTTTGAGGTTTTTAATGGGGTGGTGTTTTTTTTTTTTATGTGTCATTCGG
TGATTTCTAGAATTTTGGGTGTTGTAATTATGGTTGGTGGTGTGAAGTTTTACGGGAGTG
ATTTGAGAATTTTTTGTAGATTTAAGTTAAGTGAAA-CTATTAATTTTCAAAATTAAAAA
TGGTTAG-TCTATATG------AGATAATAGTATAA---TT----GTATATTTTATTTTC
AATAAAATGGTTTTGAGTATCTTATCTTGTAAGGGTTTCTTTTATGGATTTTAAATTTGA
TTATGGTTTGTTAATGGTTAAAATGTTATTATTTAAATTTAATTTATTGAGTGGGCAATA
TTATTTTACCCCGGCAATTAATTATTTGTATAATATTAGTTCCAGAATAATCGGCTATGC
TAATGAAATTTAATCTTTATTTTTGTTGGGGCATGAAGTTTTTTT-GTTGGTTTTATGAA
TTTTAGGTAAAATTAAAATTTATATTTAGAG-GTTTTTATGTCATTAAGATTTTTGAAGG
CGAATTAGATTAGTACCTAATTAGTGAAAAA-TTAAATGTTCAGGAGTAAAGTGGTATTT
AAACTGAAAGAATATTGGCAGATTTT-CTAAATTATCTTTGGAGGTTGAGTGATAATTGA
GAACCCCCATTAACTACTTGGTTTTTT-GGCTTATGTATGATCGTTTATTTTAAGCTTAA
GGTTTAGGATTTTAGGTTT----T-GACTGTAAAAATAGATATATATTTAGCTTATGATT
AAGTT-AATTTGACCTACAATATTTTGAATTGTGTGGATTATTAAATTAGTATTAGTATG
AAATTGTAAAAGACAGTAAGAAAGTTTTTATATCTTTTTGAAGAGTATTTAGAAATGGTA
CAAATCATCCATCAATTGTCCACAGGGGAGTAAGTTGTAGTAAAGTAGATTTAGGGGAAC
CTGAATCTAATA-TTAAACTAAGTTGGGGTGTTTTGAAA-ACACTTTATAAGGATTGTT-
-CCTTTTGGTTTT-AGGAGTTAGTTTAAAT----TGAGAATTATTGATTGTTGATCAGGA
GGTTT---ACTCTTAA-TTATGAGAATTTATTTTAATTGTTAAAATATTAGATTGTAAAT
CTAAAGATTTAGTTATTCTTGTTGGTGATGTTTTTTTTTATGATTTTTTTAATAATGATT
TTTATTTTGCAGTCTGTAGCTTTTATTACTTTATATGAGCGTCATTTATTGGGGAGTAGA
CAAATTCGGCTGGGTCCTACTAAAGTGAGTTTTATAGGAGTTTTGCAGGCGTTGTTAGAT
GGAGTTAAATTGTTGAAGAAGGAACAGATTTTGCCTCTATTTACTTCTGATTTGGTATTT
TTATTGGTGCCGGGTTTATCTTTTGTTTTGATGTATTTGGAGTGATTTTTGTTACCATAT
TTTTATGGTTTTTTGAGGTTGGAGTATTCTTTGTTGTTTTTTTTGTGTTTGTTGGGTTTT
AGAGTTTATTCGGTTATAATTAGTGGTTATATTAGTAAGTCTAAGTATGGGATGATTGGG
GCTTTGCGAGCGAGAAGTCAAAGGGTTTCTTATGAAATTGCTTTTTCTATTTATTTGTTA
TCTGTTATGTTTGTATTGGGTTTGTTGATGTTTAAGGAAGGTTTTGAATTATTAATATTA
TTTATGTATTTGCCTTTTTTGATTATATTAATTGCTGAGTTGAATCGGGCTCCTTTTGAT
TTTGCTGAGGGGGAGAGAGAGTTGGTAAGAGGATATAATGTGGAGTTTGGAAGGGTGGCT
TTTGTTTTGTTGTTTTTGAGAGAATATGGGAGTTTGATTTTTTTTTGTGTTTTATATTCT
GTTTTGTTTTTTAGTTTTTCTTTGTTGATGGTTTATTTTATGTTTTCTTTGATGATTTTT
GTTCGTAGGTCTTATCCGCGTTATCGTTATGACTTAATGATGAAGATGTTTTGATTTAAA
TTTTTACCGGTTTCTTTGATTTATTTGTTTTTTTTTTTTGTTATTGGTTTGTTGTAG---
-------GAATTAATCAGGTTTTTTTGTTAGATGTGTTTTTGTTAGTTTTTTTATTGCAA
TATGTTTTTTATTTTGAGGAGGGGATATTAAGTGGATTTTTTAAAAATTTTTTGTTTGTA
TTATCAAATGTTTTTAGTTATAGTTTGAATTATTCCATGAGTTATATGATTTCTTTTTTT
ACTTTTATTGTTTTGTTATTATTTTGTTTTGGTGGTTATTTTTCTTATTCTTTTTGTGTT
TGTGGTATGTTGGAGTTTACTTTATTGTATGCTTTGATAGCTTGATTGACTACGGTTTTA
GCTATGATTTCAAGAATGAAGATTTCTGTTTATTTAAGTAAATCTGGAGATAAATTTTTG
AAGACTTTTAGAATATTGATAGTAGAGGTGGTTAGGGAATTATCTCGTCCTATGGCCTTA
ACTATTCGTTTAACAGTTAATGTAATGGTAGGTCATTTAATTGTAGGTTTTTTGTATATA
AGGATTGAGGGGGTGTTAGGTAATGGTTATGTTTGGTTAATGGTTTTGGCTATTATGATG
GAGTGTTTTGTTTTTTTTATTCAGAGTTATATTTTTTCTCGTTTGATTTATTTGTATTTA
AATGAATAGAAGGGTGTTAACTTAAGTTTAAAGTGTTAGATTTTTAATCTAAAAATGTTG
TTCACATCTTG--GTTAATGTAGCATAAGAAATGTGTTTGTTTTAAGAGCAAAAGATA-T
AATATTAGCTAATGAGTT-GTTTAAGTCTTCTAAACTTATATTAGG-TGT-TCCTGCTCG
TTGTTGTATGTGTTTTTTTTTTTTATGGTTTTAATGATGAGTATATTTGTTTTGTTAGTA
GATAATATTTTTTTTTGATGAAGGGTGTTTTTGATTATGACTTTGTTGATTGTTTTTATA
AATAAGAAATTTTTAAGATACAGGAGGATTTTTAATTATTTTGTTTTGCAGGAAAGTCTT
GGTTTAATTTTCTTATTGTTGTATTTTGGTGGTTTTTTGCCTATGTTGATTATGATAATT
AAAATTGGGGTGGCTCCTTTTCATTTTTGGTTGTTTAAGGTTATTGATGGTATGTTTGGT
TTTAATTTGGTATGATTTTTGACAATTCATAAGTTGCCTTTTTTATTGGTTTTTTTGCAA
TTGTTTTATTTAAATATAGTTTATTTTTTGTTAATTGGTCTATTGGTATGTTTGTTTCAA
TTGTTTGTATTAAAGTCTTTTAAGAAGT-TGTTGTTGGTTTCTACTGTTGAATCTTTTAG
GTGGGTTGTACTGGGTTTAGTAATGTCTTTTTTTAATGTATTGTATTTGTTTTTTTATTA
TTTAATTTTGATAATATTTTTGATTTATAAATTTGATAAGAGTGTAGG---TTCGTCAGG
TTTTAGTTGGGAATTGGTGTTGGTGTTTATGAATATACCTTTTAGAGTTGGTTTTTTTGT
TAAAATTATTTTATTGATGGAGTTTTTGAAGAGTTTTGGTGTTTATGTGATTGTAATTAT
GTTTTTAATGTTTTTAAGAGTTTTATCTTTAAGTTTTTGACTGGTTATTTTAAGGGTTAA
AAATTTATTATTTAGAAAGTATAGTGTTGTGGGTATGATTTATAGTTTTCCTTTAATAAT
AGTGGTGTTATTGTAGAAAAAGTTGTTTTCATCTTTAGTAAATATTTA-TTATGTTATCT
TGATAAGGTAGAGTTTTTG-AGG-TGAAGAATGTTAAATAGATAGTCTATGTTTGATTAC
GGATCAGAAAGGTGAACATTTTT--GTAATTTAGTTTAGTAAGAATTTTTATTTTTGGTG
TAAAGGGGG--TTAGTTACA--GATTCTTTTAGTTTAA--TTATAAAATGTGACTTTGAA
GAGGTTAAGATGAAGG-GAATGTTGAATAGACAGAATTTTAAGAGTTTTTTTAGTTCTTT
GGTGGTTACTTTACCTAGGAGAAAGAGGTTAACTTTGGGTTGAAACTATGGTAGAATGTT
GGGAATAATTTTAGTTTTTCAGTTGTTAACTGGATTATTTTTATCTTTTTATTATGTTGC
GGATGGTTTAGTGGCTTTTAGTTCGGTTCAATATGTTATATTTGATGTTAATTTGGGTTG
GTTATTTCGGATTTTTCATTTTAATGGGGCGAGTTTGTTTTTTATTTTTTTGTATTTGCA
TATTTTTAAGGGTTTGTTTATAGTTAGTTATCGGTTGAAAAAAGTTTGAGGTACGGGTTT
ATTGATTTTTTTGTTGATTATGATAGAGGCTTTTATGGGTTATGTTTTAGTTTGGGCTCA
AATAAGATTTTGAGCTGCGGTTGTAATTACTAGGTTGTTGAGTGTTGTTCCTGTTTGAGG
TCAGTTGATTGTAATGTGAATTTGAAGAGGTTTTGGAGTAACCAGGTCAACTTTAAAGTT
TTTTTTTGTTTTACATTTTTTGTTACCTTGGCTATTGTTGGTTTTGGTTATAGTGCATAT
GATTTTTTTGCATAGTACTGGTAGAACTTCTAGTTTGTATTGTCATGGTGATTATGATAA
AATTAGTTTTGGTCCTTATTATTGGAATAAGGATTTTTATAATTTTTTAGTTTTTTTTGT
TTTTTTTTTGTTAGTTTTGTTGAAGCCTTTTTATTTAGGCGATCCCGAAATGTTTGTTGA
GGCAGATCCCATGGTGAGTCCAGTGCATATTGTTCCAGAATGGTATTTTTTGTTTGCTTA
TGCTATTTTGCGTGCTATTCCTAATAAGGTTATGGGTGTTGTAGCTTTGTTGATAAGAAT
TTTGTTATTTTATTTTTTTTTATTGGTTAGTAATTATACGTCTTGTTTGGTAAATTTGAA
TAAGTTTTTAGTTTTTATATTTATTGTGGTTTCTGTAATGTTAAGTTGATTAGGTCAGTG
TTTGGTAGAATATCCTTATTATGTTTTGAGTTTGGTTTTTTCTTTAATATATTTTTTTTT
GGTTTTTTTAATGTTATTTGTTTATTGGTTTAGGAAGAATTTGTTTTTTTAA-CACAAAT
AGTATAGTATGTATGTTGAATTTAGGTTTTAAAGGAA-TAGTTTGTGTTTTGTATCATAA
TTTTCATATTCTAAGATTATCTAGTTATGCTTTTTATTTATTTTTTAGAACTTTAGGTAT
TACTAGTTCTTTGGTTTTGTTTTTTAAGTTTGGGTTGTATTTGCCTTTTTTACTTAGATT
GTTGGTATTGTTATTTATTTCTTTTTTATGGGGTAAAGATATTTCTTTAGAAGGTTTGAG
GGGGTATCATAATTTTTTT-GTTATGGGGGGGTTTAAGTTTGGTGTAATGTTGTTTATTT
TTAGTGAGGTTATATTTTTTTTTGGAATTTTTTGAGTGTTTTTTGATTCTGCTTTAGTAC
CTGTTCATGAGTTAGGGGGTGATTGATCATCATATGGATTGTCAATGGTTAATCCTTTTG
GGGTGCCGTTATTGAATACTATTATTTTGTTGAGTAGGGGGGTTAGAGTTACTTGAGCTC
ATTATAGTTTGTTGAGTAATAAGAGATGTTTAAATAGGATAGTATTGACTTGTTTGTTGG
CTTTTTATTTTACTTTAATTCAGTTAATGGAGTATAGAGAAGCTAGATTTTCTATTTCTG
ATGGTATTTATGGTAGAATTTTTTATTTGTCTACTGGATTTCATGGTTTACATGTTTTGT
GTGGTGGGTTGTTTTTATTTTTTAATTTATTGCGTTTA----AGTCTAATGTGAATTATA
ATCATCATTTGGGTTTGGAGTTTGGGATTTTGTATTGGCATTTTGTAGATGTAGTGTGAT
TATTTTTGTTTGTGTTTGTTTATTGGTGATCTTATTGCTAGAATAGTTTAAA-TTTAAGA
ATTTTTAATTTGTAATTAAAAGGTTTTGGCTAGTTTTGATAAGAGTTTTATTATTTAGTT
TTGTTATATTTTTTTATCCTTATTTATTTTTTTTTGTTTTTATTTTTGTTAGTTTATTAA
TAATAAATAGAATTTCATGAATGGGTTTATTTATTTATGTGGATTCTAATGTGTTTGTTT
TGTTAGTTTTAATGATGGTTTTTATTTATGGGGTGGTAGTAATTAGAGAGTTTAGTAGGA
GTCTTAAGTACTTGAGTATGATATTAATTATATTTTGTTATTTATTTTTTGTTTCTAGAA
ATATAATGATGTTATATATGTTTTTTGAATTGTCGATATTTCCTATTTTGGTGATAATTT
TGGGTTTTGGCTCACAAATTGAGAAAATTAGGTCTAGATATTATTTATTGTTTTATACTA
CTTTTTGTTCTTTACCTTTTTTATATGTTTATTTTAAAAGGGTTTTTTATTTTAGTTATA
ATTATTTTGATTTTTTTTTATCTTGAGAGATAATGTTTATTTTATCTTTAAGTTTTATGG
TTAAGTTTCCTGTTTATTTTTTGCACTTATGATTGCCTAAAGCTCATGTTGAAGCTCCGA
CTACGGCTAGAATATTGTTAGCTGGATTGTTATTAAAGTTGGGTACAGCAGGGTTTTTAC
GGATTTTGGGTTCTATAAATTTTTCGTATAATAATTTTTGGTTATTTTTATCATTGTTGG
GGATAGTTTTGTCTGCTTTTAGATGTTTGTTTCAAAGGGATTCTAAATCTTTAGCTGCTT
ATTCCTCTGTTACTCATATAAGATTTTTGTTGTTGGCAATAAGGGTTTTATTTATTAGGG
GTAAAGTGGCAAGAATTTTGATGATATTGGCACATGGTTATACATCAACTTTAATGTTTT
ATTTAATTGGGGAGTTTTTTCATGTCAGATCAAGACGAATAATGTATTTTTTGAATGGGT
TGTTGGGATCTAGTATAATTTATGGGTTGGTTTTTTTTTTAGTGTTTTTGTCTAATAGGG
GGGTTCCACCTTCTTTATCTTTTTTTTCGGAATTTATAATTATTGTTAATGCTATTTTGT
TGAGTAAGATTTTTTTTTTATTGGTTTTAGTTTATTTTATAGTATCTTTTTATTATGGTG
TTTATTTAATTGTTTGTTGTAGTATGGGTGGGAAATTTTTGAGTTTGTTAAATTTTAAAG
TGGGCTATGGTGTTCCTGTGGTGATTATAATGTTTAATGTTTTTTGGTTGTCTTTGATAT
ATTAGTC--------TCTAAATTT-AGAGTTTTTGTTTTTA-TAAGAGTGAAATTTTGAT
TGGAAGAAAAATTCTCTTACATTTATATATATAAGAAATATCAAAGTGGTTTGTCGGTTT
GGTTAGAAAGTTCTAACCATAAGGATATTGGTACTCTTTATTTTTTGTTTGGTTTGTGGT
CGGGTATACTAGGTACTGCTTTATCTTTGATTGTTCGTTTGGAGTTATCCAAGCCTGGAA
TGTTGTTGTCTAATGGGCAATTATATAACTCAATTATTACGGCTCATGCTTTTTTGATAA
TTTTTTTTATGGTAATGCCAAGTATGATTGGTGGTTTTGGTAATTGAATGTTGCCTTTGA
TATTGGGGGCTCCAGATATGAGTTTTCCTCGTTTGAATAATTTGAGTTTTTGATTGTTGC
CAACTTCGATGTTTTTGATTTTAGATTCTTGTTTTGTAGATATAGGATGTGGGACTAGTT
GGACTGTTTATCCACCTTTGAGGAGTTTAGGTCATCCTGGTAGAAGGGTGGATTTGGCGA
TTTTTAGTTTGCATTGTGCTGGATTGAGTTCTATTTTGGGTGGTATTAATTTTATGTGTA
CGACGAAGAATATGCGGAGAAGTTCAATTTCTTTGGAACATATAAGTTTGTTTGTTTGAT
CTGTTTTTGTGACTGTTTTTTTGTTGGTATTGTCTTTACCTGTGTTGGCGGGGGCTATTA
CTATATTATTAACTGATCGTAATTTGAATACTTCTTTTTTTGATCCTAGTTCTGGTGGTA
ATCCTTTGATTTATCAGCATTTGTTTTGATTTTTTGGTCATCCCGAGGTTTATGTTTTGA
TTTTGCCTGCTTTTGGGATTGTTAGACAGTCTACTTTATATTTAACGGGTAAGAAGGAGG
TTTTTGGTTATTTGGGTATGGTTTATGCTATTTTAAGGATTGGTTTGATTGGTTGTGTGG
TTTGGGCTCATCATATATATACGGTTGGTATGGATTTAGATTCTCGTGCTTATTTTACTG
CTGCTACTATAGTTATTGCGGTTCCTACGGGAGTGAAGGTTTTTAGGTGGTTAGCAACTT
TATTTGGTATAAAG-ATATTGTTTCAACCTATTTTATTGTGGGTTTTGGGTTTTATTTTT
TT--ATTTACTATTGGGGGGTTAACTGGGGTTATATTGTCTAATTCTAGTTTGGATATTA
TTTTACATGATACTTATTATGTAGTTAGGCATTTTCATTATGTTTTAAGGCTGGGAGCTG
TTTTTGGTATTTTTACTGGTATTAGTCTTTGATGAAGGTTTATGACTGGTTGTGTTTATA
ATAAGTTGTATATAGTGGTTATGTTTTTTTTGATGTTTTTAGGTGTGAATTTGACTTTTT
TTCCTTTGCATTTTGCTGGTTTGCATGGTTATCCTCGTAAGTATTTGGATTATCCTGATG
TTTATTCGGTTTGAAATGTTATTTCTTCTTTTGGGTCTTTAGTTAGTGTTTTTGCTTTAT
TTATGTTTATTTTTTTGTTGTTGGAGTCTTTTTTTAGATATCGTTTGTTGTTATTGGATA
ATTATTATAATAGAAGTCCGGAATATAGGTATAGGAGTTATGTTTTTGGCCACAGCTATC
AGTCGGAAGTTTATTTTAGAAGAAGGAGTTTAAAGTGTTA--AAACTTTTAGTATAATGT
T--ATGTATTTTTAATTGCAAATTAAAAGGTAAAGGGTTTT----GATAAGATAGGATAA
GAT-AGTCTGAGAGGTTCATATCCTTTAGGTGTTTT-CTCTTGTTGTTTAGGAAAGATTT
AGTATAGGG-AGTATAAATTATTGTCAATAATTAGGATAA-ATCTTTG---GATTCTTTA
GTATAAAA---TAGTATAATTGATTTCCAATCAGTTGGTTTTAAGAGTTATTGAATTATT
TTCAAGGTTA----TAATTTGGGTTTTTCAGGTAGTGTTTTTAGTATTTA-TATAGATTG
ATTTCATGGATTTAATTGTAGTTTGTTGTTAGGAATTTTGGTTTTTGTAACTTTACTTTT
TTGTTTGTTGATTTTTGGTGGATTTTTTTTTAAGTATAAGGAGATGGAGTATCAGTTTGG
GGAGTTGTTGTGTAGTATTTTTCCGACGTTGGTTTTATTGATGCAGATGGTTCCTTCTTT
GAGGATTTTGTATTATTATGGTTTGATAAATCTTGATAGAAATTTGACAGTTAAGGTTGT
CGGTCATCAATGATATTGAAGTTATGAATTTGGGGATATTCCTGGTTTGGAGTTTGATTC
TTATATAAAGTCTTTGGATCAGTTGGATTTGGGAGAACCTCGTTTATTGGAGGTGGATAA
TCGTTGTGTTTTACCTGAAGGTATTAATCTTCGTTTTTGTATTACATCAGCAGATGTAAT
TCATTCTTGGGCTTTGCCAAGTATGTCTTTAAAGTTGGATGCTATGAGGGGGATTTTAAG
AATTTTGAGGTATAGATTTCCAAATTTGGGAATTTTTTATGGGCAATGTTCTGAGATTTG
CGGTGCTAATCATAGGTTTATGCCTATTGCTATTGAGGTGACTTTGTTAGAAAATTTTAA
GGATTGGTGTAATATTAATTTAGATTA--------GCTTAATAGTTTAA-TTTAAAATTT
TTATTTGTGGTGTAAGAGATTTTTAGGCTTTAGTTTAATATTTTTTAAATTTTGATATTG
CATATCGTTTAAAGAAAATTTTATAGA-AATAAATAATAGAAAAAGAAAGTAGAAGATTA
ATTTATTTTATTGTTTCAAAA-TAAGAATTATTAATTTTAGTGTTGAAAAGTCGCTTTTT
TTGATATCTGTTTTATTGTTGA---ATATTAGAAATTTATATTGTAC-GGAAAA-ATTTT
GAATTAAATAGAATTTGAAGTTTTTTTATTATTAGTTTTATAACTGTTGTT-TTT-TTT-
-ATTAAATG-CTTTTTTTTT-GTTTAATAGATTTTTATTAAATTTATAATTTTGAAATTA
GTAATTTTT-GGTAGGT--AGTTGTTTGTTT-AAATATAAGTTTTGAAATTGAAATTCAA
TCAAATGTTTTTTA-AAGACTTAGACTTTTTAATAAAGTTGGCTTCTGCCCGGTGAGTTT
--TTTAACGGCAGTCTTAGCGTGAGGACATTAAGGTAGCAAAATAATTTGTGCTTTTATT
GGGTTCTAGTATGAATGAAGTTATTGGTTGATTTTTTATTTTTTTTTTTTATGAATTTAA
ATAGGTATAAAAATGTACTTGTACAGTTTTACAAAGATAAGTCTTTGGAAATTCTTTTTT
GATTTTTATAATGTTTT-GTTATATTATTAAAAAATTTTCTAGGGTAGAATATTATATAT
T-TTGAAGAACTAAA-GGTAAGTTTAGGAATTACTCCAGAGTTAACAGAAAATCATACTT
AATCTAGTTCTTATAGTAGAGTAAGTTTTACATCGATGTTGTATTTAAGTATATTAAGGA
GGAGAAGATTTAATTTTTAAGACTGTTCTTCTTTTAATTAATTTAACGTGATATTAGTTT
AATTCATCGTGAGATAGAATTGTTTATCTTGATAATTGTTATTAATTAGTTTTATTAGTA
CGAAAGGAATTTTGTGAAAAGTTTAAAACTTTTT-GATCGG----GTTGTTCATTGTTTT
CTTTTTTTATGGTTGTATTGATTACTTTTTTGTTGATTTTGTTGTTGTATATGGTATGTT
TTTTGATGAGGTTGAAGGAGAATAATTTAAATAAAGTTAATTCTTTTGAAAGTGGTTTTT
TGAGACTGGTAAAAATTCAGAATTCTTTTAGGATTCATTTTTTTGTTTTAATGTTGATGT
TTGTTATTTTTGATTTAGAGATTGTGATATTTTTGGGGTTGTTGGTGGTCGATGTTTCTT
CGGTGGTTAGTTTTTTTATGTTATTTTTGTTTGTTTTAGGGGGTTTTTATATGGAATGAT
TTTTTGGTAAGTTGATTTGGGTTGT---GTAAAG--------ATAGATTTTTTGGTTTTT
TTGATGGTTTTTTTTTTGTTAATATTGTTGTTGATTTTGATTTTTTTGCCTAATTTTAGG
TTATTATTGAATTTGTTGGAGTGAGATTTTGTTGGGTTGAAGTTTAGTTTTTTTTTTAAT
AGATTGATTTTTTCTGTTATTTTGTTGGTGATTACTTTGAGAGTGGTTTTGTTTAGTAGT
TATTATTTAAATGGTGAATTGAATTTTGTTTATTATATGTTGATGTTGATGTTGTTTGTT
GGTTCTATGTTTATATTAAATTTTAGGAATAGGGTTTTTACTATAATAGTAAGTTGGGAT
TTGTTAGGTATTTCTAGTTTTTTTTTAGTTTTATTTTATAGAAATTGGGATAGAAATTCT
GGTGCTATGAATACGGCTTTAACAAATCGTGTGGGGGATTATTTTATTTTTTGTTTTTTT
AGTTCGTCATTGTTTAGAAGATATTATTTTTTTTCTTTTAGATTTTTTGTAGGTAGTGGT
TTATTGTTGTTGGTTTTTGCTTCTTTTACTAAAAGGGCTCAGTATCCTTTTAGTAGTTGG
TTACCAAAGGCGATGAGTGCTCCCACTCCTGTGAGTTCTTTGGTTCACAGTAGGACATTG
GTGACTGCTGGTTTGATTTTATTGATAAATTTTGATTTAATAATTAGTAATTTTTTTGTT
ATGTTGTTTTTGTTATTGATTGGTTTATTTACGATGTTTTTTTCAAGTATTATGGCTTTG
TTTGAGGAAGATATGAAAAAG---GTAGTGGCTTTGAGAACTTTATCGCAGATGGGCTTT
ATGATGTTTACTTTGGGGATGGGGTTGCATTTTATTTCTTTGTTACATTTATTGAGGCAT
GCTTTGTTTAAAAGTTGTTTGTTTATGCAAGTAGGTTATTTGATTCATAGAAATTTTGGA
CAACAGGATAGTCGTTTTTATGGTAATAATGGGGGATTGATTATGTTTGTTCAGTTGCAA
ATGATAATTACGTTATTTTGTTTGTGTGGTTTATTTTTTACTAGGGGCATAGTAAGTAAA
GATTTGATTTTAGAATTATTTTTTTTTAACAGTTATTATATGATGTTGGGTTTGTTTTTT
TTAATTTCTGTTTTTTTAACTTTTGGTTATAGTTATCGTTTGTGGAAGAGTTTGTTTCTT
AGATTTTCTAAAGTATTGTCAGAGGTTGGTAGAAGTTTATTAATGAATTATTTGAGTTTG
TGTTTGATTATATTTTCTGTAATTTTTATATATTGGATGGGTGTGAATTTGTTGTGTTTG
CCTAGGTTTTTTTTATATATGGATATATATGTACCGTTGATGTATATTTTTTTAATTCTG
ATATTTTGTTATTTAGTTGTTAAATTTTTGTTAAAAGAATTAATTTATAAGTTTTTTGTT
GACTATTATGCTAAGATTTTTTCTTTTAGAGGATTAAATTTTAATTTTGTTGATCGTGGT
TTGACAAGGTTGGGTG---TTAATGTTTTTT-ATATTTTTAGAATTTTTAGAAAATTGTT
TGTTGAAATAATAGGAAGAATGGGGTATAATAGTGTGGTGATTGTAGTTTTTTTTGTTTT
TTTAGTTTTGTGGGGTCTTAGTTT-AAGTATAAATATATGATTTGCATTTGTAAGATTTA
GATTCTATATGAGGGAA-------------------TATGGAATTTTGTTAGAATTAATA
ATAGT---ATATTATATTATATATATATGA---TATTATATAAAATTTATATA--AATTT
TATATAATATTTTATAAAAAAA-T-GAACAAAA-GTTCCAT--ATATCACT---GAATCT
TTATATATTTTAGAAGTCTATAAA-GTTTCGTATAGAAAGAAACTTTT-TATAA----GA
CTTG--AGAATAAAGATTCAG-ATGTATATATTATATATATAATAAA-------------

>DF1_Acan
CAGTATATAGTTT--ATTATAAAATGTAGTGTTTGGGTTGCTAAGATTT-GTTACTGAAA
---GTTGAATTTGTAGTTTATTAAGAATAATTCATTTACAATGAATAGGTA-AGGAGTTC
TGTGAGTTTTATGTTGTTATTTTCTTTGTTTTTTAGTGTGATGAGTTATATGAATAATGA
TCCAATTAAGAGGAGTTTTTTTTTGATTTTTTCGATGTTGTTTTGTATGCCTGTGATGTC
TTTTGTAGGGTATGTATGATATTCTTATTTTGTTTGTATGCTTTTTTTGAGTGGGATTTT
TGTAATTTTGGTTTATTTTTCTAGTTTGTCGAGTTTTTTAGAATTTGGTGTTTATTTTTG
ATTTGTAGGGTTGGTTTTAACTTTGTTGTGTTTTAATTTGTTTGAG------GATTTTTT
TTTTGTTGGTTTTAGGGGGTTAACTGTTTTTTATTATGAATTGAATTTTTTTTTGTTGTT
TTATTTAGTTGTTGTTCTTTTATTTTTTATAAGATTTGTTAGTTATTATTTAAGTTTTTC
TGGGGCTTTACGAAGAGTTTAGATTATTTTTTTTTTTGTTAGATTATTAATGTTGATTTT
TAAGTGGTATCGTTTTATTTTTGTTTTGATTTCTTTGGAATTTCTAATGATGAG-GATTT
TTGTGAAGTTTTTTGAGGTTTTTAGCGGGATGTTGTTTTTTTTTTTTATGTGTCATTCGG
TGATTTCTAGAATTTTGGGTGTTGTAATTATGGTTGGGGGTGTGAAGTTTTATGGGAGTG
ATTTGAGAGTTTTTTGTAGATTTAAGTTAAGTGAAA-CTATTAATTTTCAAAATTAAAAA
TGGTTAG-TCTATATG------AGATAATAGTATAA---TTT---GTATATTTTATTTTC
AGTAAAATGGTTTTGAGTATCTT-----GTAAGGGTTTCTTTTATGGATTTAAAATTTGA
TTATGGTTTGTTAATGGTTAAAATGTTATTATTTAAATTTAATTTATTAAGTGGGCAATA
TTATTTTACCCCGGCAATTAATTATTTGTATAATATTAGTTCCAGAATAATCGGCTATGC
TAGTGAAATTTAATCTTTATTTTTGTTGGGGCATGAAATTTTTTG-TTGGTTTTTATGAA
TTTTAGGTAAAATTAAAATTTATATTTAGGG-GTTTTTATGTCATTAAGATTTT-GAAGG
CGAATTAGATTAGTACCTAATTAGTGAAAAA-TTAAATGTTCAGGAGTAAAGTGGTATTT
AAACTGAAAGAATATTGGCAGATTTT-CTAAATTATCTTTGGAGGTTGAGTGATAATTGA
GAACCCTCATTAACTACTTGATTTTTT-GGCTTATGTATGATCGTTTATTTTAAGCTTAA
GGTTTAGGATTTTAGGTTT----T-GACTGTAAAAATAGATATATATTTAGTTTATGATT
AAGTT-AATTTGACCTACAATATTTTGAATTGT--GGATTATTAAATTAGTATTAGTATG
AAATTGTAAAAGACAGTAAGAAAGTTTTTATATCTTTTTGAAGAGTATTTAGAAATGGTA
CAAATCATCCATCAATTGCCCACAGGGGAGTAAGTTGTAGTAAAGTAGATTTAGGGGAAC
CTGAATCTAATA-TTAAACTAAGTTAGAGTGTTTTGAAA-ACATTTTATAAGGGTTGTT-
-CCTTTTGGTTTT-AGGAGTTAGTTTAAAT----TGAGAATTATTGATTGTTGATCAGGA
GGTTT---ACTCTTAG-TTATAAGAATTTATTTTAATTGTTAAAATATTAGATTGTAAAT
CTAAAGATTTAGTTATTCTTGTTGATGATGTTTTTTTTTATGATTTTTTTAATAATGATT
TTTATTTTGCAGTCTGTAGCTTTTATTACTTTATATGAGCGTCATTTATTAGGGAGTAGG
CAAATTCGATTGGGTCCTACTAAGGTGAGTTTTATAGGAGTTTTGCAGGCGTTGTTAGAC
GGAGTTAAATTGTTGAAGAAGGAACAGATTTTGCCTTTATTTACTTCTGATTTGGTATTT
TTATTGGTGCCTGGTTTATCTTTTGTTTTGATGTATTTGGAGTGATTTTTGTTACCTTAT
TTTTATAGTTTTTTGAGGTTGGAGTATTCTTTGTTGTTTTTTTTGTGTTTGTTGGGTTTT
AGAGTTTATTCGGTTATAATTAGTGGTTATATTAGTAAGTCTAAGTATGGAATGATTGGG
GCTTTGCGAGCTAGAAGTCAAAGGGTTTCTTATGAAATTGCTTTTTCTATTTATTTGTTA
TCTGTTATGTTTGTATTGGGTTTGTTGATGTTTAAGGAAGGTTTTGAATTATTAATATTA
TTTATGTATTTGCCTTTTTTGATTATATTAATTGCTGAGTTGAATCGGGCTCCTTTTGAT
TTTGCTGAGGGAGAGAGAGAGTTGGTAAGAGGATACAATGTGGAGTTTGGAAGGGTGGCT
TTTGTTTTGTTGTTTTTGAGAGAATACGGGAGTTTGATTTTTTTTTGTGTTTTATATTCT
GTTTTGTTTTTTGGTTTTTCTTTGTTGATGGTTTATTTTATGTTTTCTTTGATGATTTTT
GTTCGTAGATCTTATCCGCGTTATCGTTATGATTTAATGATGAAGATGTTTTGATTTAAA
TTTTTACCGGTTTCTTTGATTTATTTGTTTTTTTTTTTTGTTGTTGGTTTGTTGTAG---
-------GAATTAATCAGGTTTTTTTGTTAGATGTGTTTTTGTTAGTTTTTTTACTGCAA
TATGTTTTTTATTTTGAGGAGGGAATATTAAGTGGATTTTTTAAAAATTTTTTGTTTGTA
TTATCAAATGTTTTTAGTTATGGTTTGAGTTATTCTATGAGTTATATGATTTCTTTTTTT
ACTTTTATTATTTTGTTATTATTTTGTTTTGGTGGTTATTTTTCTTATTCTTTTTGTGTT
TGTGGTATGTTGGAGTTTACTTTATTGTATGCTTTGGTGGCTTGACTGACTACGGTCTTA
GTTATGATTTCAAGAATGAAGGTTTCTGTTTATTTAAGTAAATCTGGAGATAAATTTTTG
AAGACTTTTAGAATATTGATAGTGGAGGTGGTTAGGGAATTGTCTCGTCCTATGGCTTTA
ACTATTCGTTTAACAGTTAATGTGATGGTAGGTCATTTAATTGTAGGTTTTTTGTATATA
AGGATTGAAGGGGTGTTAGGTAATGGTTATGTTTGGTTAATGGTTTTGGCTATTATGATG
GAGTGTTTTGTTTTTTTTATTCAGAGTTATATTTTTTCTCGTTTGATTTATTTATATTTA
AATGAATAGGAGG-TGTTAACTTAAGTTTAAAGTGTTAGATTTTTAATCTAAAAATGTTG
TTCACATCTTA--GTTAATATAGCATAAGAAATGTATTTGTTTTAAGAGCAAAAGATA-T
AA-ATTAACTAATGAGTT-GCTTAAGTCTTCTAAACTTATATTAGG-TGT-TCCTGCTCG
TTATTGTATGTGTTTTTTTTTTTTTTGGTTTTAAGGATGAGTATATTTGTTTTGTTAGTA
GATAATATTTTTTTTTGATGAAGGGTGTTTTTGATTATGACTTTGTTGATTGTTTTTATA
AATAAGAAATTTTTAAGATATAGAAGAATTTTTAATTATTTTGTTTTGCAGGAAAGTCTT
GGTTTAATTTTCTTGTTATTATATTTTGGTGGTTTTTTGCCTATGTTGATTATGATAATT
AAGATTGGAGTGGCTCCTTTTCATTTTTGGTTGTTTAAGGTTATTGATGGTATGTTTGGT
TTTAATTTGGTATGATTTTTAACAATTCATAAGTTGCCTTTCTTATTGGTTTTTTTGCAA
TTGTTTTATTTAAATATAGTTTTTTTTTTGTTAATTGGTTTATTGGTGTGTTTGTTTCAA
TTGTTTGTATTAAAGTCTTTTAAGAAGT-TGTTGTTGATTTCTACTGTTGAATCTTTTAG
GTGGGTTGTATTGGGTTTAGTAATGTCTTTTTTTAATGTATTGTATTTGTTTTTTTATTA
TTTAATTTTGATAATATTTTTGATTTATAAATTTGATAAGAATGGAGGAGGTCTGTTGGG
TTTTAGTTGGGAATTGGTGTTGGTATTTATGAATATACCTTTTAGAGTTGGTTTTTTTGT
TAAGATTATTTTATTGATGGAGTTTTTGAAGAGTTTTGGTATTTATGTGGTTGTAATTAT
ATTTTTAATGTTTTTAAGAGTTTTATCTTTAAGTTTTTGGTTGGTTATTTTAAGGGTTAA
AAATTTGTTATTTAGAAAGTATAGTGTTGTGAGTATGATTTATAGTTTTCCTTTAATAAT
AGTGGTGTTATTGTAGAAAA-GTTGTTTTTATCTCTAGTAAATATTTA-TTATGTTATCT
TGATAAGGTAGAGTTTTTTTGAGGTGAAGAATGTTAAATAGATAGTCTATGTTTGATTAC
GGATCAGAAAGGTGAACATTTTT--GTAATTTAGTTTAGTGAGAATTTTTATTTTTGGTG
TAAAGGGGGG-TTAGTTACA--GATTCTTTTAGTTTAA--TTATAAAATGTGACTTTGAA
GAGGTTAAGATAAAAG-GAATGTTGAATAGACAGAATTTTAAGAGTTTTTTTAGTTCTTT
AGTGGTTACTTTACCTAGGAGAAAGAGGTTAACTTTGGGTTGAAATTATGGTAGAATGTT
GGGAATAATTTTAGTTTTTCAGTTGTTAACTGGATTATTTTTATCTTTTTATTATGTTGC
GGATGGTTTAGTGGCTTTTAGTTCGGTTCAATATATTATATTTGATGTTAATTTGGGTTG
GTTATTCCGGATTTTTCATTTTAATGGGGCGAGTTTGTTTTTTATTTTTTTGTATTTGCA
TATTTTTAAGGGTTTGTTTATAGTTAGTTATCGGTTGAAAAAAGTTTGAGGTACGGGTTT
GTTGATTTTTTTGTTGATTATGATAGAGGCTTTTATGGGTTATGTTTTAGTTTGGGCTCA
AATAAGATTTTGAGCTGCGGTTGTAATTACTAGGTTATTGAGTGTTGTTCCTGTTTGAGG
TCAATTGATTGTGATGTGAATTTGAAGAGGTTTTGGAGTAACAAGGTCAACTTTAAAGTT
TTTTTTTGTTTTGCATTTTTTGTTACCTTGGCTATTGTTGGTTTTGGTTATGGTGCATAT
GATTTTTTTGCATAGTACTGGTAGAACTTCCAGTTTGTATTGTCATGGTGATTATGATAA
AATTAGTTTTGGTCCTTATTATTGGAATAAGGACTTTTATAATTTTTTAGTTTTTTTTGT
TTTTTTTTTGTTGGTTTTATTGAAGCCTTTTTATTTAGGGGATCCTGAAATGTTTGTTGA
GGCAGATCCTATGATGAGCCCAGTGCATATTGTTCCAGAATGGTATTTTTTGTTTGCCTA
TGCTATTTTGCGGGCTATTCCTAGTAAGGTTATGGGTGTTGTAGCTTTATTGATAAGAAT
TTTGTTGTTTTATTTTTTTTTATTGGTTAGTAATTATACGTCTTGTTTGGTAAATTTGAA
TAAGTTTTTAGTTTTTATATTTATTGTGGTTTCTGTAATGTTGAGTTGATTGGGTCAGTG
TTTGGTAGAGTATCCTTATTATGTTTTGAGTTTGGTTTTTTCTTTAATGTATTTTTTTTT
GGTTTTTTTAATATTATTTGTTTATTGGTTTAGGAAGAATTTGTTTTTTTAA-CACAAAT
AGTATAGTATGTATGTTGAATTTAGGTTTTAAAGGAA-TAATTTGTGTTTTGTATCATAA
TTTTCATATTTTAAGATTATCTAGTTATGCTTTTTATTTATTTTTTAGAACTTTAGGTAT
TACTAGTTCTTTGGTTTTGTTTTTTAAGTTTGGGTTGTATTTACCTTTTTTACTTAGATT
GTTGGTATTGTTATTTATTTCTTTTTTATGGGGTAAAGATGTTTCTTTAGAAGGTTTAAG
TGGGTATCATAATTTTTTT-GTTATGGGGGGGTTTAAGTTTGGTGTAATGTTGTTTATTT
TTAGTGAGGTTATATTTTTTTTTGGAATTTTTTGAGTGTTTTTTGATTCTGCTTTAGTAC
CTGCTCATGAGTTAGGGGGTGATTGATCATCATATGGATTGTCAATAGTTAATCCTTTTG
GGGTGCCATTGTTGAATACTATTATTTTGTTGAGTAGGGGGGTTAGAGTTACTTGAGCTC
ATTATAGTTTGTTGAGTAATAAGAGATGTTTAAATAGGATAGTTTTGACCTGTTTGTTGG
CTTTTTATTTTACTTTAGTTCAGTTAATGGAGTATAGAGAAGCTAGATTTTCTATTTCTG
ATGGTATTTATGGTAGAATTTTTTATTTGTCTACTGGTTTTCATGGTTTACATGTTTTGT
GTGGGGGGCTGTTTTTATTTTTTAATTTGTTGCGTTAA-TGAAGTGTCATTT--ATT-TA
A-CATCATTTGGGTTTGGAGTTCGGGATTTTGTATTGGCATTTTGTAGATGTAGTGTGAT
TATTTTTGTTTGTGTTTGTTTATTGGTGATCTTATTGCTAGAATAGTTTAAA-TTTAAGA
ATTTTTAATTTGTAATTAAAAGGTTT-GGCTAGTTTTGATAAGAGTTTTATTATTTAGTT
TTGTTCTATTTTTTTATCCTTATTTATTTTTTTTTGTTTTTATTTTTGTTAGTTTATTAA
TAATAAATAGAATTTCATGAATGGGTTTATTTATTTATGTGGATTCTAACGTATTTGTTT
TGTTAGTTTTAATGATGGTTTTTATTTATGGGGTGGTAGTAATTAGAGAGTTTAGTAGGA
GCCTTAAGTATTTGAGTATGATATTAATTATATTTTGTTATTTATTTTTTGTTTCTAGAA
ATATAATGATGTTATATATGTTTTTTGAATTGTCGATATTTCCTATTTTGGTGATAATTT
TAGGTTTTGGTTCGCAAATTGAGAAAATTGGGTCTAGGTATTATTTATTGTTTTATACTA
CTTTTTGCTCTTTACCTTTTTTATATGTTTATTTTAAAAGGGTTTTTTATTTTAGTTATA
ATTATTTTGATTTTTTTTTATCTTGAGAGATAATATTTATTTTATCTTTAAGTTTTATGG
TTAAGTTTCCTGTTTATTTTTTGCATTTGTGATTGCCTAAAGCTCATGTTGAAGCTCCAA
CTACGGCTAGAATATTGTTAGCTGGATTGTTATTAAAGTTAGGTACAGCAGGGTTTTTAC
GGATTTTGGGTTCTATAAATTTTTCGTATAATAATTTTTGGTTATTTTTATCATTGTTGG
GGATAATTTTATCTGCTTTTAGATGTTTGTTTCAAAGGGATTCTAAATCTTTAGCTGCTT
ATTCTTCTGTTACTCATATAAGATTTTTATTGTTGGCAATAAGGGTTTTATTTATTAGGG
GTAAAGTGGCAAGGATTTTGATAATATTAGCACACGGTTATACATCAACTTTAATGTTTT
ATTTAATCGGGGAGTTTTTCCATGTTAGATCAAGACGAATAATGTATTTTTTGAATGGGT
TGTTGGGGTCTAGTATAATTTATGGGTTGGTTTTTTTTTTAGTATTTTTGTCTAATAGGG
GGGTCCCACCTTCTTTATCATTTTTTTCGGAATTTATAATTATTGTTAATGTTATTTTGT
TGAGTAAGATTTTTTTTTTATTGGTTTTGGTTTATTTTATAGTATCTTTTTACTATAGTG
TTTATTTAATTGTTTGTTGTAGTATGGGTGGGAAGTTTTTGAGTTTGTTAAATTTTAAAG
TGGGCTACGGTGTTCCTGTGGTGATTATAATGTTTAATGTTTTTTGGTTGTCTTTGATAT
ATTAGTC--------TCTAGATT--AGAGTTTTTGTTTTTA-TAAGAGTGAAATTTTGAT
TGGAAGAAAAATTCTCTTACATTTATATATATAAGAAATATCAAAGTGGTTTGTCGGTTT
GGTTAGAAAGTTCTAATCATAAGGATATTGGTACTCTTTATTTTTTGTTTGGTTTGTGGT
CTGGTATGTTGGGAACTGCTTTATCTTTGAT-GTTCGTT-GGAGTTGTCTAAGCCTGGAA
TGTTGTTGTCTAATGGGCAATTGTATAATTCAATTATTACGGCTCATGCTTTTTTGATAA
TTTTTTTTATGGTAATGCCTAGTATAATTGGTGGTTTTGGTAATTGAATGTTGCCTTTGA
TGTTGGGGGCTCCAGATATAAGTTTTCCTCGTTTGAATAATTTGAGTTTTTGATTGTTGC
CAACTTCGATGTTTTTGATTTTAGATTCTTGTTTTGTGGATATAGGATGTGGAACTAGTT
GGACTGTTTATCCGCCTTTGAGAAGTTTAGGTCATCCTGGTAGAAGGGTAGATTTGGCGA
TTTTTAGTTTGCATTGTGCTGGATTGAGTTCTATTTTGGGGGGTATTAATTTTATGTGTA
CGACGAAGAATATGCGAAGAAGTTCAATTTCTTTGGAACATATGAGTTTGTTTGTTTGAT
CTGTTTTTGTGACTGTTTTTTTGTTGGTATTGTCTTTACCTGTATTGGCGGGGGCTATTA
CTATATTATTAACTGATCGTAATTTAAATACTTCTTTTTTTGATCCTAGTTCTGGCGGTA
ATCCTTTGATTTATCAGCATTTGTTTTGATTTTTTGGTCATCCTGAGGTTTATGTTTTGA
TTTTGCCTGCTTTTGGGATTGTCAGGCAGTCTACTTTATATTTAACGGGTAAGAAGGAGG
TTTTTGGTTATTTGGGTATGGTTTATGCTATTTTGAGGATTGGTTTGATTGGTTGTGTGG
TTTGGGCTCATCATATATATACGGTTGGTATGGATTTAGATTCTCGTGCTTATTTTACTG
CGGCTACTATAGTTATTGCGGTTCCTACGGGAGTGAAGGTTTTTAGGTGGTTAGCGACTT
TATTTGGTATAAAG-ATATTGTTTCAACCTATTTTATTGTGGGTTTTAGGTTTTATTTTT
TT--ATTTACTATTGGGGGGTTAACTGGGGTTATATTGTCTAATTCTAGTTTGGATATTA
TTTTACATGATACTTATTATGTAGTTAGGCATTTTCATTATGTTTTAAGGTTGGGGGCTG
TTTTTGGTATTTTTACTGGTATTAGTCTTTGATGAAGGTTCATGACTGGTTGTGTTTATA
ATAAGTTGTACATAGTGGTAATGTTTTTTTTGATGTTTTTAGGTGTGAATTTGACTTTTT
TTCCTTTGCATTTTGCTGGTTTGCATGGGTATCCTCGTAAGTATTTGGATTATCCTGATG
TTTATTCGGTTTGAAATGTTATTTCATCTTTTGGGTCTTTAGTTAGTGTTTTTGCTTTAT
TTATGTTTATTTTTTTGTTGTTGGAGTCTTTTTTTAGATATCGTTTGTTGTTGTTGGATA
ATTATTATAATAGAAGTCCTGAATATAGGTATAGAAGTTATGTTTTTGGCCATAGTTATC
AATCGGAAGTTTATTTTAGAAGAAGGAATTTAAAGTGTTA--GAACTTTTAGTATAATGT
T--ATGTATTTTTAATTGCAAATTAAAAGGTAAAAAGTTTT---TGATAAGATAGGATAA
GAT-AGTCTGAGAGGTTCATATCCTTTAGGTGTTTT-CTCTTGTTGTTTAGGAAAGATTT
AGTATAGG--AGTATAAATTATTGTCAATAATTAGGATAA-ATCTTTG---GATTCTTTA
GTATAAAA---TAGTATAATTGATTTCCAATCAGTTGGTTTTAAGAGTTATTGAACTATT
TTCAGGGTTA----TAATTTGGGTTTTTCAGGTAGTGTTTTTAGTATTTA-TATAGATTG
ATTTCATGGTTTTAATTGTAGTTTGTTGTTGGGAATTTTAGTGTTTGTAACTTTACTTTT
TTGTTTGTTGATTTTTGGTGGATTTTTTTTTAAGTATAAGGAGATGGAGTATCAGTTTGG
GGAGTTGTTGTGTAGTATTTTTCCGACGTTGGTTTTATTGATGCAGATGGTTCCTTCTTT
GAGGATTTTGTATTATTATGGTTTGATAAATCTTGATAGAAATTTGACAGTTAAGGTTGT
TGGTCATCAATGATATTGAAGTTATGAATTTGGGGATATTCCTGGTTTGGAGTTTGATTC
TTATATAAAGTCTTTAGATCAGTTGGATTTGGGAGAACCTCGTTTATTGGAGGTGGATAA
TCGTTGTGTTTTACCTGAGGGTATTAATCTTCGTTTTTGTATTACATCTGCTGATGTAAT
TCATTCTTGGGCTTTACCAAGTATGTCTTTAAAGTTGGATGCTATGAGGGGGATTTTAAG
AATTTTGAGGTATAGATTTTCAAATTTGGGAATTTTTTATGGGCAATGTTCTGAGATTTG
TGGTGCTAATCATAGATTTATACCTATTGCTATTGAGGTGACTTTGTTAGAAAATTTTAA
GGATTGGTGTAATATAAATTTAGATTA--------GCTTAATAGTTTAA-TTAAAAATTT
TTATTTGTGGTGTAAGAGATTTTTAGGCTTTAGTTTAATGTTTTTTAAATTTTGATATTG
CATATCGTTTAAAGAAAATTTTATAGG-AATAAATAATAGAAAGAGAAAGTAGAAGATTA
ATTTATTTTATTGTTTCAAAA-TAAGAATTATTAATTTTAGTGTTGAAAAGTCGCTTTTT
TTGATATCTGTTTTATTGTTTA---ATATTAGAAATTTATATTATAC-GGAAAA-AATTT
GGATTAAATAGAATTTGAAGTTTTTTTATTATTAGTTTTATAACTGTTGTT-TTT-TTG-
--TTAAATGTTTTTTTTTTT-GTTTAATAGATTTTTATTAAATTTATAATTTTGAAATTA
GTAATTTTTTGGTAAGT--AGTTGTTTGTTT-AAATATAATTTTTGAAATTGAAATTCAA
TCAAATGTTTTTTA-AAGACTTAGACTTTTTAATAAAGTTGGCTTCTGCCCGGTGAGTTT
--TT-AACGGCAGTCTTAGCGTGAGGACATTAAGGTAGCAAAATAATTTGTGCTTTTATT
GGGTTCTAGTATGAATGAAGTTATTGGTTGATTTTTTATTTTTTTTTTTTATGAATTTAA
ATAGGTATAAAAATGTACTTGTACAGTTTTACAAAGATAAGTCTTTGGAAATTCTTTTTT
GATTTTTATAGTGTTTT-GTTATATTATTAAAAAATTTTCTAGGGTAGAATATTATATAT
T-TTGAAGAACTAAA-GGTAAGTTTAGGAATTACTCCAGAGTTAACAGAAAATCATACTT
AATCTAGTTCTTATAGTAGAGTAAGTTTTACATCGATGTTGTATTTAAGTATATTAAGGA
GGAGAAGATTTAATTTTTAAGACTGTTCTTCTTTTAATTAATTTAACGTGATATTAGTTT
AATTCATCGTGAGATAGAATTGTTTATCTTGATAATTGTTATTAATTAGTCTTATTAGTA
CGAAAGGAATGTTGTGAAAAGTTTAAAACTTTTTTGATCGGT--TGTT---TATTGTTTT
CTTTTTTTATGGTTGTATTGATTACTTTTTTGTTGATTTTGTTGTTGTATATGGTATGTT
TTTTGATGAGGTTGAAGGAGAATAATTTAAATAAAGTTAATTCTTTTGAAAGTGGTTTTT
TGAGACTGGTAAAAATTCAGAATTCTTTTAGGATTCATTTTTTTGTTTTAATATTGATAT
TTGTTATTTTTGATTTAGAGATTGTGATATTTTTGGGGTTGTTGGTGGTCGATGTTTCTT
CGGTGGTTAGTTTTTTTATGTTATTTTTGTTTGTTTTAGGGGGTTTTTATATGGAATGAT
TTTTTGGTAAGTTGATTTGGGTTGT---TTAAAG--------ATAGATTTTTTGATTTTT
TTGATGGTTTTTTTTTTGTTAATATTGTTGTTGATTTTGATTTTTTTGCCTAATTTTAGG
TTATTATTAAATTTGTTGGAGTGGGATTTTGTAGGGTTGAAGTTTAGTTTTTTTTTTAAT
AGATTGATTTTTTCTGTTATTTTGTTGTTGATTACTTTGAGAGTGGTTTTGTTTAGTAGT
TATTATTTAAATAGTGAATTGAATTTTGTTTATTATATGTTGATGTTGATGTTGTTTGTT
GGTTCTATGTTTATATTAAATTTTAGGAATGGGGTTTTTACTATAATAGTAAGCTGGGAT
TTGTTAGGTATTTCTAGTTTTTTTTTAGTTTTATTTTATAGAAATTGGGATAGAAATTCT
GGTGCTATGAATACGGCTTTAACAAATCGTGTGGGGGATTATTTTATTTTTTGTTTTTTT
AGTTCGTCATTGTTTAGAAGATATTATTTTTTTTCTTTTAGATTTTTTGTAGGTAGTGGT
TTATTGTTGTTGGTTTTTGCTTCTTTTACTAAAAGGGCTCAATATCCTTTTAGTAGCTGG
TTACCAAAGGCGATGAGTGCCCCCACTCCCGTGAGTTCTTTGGTTCACAGTAGGACATTG
GTGACTGCTGGTTTGATTTTATTGATAAATTTTGATTTAATGATTAGAAATTTTTTTGTT
ATGTTGTTTTTGTTATTGATTGGTTTATTTACGATGTTTTTTTCAAGTATTATGGCTTTG
TTTGAGGAAGATATGAAAAAG---GTGGTGGCTTTGAGAACTTTATCACAAATGGGTTTT
ATGATGTTTACTTTGGGGATGGGGTTGCATTTTATTTCTTTGTTACATTTATTGAGGCAT
GCTTTGTTTAAAAGTTGTTTGTTTATGCAAGTAGGTTATTTGATTCATAGAAATTTTGGA
CAACAGGATAGTCGTTTTTATGGTAATAACGGAGGATTGATTATGTTTGTTCAGTTGCAA
ATGGTGATTACGTTGTTTTGTTTGTGTGGTTTATTTTTTACTAGGGGCATAGTAAGTAAA
GATTTGATTTTAGAATTATTTTTTTTTAATAGTTATTATATGATGTTGGGTTTTTTTTTT
TTAATTTCTGTTTTTTTAACTTTTGGTTATAGTTATCGTTTGTGGAAGAGTTTGTTTCTT
AGATTTTCTAAAGTATTGATGGAGGTTGGTAGAAGTTTGTTAATGAATTATTTGAGTTTG
TGTTTGATTGTATTTTCTGTAATTTTTATATATTGGATGGGTGTGAATTTGTTGTGTTTG
CCCAGGTTTTTTTTATATATGGATATATATGTACCATTGTTGTATATTTTTTTAATTCTT
ATATTTTGTTATTTAGTTGTTAAATTTTTGTTAAAAGAATTAATTTATAAGTTTTTTGTT
GATTATTATACTAAAATTTTTTCTTTTAGAGGGTTAAATTTTAAGTTTGTTGATTGTGGT
TTGACAAGGTTGGGTG---TTAATGTTTTTT-ATATTTTTAGAATTTTTAGAAAATTTTT
TGTTGAAATAATAGGAAGAATAGGGTATAATAGTGTGGTGATTGTAGTTTTTTTTGTTTT
TTTAGTTCTGTGGGGTCTTAGTTT-AAGTATAAATATATGATTTGCATTTGTAAGATTTA
GATTCTATATGAGGGAA-------------------T-TGGGATTTTGTTAAAATTAA--
-TAGT---ATATTATATTATATATATATGA---TATTATATAAAATTTATATA--AATTT
TATATAATATTTTATAAAAAAA-T-GAACAAAA-GTTC-AT--ATATCACT---GAATCT
TTATATATTTTTAAAGTCTATAAA-GTTTCATTCAGAAAGAAACTTTT-TATAA----GA
CTTG--AGAATAAAGATTCAG-TTGTATATATTATATATATAATAAA-------------

>DF2_Acan
CAGTATATAGTTT--ATTATAAAATGTAGTGTTTGGGTTGCTAAGATTT-GTTACTGAAA
---GTTGAATTTGTAGTTTATTAAGAATAATTCATTTACAATGAATAGGTA-AGGAGTTC
TGTGAGTTTTATGTTGTTATTTTCTTTGTTTTTTAGTGTGATGAGTTATATGAATAATGA
TCCAATTAAGAGGAGTTTTTTTTTGATTTTTTCGATGTTGTTTTGTATGCCTGTGATGTC
TTTTGTAGGGTATGTATGATATTCTTATTTTGTTTGTATGCTTTTTTTGAGTGGGATTTT
TGTAATTTTGGTTTATTTTTCTAGTTTGTCGAGTTTTTTAGAATTTGGTGTTTATTTTTG
ATTTGTAGGGTTGGTTTTAACTTTGTTGTGTTTTAATTTGTTTGAG------GATTTTTT
TTTTGTTGGTTTTAGGGGGTTAACTGTTTTTTATTATGAATTGAATTTTTTTTTGTTGTT
TTATTTAGTTGTTGTTCTTTTATTTTTTATAAGATTTGTTAGTTATTATTTAAGTTTTTC
TGGGGCTTTACGAAGAGTTTAGATTATTTTTTTTTTTGTTAGATTATTAATGTTGATTTT
TAAGTGGTATCGTTTTATTTTTGTTTTGATTTCTTTGGAATTTCTAATGATGAG-GATTT
TTGTGAAGTTTTTTGAGGTTTTTAGCGGGATGTTGTTTTTTTTTTTTATGTGTCATTCGG
TGATTTCTAGAATTTTGGGTGTTGTAATTATGGTTGGGGGTGTGAAGTTTTATGGGAGTG
ATTTGAGAGTTTTTTGTAGATTTAAGTTAAGTGAAA-CTATTAATTTTCAAAATTAAAAA
TGGTTAG-TCTATATG------AGATAATAGTATAA---TTT---GTATATTTTATTTTC
AGTAAAATGGTTTTGAGTATCTT-----GTAAGGGTTTCTTTTATGGATTTAAAATTTGA
TTATGGTTTGTTAATGGTTAAAATGTTATTATTTAAATTTAATTTATTAAGTGGGCAATA
TTATTTTACCCCGGCAATTAATTATTTGTATAATATTAGTTCCAGAATAATCGGCTATGC
TAGTGAAATTTAATCTTTATTTTTGTTGGGGCATGAAATTTTTTG-TTGGTTTTTATGAA
TTTTAGGTAAAATTAAAATTTATATTTAGGG-GTTTTTATGTCATTAAGATTTT-GAAGG
CGAATTAGATTAGTACCTAATTAGTGAAAAA-TTAAATGTTCAGGAGTAAAGTGGTATTT
AAACTGAAAGAATATTGGCAGATTTT-CTAAATTATCTTTGGAGGTTGAGTGATAATTGA
GAACCCTCATTAACTACTTGATTTTTT-GGCTTATGTATGATCGTTTATTTTAAGCTTAA
GGTTTAGGATTTTAGGTTT----T-GACTGTAAAAATAGATATATATTTAGTTTATGATT
AAGTT-AATTTGACCTACAATATTTTGAATTGT--GGATTATTAAATTAGTATTAGTATG
AAATTGTAAAAGACAGTAAGAAAGTTTTTATATCTTTTTGAAGAGTATTTAGAAATGGTA
CAAATCATCCATCAATTGCCCACAGGGGAGTAAGTTGTAGTAAAGTAGATTTAGGGGAAC
CTGAATCTAATA-TTAAACTAAGTTAGAGTGTTTTGAAA-ACATTTTATAAGGGTTGTT-
-CCTTTTGGTTTT-AGGAGTTAGTTTAAAT----TGAGAATTATTGATTGTTGATCAGGA
GGTTT---ACTCTTAG-TTATAAGAATTTATTTTAATTGTTAAAATATTAGATTGTAAAT
CTAAAGATTTAGTTATTCTTGTTGATGATGTTTTTTTTTATGATTTTTTTAATAATGATT
TTTATTTTGCAGTCTGTAGCTTTTATTACTTTATATGAGCGTCATTTATTAGGGAGTAGG
CAAATTCGATTGGGTCCTACTAAGGTGAGTTTTATAGGAGTTTTGCAGGCGTTGTTAGAC
GGAGTTAAATTGTTGAAGAAGGAACAGATTTTGCCTTTATTTACTTCTGATTTGGTATTT
TTATTGGTGCCTGGTTTATCTTTTGTTTTGATGTATTTGGAGTGATTTTTGTTACCTTAT
TTTTATAGTTTTTTGAGGTTGGAGTATTCTTTGTTGTTTTTTTTGTGTTTGTTGGGTTTT
AGAGTTTATTCGGTTATAATTAGTGGTTATATTAGTAAGTCTAAGTATGGAATGATTGGG
GCTTTGCGAGCTAGAAGTCAAAGGGTTTCTTATGAAATTGCTTTTTCTATTTATTTGTTA
TCTGTTATGTTTGTATTGGGTTTGTTGATGTTTAAGGAAGGTTTTGAATTATTAATATTA
TTTATGTATTTGCCTTTTTTGATTATATTAATTGCTGAGTTGAATCGGGCTCCTTTTGAT
TTTGCTGAGGGAGAGAGAGAGTTGGTAAGAGGATACAATGTGGAGTTTGGAAGGGTGGCT
TTTGTTTTGTTGTTTTTGAGAGAATACGGGAGTTTGATTTTTTTTTGTGTTTTATATTCT
GTTTTGTTTTTTGGTTTTTCTTTGTTGATGGTTTATTTTATGTTTTCTTTGATGATTTTT
GTTCGTAGATCTTATCCGCGTTATCGTTATGATTTAATGATGAAGATGTTTTGATTTAAA
TTTTTACCGGTTTCTTTGATTTATTTGTTTTTTTTTTTTGTTGTTGGTTTGTTGTAG---
-------GAATTAATCAGGTTTTTTTGTTAGATGTGTTTTTGTTAGTTTTTTTACTGCAA
TATGTTTTTTATTTTGAGGAGGGAATATTAAGTGGATTTTTTAAAAATTTTTTGTTTGTA
TTATCAAATGTTTTTAGTTATGGTTTGAGTTATTCTATGAGTTATATGATTTCTTTTTTT
ACTTTTATTATTTTGTTATTATTTTGTTTTGGTGGTTATTTTTCTTATTCTTTTTGTGTT
TGTGGTATGTTGGAGTTTACTTTATTGTATGCTTTGGTGGCTTGACTGACTACGGTCTTA
GTTATGATTTCAAGAATGAAGGTTTCTGTTTATTTAAGTAAATCTGGAGATAAATTTTTG
AAGACTTTTAGAATATTGATAGTGGAGGTGGTTAGGGAATTGTCTCGTCCTATGGCTTTA
ACTATTCGTTTAACAGTTAATGTGATGGTAGGTCATTTAATTGTAGGTTTTTTGTATATA
AGGATTGAAGGGGTGTTAGGTAATGGTTATGTTTGGTTAATGGTTTTGGCTATTATGATG
GAGTGTTTTGTTTTTTTTATTCAGAGTTATATTTTTTCTCGTTTGATTTATTTATATTTA
AATGAATAGGAGG-TGTTAACTTAAGTTTAAAGTGTTAGATTTTTAATCTAAAAATGTTG
TTCACATCTTA--GTTAATATAGCATAAGAAATGTATTTGTTTTAAGAGCAAAAGATA-T
AA-ATTAACTAATGAGTT-GCTTAAGTCTTCTAAACTTATATTAGG-TGT-TCCTGCTCG
TTATTGTATGTGTTTTTTTTTTTTTTGGTTTTAAGGATGAGTATATTTGTTTTGTTAGTA
GATAATATTTTTTTTTGATGAAGGGTGTTTTTGATTATGACTTTGTTGATTGTTTTTATA
AATAAGAAATTTTTAAGATATAGAAGAATTTTTAATTATTTTGTTTTGCAGGAAAGTCTT
GGTTTAATTTTCTTGTTATTATATTTTGGTGGTTTTTTGCCTATGTTGATTATGATAATT
AAGATTGGAGTGGCTCCTTTTCATTTTTGGTTGTTTAAGGTTATTGATGGTATGTTTGGT
TTTAATTTGGTATGATTTTTAACAATTCATAAGTTGCCTTTCTTATTGGTTTTTTTGCAA
TTGTTTTATTTAAATATAGTTTTTTTTTTGTTAATTGGTTTATTGGTGTGTTTGTTTCAA
TTGTTTGTATTAAAGTCTTTTAAGAAGT-TGTTGTTGATTTCTACTGTTGAATCTTTTAG
GTGGGTTGTATTGGGTTTAGTAATGTCTTTTTTTAATGTATTGTATTTGTTTTTTTATTA
TTTAATTTTGATAATATTTTTGATTTATAAATTTGATAAGAATGGAGGAGGTCTGTTGGG
TTTTAGTTGGGAATTGGTGTTGGTATTTATGAATATACCTTTTAGAGTTGGTTTTTTTGT
TAAGATTATTTTATTGATGGAGTTTTTGAAGAGTTTTGGTATTTATGTGGTTGTAATTAT
ATTTTTAATGTTTTTAAGAGTTTTATCTTTAAGTTTTTGGTTGGTTATTTTAAGGGTTAA
AAATTTGTTATTTAGAAAGTATAGTGTTGTGAGTATGATTTATAGTTTTCCTTTAATAAT
AGTGGTGTTATTGTAGAAAA-GTTGTTTTTATCTCTAGTAAATATTTA-TTATGTTATCT
TGATAAGGTAGAGTTTTTTTGAGGTGAAGAATGTTAAATAGATAGTCTATGTTTGATTAC
GGATCAGAAAGGTGAACATTTTT--GTAATTTAGTTTAGTGAGAATTTTTATTTTTGGTG
TAAAGGGGGG-TTAGTTACA--GATTCTTTTAGTTTAA--TTATAAAATGTGACTTTGAA
GAGGTTAAGATAAAAG-GAATGTTGAATAGACAGAATTTTAAGAGTTTTTTTAGTTCTTT
AGTGGTTACTTTACCTAGGAGAAAGAGGTTAACTTTGGGTTGAAATTATGGTAGAATGTT
GGGAATAATTTTAGTTTTTCAGTTGTTAACTGGATTATTTTTATCTTTTTATTATGTTGC
GGATGGTTTAGTGGCTTTTAGTTCGGTTCAATATATTATATTTGATGTTAATTTGGGTTG
GTTATTCCGGATTTTTCATTTTAATGGGGCGAGTTTGTTTTTTATTTTTTTGTATTTGCA
TATTTTTAAGGGTTTGTTTATAGTTAGTTATCGGTTGAAAAAAGTTTGAGGTACGGGTTT
GTTGATTTTTTTGTTGATTATGATAGAGGCTTTTATGGGTTATGTTTTAGTTTGGGCTCA
AATAAGATTTTGAGCTGCGGTTGTAATTACTAGGTTATTGAGTGTTGTTCCTGTTTGAGG
TCAATTGATTGTGATGTGAATTTGAAGAGGTTTTGGAGTAACAAGGTCAACTTTAAAGTT
TTTTTTTGTTTTGCATTTTTTGTTACCTTGGCTATTGTTGGTTTTGGTTATGGTGCATAT
GATTTTTTTGCATAGTACTGGTAGAACTTCCAGTTTGTATTGTCATGGTGATTATGATAA
AATTAGTTTTGGTCCTTATTATTGGAATAAGGACTTTTATAATTTTTTAGTTTTTTTTGT
TTTTTTTTTGTTGGTTTTATTGAAGCCTTTTTATTTAGGGGATCCTGAAATGTTTGTTGA
GGCAGATCCTATGATGAGCCCAGTGCATATTGTTCCAGAATGGTATTTTTTGTTTGCCTA
TGCTATTTTGCGGGCTATTCCTAGTAAGGTTATGGGTGT-GTAGCTTTATTGATAAGAAT
TTTGTTGTTTTATTTTTTTTTATTGGTTAGTAATTATACGTCTTGTTTGGTAAATTTGAA
TAAGTTTTTAGTTTTTATATTTATTGTGGTTTCTGTAATGTTGAGTTGATTGGGTCAGTG
TTTGGTAGAGTATCCTTATTATGTTTTGAGTTTGGTTTTTTCTTTAATGTATTTTTTTTT
GGTTTTTTTAATATTATTTGTTTATTGGTTTAGGAAGAATTTGTTTTTTTAA-CACAAAT
AGTATAGTATGTATGTTGAATTTAGGTTTTAAAGGAA-TAATTTGTGTTTTGTATCATAA
TTTTCATATTTTAAGATTATCTAGTTATGCTTTTTATTTATTTTTTAGAACTTTAGGTAT
TACTAGTTCTTTGGTTTTGTTTTTTAAGTTTGGGTTGTATTTACCTTTTTTACTTAGATT
GTTGGTATTGTTATTTATTTCTTTTTTATGGGGTAAAGATGTTTCTTTAGAAGGTTTAAG
TGGGTATCATAATTTTTTT-GTTATGGGGGGGTTTAAGTTTGGTGTAATGTTGTTTATTT
TTAGTGAGGTTATATTTTTTTTTGGAATTTTTTGAGTGTTTTTTGATTCTGCTTTAGTAC
CTGCTCATGAGTTAGGGGGTGATTGATCATCATATGGATTGTCAATAGTTAATCCTTTTG
GGGTGCCATTGTTGAATACTATTATTTTGTTGAGTAGGGGGGTTAGAGTTACTTGAGCTC
ATTATAGTTTGTTGAGTAATAAGAGATGTTTAAATAGGATAGTTTTGACCTGTTTGTTGG
CTTTTTATTTTACTTTAGTTCAGTTAATGGAGTATAGAGAAGCTAGATTTTCTATTTCTG
ATGGTATTTATGGTAGAATTTTTTATTTGTCTACTGGTTTTCATGGTTTACATGTTTTGT
GTGGGGGGCTGTTTTTATTTTTTAATTTGTTGCGTTAA-TGAAGTGTCATTT--ATT-TA
A-CATCATTTGGGTTTGGAGTTCGGGATTTTGTATTGGCATTTTGTAGATGTAGTGTGAT
TATTTTTGTTTGTGTTTGTTTATTGGTGATCTTATTGCTAGAATAGTTTAAA-TTTAAGA
ATTTTTAATTTGTAATTAAAAGGTTT-GGCTAGTTTTGATAAGAGTTTTATTATTTAGTT
TTGTTCTATTTTTTTATCCTTATTTATTTTTTTTTGTTTTTATTTTTGTTAGTTTATTAA
TAATAAATAGAATTTCATGAATGGGTTTATTTATTTATGTGGATTCTAACGTATTTGTTT
TGTTAGTTTTAATGATGGTTTTTATTTATGGGGTGGTAGTAATTAGAGAGTTTAGTAGGA
GCCTTAAGTATTTGAGTATGATATTAATTATATTTTGTTATTTATTTTTTGTTTCTAGAA
ATATAATGATGTTATATATGTTTTTTGAATTGTCGATATTTCCTATTTTGGTGATAATTT
TAGGTTTTGGTTCGCAAATTGAGAAAATTGGGTCTAGGTATTATTTATTGTTTTATACTA
CTTTTTGCTCTTTACCTTTTTTATATGTTTATTTTAAAAGGGTTTTTTATTTTAGTTATA
ATTATTTTGATTTTTTTTTATCTTGAGAGATAATATTTATTTTATCTTTAAGTTTTATGG
TTAAGTTTCCTGTTTATTTTTTGCATTTGTGATTGCCTAAAGCTCATGTTGAAGCTCCAA
CTACGGCTAGAATATTGTTAGCTGGATTGTTATTAAAGTTAGGTACAGCAGGGTTTTTAC
GGATTTTGGGTTCTATAAATTTTTCGTATAATAATTTTTGGTTATTTTTATCATTGTTGG
GGATAATTTTATCTGCTTTTAGATGTTTGTTTCAAAGGGATTCTAAATCTTTAGCTGCTT
ATTCTTCTGTTACTCATATAAGATTTTTATTGTTGGCAATAAGGGTTTTATTTATTAGGG
GTAAAGTGGCAAGGATTTTGATAATATTAGCACACGGTTATACATCAACTTTAATGTTTT
ATTTAATCGGGGAGTTTTTCCATGTTAGATCAAGACGAATAATGTATTTTTTGAATGGGT
TGTTGGGGTCTAGTATAATTTATGGGTTGGTTTTTTTTTTAGTATTTTTGTCTAATAGGG
GGGTCCCACCTTCTTTATCATTTTTTTCGGAATTTATAATTATTGTTAATGTTATTTTGT
TGAGTAAGATTTTTTTTTTATTGGTTTTGGTTTATTTTATAGTATCTTTTTACTATAGTG
TTTATTTAATTGTTTGTTGTAGTATGGGTGGGAAGTTTTTGAGTTTGTTAAATTTTAAAG
TGGGCTACGGTGTTCCTGTGGTGATTATAATGTTTAATGTTTTTTGGTTGTCTTTGATAT
ATTAGTC--------TCTAGATT--AGAGTTTTTGTTTTTA-TAAGAGTGAAATTTTGAT
TGGAAGAAAAATTCTCTTACATTTATATATATAAGAAATATCAAAGTGGTTTGTCGGTTT
GGTTAGAAAGTTCTAATCATAAGGATATTGGTACTCTTTATTTTTTGTTTGGTTTGTGGT
CTGGTATGTTGGGAACTGCTTTATCTTTGATTGTTCGTTTGGAGTTGTCTAAGCCTGGAA
TGTTGTTGTCTAATGGGCAATTGTATAATTCAATTATTACGGCTCATGCTTTTTTGATAA
TTTTTTTTATGGTAATGCCTAGTATAATTGGTGGTTTTGGTAATTGAATGTTGCCTTTGA
TGTTGGGGGCTCCAGATATAAGTTTTCCTCGTTTGAATAATTTGAGTTTTTGATTGTTGC
CAACTTCGATGTTTTTGATTTTAGATTCTTGTTTTGTGGATATAGGATGTGGAACTAGTT
GGACTGTTTATCCGCCTTTGAGAAGTTTAGGTCATCCTGGTAGAAGGGTAGATTTGGCGA
TTTTTAGTTTGCATTGTGCTGGATTGAGTTCTATTTTGGGGGGTATTAATTTTATGTGTA
CGACGAAGAATATGCGAAGAAGTTCAATTTCTTTGGAACATATGAGTTTGTTTGTTTGAT
CTGTTTTTGTGACTGTTTTTTTGTTGGTATTGTCTTTACCTGTATTGGCGGGGGCTATTA
CTATATTATTAACTGATCGTAATTTAAATACTTCTTTTTTTGATCCTAGTTCTGGCGGTA
ATCCTTTGATTTATCAGCATTTGTTTTGATTTTTTGGTCATCCTGAGGTTTATGTTTTGA
TTTTGCCTGCTTTTGGGATTGTCAGGCAGTCTACTTTATATTTAACGGGTAAGAAGGAGG
TTTTTGGTTATTTGGGTATGGTTTATGCTATTTTGAGGATTGGTTTGATTGGTTGTGTGG
TTTGGGCTCATCATATATATACGGTTGGTATGGATTTAGATTCTCGTGCTTATTTTACTG
CGGCTACTATAGTTATTGCGGTTCCTACGGGAGTGAAGGTTTTTAGGTGGTTAGCGACTT
TATTTGGTATAAAG-ATATTGTTTCAACCTATTTTATTGTGGGTTTTAGGTTTTATTTTT
TT--ATTTACTATTGGGGGGTTAACTGGGGTTATATTGTCTAATTCTAGTTTGGATATTA
TTTTACATGATACTTATTATGTAGTTAGGCATTTTCATTATGTTTTAAGGTTGGGGGCTG
TTTTTGGTATTTTTACTGGTATTAGTCTTTGATGAAGGTTCATGACTGGTTGTGTTTATA
ATAAGTTGTACATAGTGGTAATGTTTTTTTTGATGTTTTTAGGTGTGAATTTGACTTTTT
TTCCTTTGCATTTTGCTGGTTTGCATGGGTATCCTCGTAAGTATTTGGATTATCCTGATG
TTTATTCGGTTTGAAATGTTATTTCATCTTTTGGGTCTTTAGTTAGTGTTTTTGCTTTAT
TTATGTTTATTTTTTTGTTGTTGGAGTCTTTTTTTAGATATCGTTTGTTGTTGTTGGATA
ATTATTATAATAGAAGTCCTGAATATAGGTATAGAAGTTATGTTTTTGGCCATAGTTATC
AATCGGAAGTTTATTTTAGAAGAAGGAATTTAAAGTGTTA--GAACTTTTAGTATAATGT
T--ATGTATTTTTAATTGCAAATTAAAAGGTAAAAAGTTTT---TGATAAGATAGGATAA
GAT-AGTCTGAGAGGTTCATATCCTTTAGGTGTTTT-CTCTTGTTGTTTAGGAAAGATTT
AGTATAGG--AGTATAAATTATTGTCAATAATTAGGATAA-ATCTTTG---GATTCTTTA
GTATAAAA---TAGTATAATTGATTTCCAATCAGTTGGTTTTAAGAGTTATTGAACTATT
TTCAGGGTTA----TAATTTGGGTTTTTCAGGTAGTGTTTTTAGTATTTA-TATAGATTG
ATTTCATGGTTTTAATTGTAGTTTGTTGTTGGGAATTTTAGTGTTTGTAACTTTACTTTT
TTGTTTGTTGATTTTTGGTGGATTTTTTTTTAAGTATAAGGAGATGGAGTATCAGTTTGG
GGAGTTGTTGTGTAGTATTTTTCCGACGTTGGTTTTATTGATGCAGATGGTTCCTTCTTT
GAGGATTTTGTATTATTATGGTTTGATAAATCTTGATAGAAATTTGACAGTTAAGGTTGT
TGGTCATCAATGATATTGAAGTTATGAATTTGGGGATATTCCTGGTTTGGAGTTTGATTC
TTATATAAAGTCTTTAGATCAGTTGGATTTGGGAGAACCTCGTTTATTGGAGGTGGATAA
TCGTTGTGTTTTACCTGAGGGTATTAATCTTCGTTTTTGTATTACATCTGCTGATGTAAT
TCATTCTTGGGCTTTACCAAGTATGTCTTTAAAGTTGGATGCTATGAGGGGGATTTTAAG
AATTTTGAGGTATAGATTTTCAAATTTGGGAATTTTTTATGGGCAATGTTCTGAGATTTG
TGGTGCTAATCATAGATTTATACCTATTGCTATTGAGGTGACTTTGTTAGAAAATTTTAA
GGATTGGTGTAATATAAATTTAGATTA--------GCTTAATAGTTTAA-TTAAAAATTT
TTATTTGTGGTGTAAGAGATTTTTAGGCTTTAGTTTAATGTTTTTTAAATTTTGATATTG
CATATCGTTTAAAGAAAATTTTATAGG-AATAAATAATAGAAAGAGAAAGTAGAAGATTA
ATTTATTTTATTGTTTCAAAA-TAAGAATTATTAATTTTAGTGTTGAAAAGTCGCTTTTT
TTGATATCTGTTTTATTGTTTA---ATATTAGAAATTTATATTATAC-GGAAAA-AATTT
GGATTAAATAGAATTTGAAGTTTTTTTATTATTAGTTTTATAACTGTTGTT-TTT-TTG-
--TTAAATGTTTTTTTTTTT-GTTTAATAGATTTTTATTAAATTTATAATTTTGAAATTA
GTAATTTTTTGGTAAGT--AGTTGTTTGTTT-AAATATAATTTTTGAAATTGAAATTCAA
TCAAATGTTTTTTA-AAGACTTAGACTTTTTAATAAAGTTGGCTTCTGCCCGGTGAGTTT
--TT-AACGGCAGTCTTAGCGTGAGGACATTAAGGTAGCAAAATAATTTGTGCTTTTATT
GGGTTCTAGTATGAATGAAGTTATTGGTTGATTTTTTATTTTTTTTTTTTATGAATTTAA
ATAGGTATAAAAATGTACTTGTACAGTTTTACAAAGATAAGTCTTTGGAAATTCTTTTTT
GATTTTTATAGTGTTTT-GTTATATTATTAAAAAATTTTCTAGGGTAGAATATTATATAT
T-TTGAAGAACTAAA-GGTAAGTTTAGGAATTACTCCAGAGTTAACAGAAAATCATACTT
AATCTAGTTCTTATAGTAGAGTAAGTTTTACATCGATGTTGTATTTAAGTATATTAAGGA
GGAGAAGATTTAATTTTTAAGACTGTTCTTCTTTTAATTAATTTAACGTGATATTAGTTT
AATTCATCGTGAGATAGAATTGTTTATCTTGATAATTGTTATTAATTAGTCTTATTAGTA
CGAAAGGAATGTTGTGAAAAGTTTAAAACTTTTTTGATCGGT--TGTTGTTCATTGTTTT
CTTTTTTTATGGTTGTATTGATTACTTTTTTGTTGATTTTGTTGTTGTATATGGTATGTT
TTTTGATGAGGTTGAAGGAGAATAATTTAAATAAAGTTAATTCTTTTGAAAGTGGTTTTT
TGAGACTGGTAAAAATTCAGAATTCTTTTAGGATTCATTTTTTTGTTTTAATATTGATAT
TTGTTATTTTTGATTTAGAGATTGTGATATTTTTGGGGTTGTTGGTGGTCGATGTTTCTT
CGGTGGTTAGTTTTTTTATGTTATTTTTGTTTGTTTTAGGGGGTTTTTATATGGAATGAT
TTTTTGGTAAGTTGATTTGGGTTGT---TTAAAG--------ATAGATTTTTTGATTTTT
TTGATGGTTTTTTTTTTGTTAATATTGTTGTTGATTTTGATTTTTTTGCCTAATTTTAGG
TTATTATTAAATTTGTTGGAGTGGGATTTTGTAGGGTTGAAGTTTAGTTTTTTTTTTAAT
AGATTGATTTTTTCTGTTATTTTGTTGTTGATTACTTTGAGAGTGGTTTTGTTTAGTAGT
TATTATTTAAATAGTGAATTGAATTTTGTTTATTATATGTTGATGTTGATGTTGTTTGTT
GGTTCTATGTTTATATTAAATTTTAGGAATGGGGTTTTTACTATAATAGTAAGCTGGGAT
TTGTTAGGTATTTCTAGTTTTTTTTTAGTTTTATTTTATAGAAATTGGGATAGAAATTCT
GGTGCTATGAATACGGCTTTAACAAATCGTGTGGGGGATTATTTTATTTTTTGTTTTTTT
AGTTCGTCATTGTTTAGAAGATATTATTTTTTTTCTTTTAGATTTTTTGTAGGTAGTGGT
TTATTGTTGTTGGTTTTTGCTTCTTTTACTAAAAGGGCTCAATATCCTTTTAGTAGCTGG
TTACCAAAGGCGATGAGTGCCCCCACTCCCGTGAGTTCTTTGGTTCACAGTAGGACATTG
GTGACTGCTGGTTTGATTTTATTGATAAATTTTGATTTAATGATTAGAAATTTTTTTGTT
ATGTTGTTTTTGTTATTGATTGGTTTATTTACGATGTTTTTTTCAAGTATTATGGCTTTG
TTTGAGGAAGATATGAAAAAG---GTGGTGGCTTTGAGAACTTTATCACAAATGGGTTTT
ATGATGTTTACTTTGGGGATGGGGTTGCATTTTATTTCTTTGTTACATTTATTGAGGCAT
GCTTTGTTTAAAAGTTGTTTGTTTATGCAAGTAGGTTATTTGATTCATAGAAATTTTGGA
CAACAGGATAGTCGTTTTTATGGTAATAACGGAGGATTGATTATGTTTGTTCAGTTGCAA
ATGGTGATTACGTTGTTTTGTTTGTGTGGTTTATTTTTTACTAGGGGCATAGTAAGTAAA
GATTTGATTTTAGAATTATTTTTTTTTAATAGTTATTATATGATGTTGGGTTTTTTTTTT
TTAATTTCTGTTTTTTTAACTTTTGGTTATAGTTATCGTTTGTGGAAGAGTTTGTTTCTT
AGATTTTCTAAAGTATTGATGGAGGTTGGTAGAAGTTTGTTAATGAATTATTTGAGTTTG
TGTTTGATTGTATTTTCTGTAATTTTTATATATTGGATGGGTGTGAATTTGTTGTGTTTG
CCCAGGTTTTTTTTATATATGGATATATATGTACCATTGTTGTATATTTTTTTAATTCTT
ATATTTTGTTATTTAGTTGTTAAATTTTTGTTAAAAGAATTAATTTATAAGTTTTTTGTT
GATTATTATACTAAAATTTTTTCTTTTAGAGGGTTAAATTTTAAGTTTGTTGATTGTGGT
TTGACAAGGTTGGGTG---TTAATGTTTTTT-ATATTTTTAGAATTTTTAGAAAATTTTT
TGTTGAAATAATAGGAAGAATAGGGTATAATAGTGTGGTGATTGTAGTTTTTTTTGTTTT
TTTAGTTCTGTGGGGTCTTAGTTT-AAGTATAAATATATGATTTGCATTTGTAAGATTTA
GATTCTATATGAGGGAA-------------------T-TGGGATTTTGTTAAAATTAA--
-TAGT---ATATTATATTATATATATATGA---TATTATATAAAATTTATATA--AATTT
TATATAATATTTTATAAAAAAA-T-GAACAAAA-GTTC-AT--ATATCACT---GAATCT
TTATATATTTTTAAAGTCTATAAA-GTTTCATTCAGAAAGAAACTTTT-TATAA----GA
CTTG--AGAATAAAGATTCAG-TTGTATATATTATATATATAATAAA-------------

>SC_Acan
CAGTATATAGTTT--ATTATAAAATGTAGTGTTTGGGTCGCTAAGATTT-GTTACTGAGA
---GTTGAATTTGTAGTTTATTAAGAATAATTCATTTACAATGAGTAGGTA-AGGAGTTC
TGTGAGTTTTATGCTGTTATTTTCTTTGTTTTTTAGTATGATGAGTTATATGAATAATGA
TCCTATTAAAAGGAGTTTTTTTTTGATTTTTTCGATGTTGTTTTGTATACCTGTGATGTC
TTTTGTGAGGTATGTATGGTACTCTTATTTTGTTTGTATACTTTTTTTGAGTGGGATTTT
TGTGATTTTAGTTTATTTTTCTAGTTTGTCGAGTTTTTTGGAATTTGGAGTTTATTTTTG
GTTTGTAGGGTTGACTTTAACTTTGTTGTGTTTTAGTTTGTTTGAG------GATTTTTT
TTTTGTTGGTTTTAGGGGGTTGACTGTGTTTTATTATGATTTGAATTTTTTTTTGTTGTT
TTATTTGATTGTTGTTCTTTTGTTTTTTATAAGGTTTGTTAGTTATTATTTAAGTTTTTC
TGGGGCTTTACGAAGAGTTTAGATTATTTTTTTTTTTGTTAGATTGTTAATGTTAATTTT
TAAGGGATATCGTTTTATTTTTGTTTTGATTTCTTTGGAGTTTTTGATGATAAG-AGTTT
TTGTGAAGTTTTTTGAGGTTTTTAGTGGGATGATGTTTTTTTTTTTTATATGTCATTCAG
TGATTTCTAGAATTTTAGGTGTTGTAATTATGGTTGGTGGTGTTAAGTTTTATGGGAGTG
ATTTAAGAGTTTTTTGTAGATTTAAGTTAAGGAAAAACTATTAATTTTCAAAATTAAAAA
TGATTGG-TCTATATGGG----AGATAGTAGTATAA---TTTT--GTATATTTTATTTTC
AATAAAATGGT--TGAGTATCTT-----GTAAGGATTTCTTTTATGGATTTTAAATTTGA
TTATGGTGTGTTAATGGTTAAAATGTTATTATTTAAATATAATTTATTAAGTGGGCAATA
TTATTATACCCCGGCAACTAATTATTTGTATAATATTAGTTCCAGAATAATCGGCTATGC
TAATGAAATATAATCTTTATTTTTGTTAGGGCATGAAATTTTTTT-GTTGGTTTTACGAA
TTTTAGGTAAAATTAAGATTTGTGTTTAGAGAGTTTTTATGTCATTAAGATTTT-GGGGG
CGAATTAGATTAGTACCTAATTAGTGAAAAA-TTAAATGTTCAGGAGTAAAGTGGTATTT
AAACTGAAAGAATAATGGCAGCTTTTTCTAAATTATCTCTGGAGGGTGAGTGATAAATGA
GAACCCCCATTAACTACTTGGTTTTTTTGGCTTATGTATGATCGTTTATTTTAAGCTTAA
GGTTTAGGATTTTAGGTTTA---TTGACTGTAAAAATAGATATATATTTAGTTTATGATT
AAGTT-AATTTGACCTACAATATTTTGAATTAT--GGATTATTAAATTAGTATTAGTATG
AAATTGTAAAAGACAGTAAGAAAGTTTTTATATCTTTTTGAAGAGTATTTAGAAATGGTA
CAAATCATCCATCAATTGTCCACAGGGGAGTAAGTTGTAGTAAAGTAGATTTAGGGGCCC
CTGAATCTAATA-TTAAACTAAGG-GAAGTGTTTTGAAACACCTTTAGTAAGGATTTTC-
-CCTTTTGGTTTT-AGGAGTTAGTTTAAAT----TGAGAATTATTGATTGTTGATCAGGG
GGTTT---ACTCTTAGGTTAAAAGGATTTATTTTAATTTTTAAAATATTAGATTGTAAAT
CTAAAGATT--GTTATTCTTGTTGATGATGTTTTTTTTTATGGTTTTTTTAATAATGATT
TTTATTTTGCAGTCTGTAGCTTTTATTACTTTGTATGAGCGTCATTTGTTAGGGAGTAGA
CAAATTCGGCTAGGTCCTACTAAAGTGAGTTTTATAGGAGTTTTGCAGGCTTTGTTGGAT
GGGGTTAAATTGTTGAAGAAAGAACAAATTTTGCCTCTGTTTACTTCTGATTTGGTATTT
TTAATAGTTCCGGGTTTATCTTTTGTTTTGATGTATTTGGAGTGATTTTTGTTACCATAT
TTTTATAGTTTTTTAAGGTTGGAGTATTCTTTGTTGTTTTTTTTTTGTTTGTTGGGTTTT
AGAGTTTATTCGGTTATAATTAGTGGTTATATTAGTAAGTCTAAGTATGGGATAATTGGA
GCTTTGCGGGCGAGAAGTCAGAGGGTTTCTTATGAAATTGTTTTTTCTATTTATTTGTTA
TCTGTTATATTTGTATCAGGTTTATTGATGTTTAAGAAAGGTTTTGAATTATTAATATTA
TTTATGTATTTGCCTTTTTTAATTATATTAATTGCTGAGTTGAATCGGGCTCCTTTTGAT
TTTGCTGAAGGGGAAAGAGAATTGGTGAGAGGGTATAATGTGGAGTTTGGAAGGGTGGCT
TTTGTTTTGTTGTTTTTGAGAGAGTATGGGAGTTTGATTTTTTTTTGTGTTTTATATTCT
GTTTTGTTTTTTGGTTTTTCTTTGTTGATGGTTTATTTTATGTTTTCTTTGATGATTTTT
GTTCGTAGATCTTATCCACGTTATCGTTATGATTTGATGATGAAGATGTTTTGATTTAAA
TTTTTGCCGGTTTCTTTGATTTATTTATTTTTTTTTTTTGTTGTTGGTTTGTTGTAAAA-
------AGAATTAATCAAGTTTTTTTGTTAGATGTGTTTTTGTTAGTTTTTTTATTGCAA
TATGTTTTTTATTTTGAGGAAGGGATATTGAGTGGATTTTTTAAAGAATTTTTGTTTGTA
TTGTCAAATGTTTTTAGTTATAGTTTGAATTATTCTATGAGTTATATGATTTCTTTTTTT
ACTTTTATTGTTTTGTTGGTGTTTTGTTTTGGGGGTTATTTTTCTTATTCTTTTTGTGTT
TGTGGTATGCTGGAGTTTACTTTATTGTATGCTTTGATGGCTTGATTGACTACGGTTTTA
GTTATGATCTCGAGAATGAAGGTTTCTGTTTATTTAAGTAAATCTGGAGATAAATTTTTG
AAGACTTTTAGAATATTGATAGTGGAGGTGGTTAGAGAATTGTCTCGTCCTATGGCTTTA
ACTATTCGTTTAACTGTTAATGTAATAGTGGGTCATTTAATTGTAGGTTTTTTGTATATA
AGGATTGAGTTGGTGTTAGGAAATAGTTATGTTTGGTTAATAGTTTTAGCTATTATGATG
GAGTGTTTTGTTTTTTTTATTCAGAGTTATATTTTTTCTCGTTTGATTTATTTGTATTTA
AATGAATAGTGGGATGTTAACTTAAGTTTAAAGTGTTAGATTTTTAATCTAAAAATGTTT
TTCACATCTTG--GTTAATATAGCATAAGAAATGTGTTTGTTTTAAGAGCAAGAGATA-T
AAGATTAACTAATGAGTT-GTTTAAGTCTTCTAAACTTATATTAGG-TGT-TCCTGCTCA
TTATTGTATATGTTTTTTTTTTTTATGGTTTTAATGATGAGTGTATTTGTTTTGTTGGTA
GATAATATTTTTTTTTGATGAAGGGTGTTTTTGATTATGACTTTGTTGATTATTTTTATA
AATAAGAAGTTTTTAAGATATAGAAGAATTTTTAATTATTTTGTTTTACAGGAAAGTCTT
GGTTTGATTTTTTTATTGTTATATTTTGGTGGTTTTTTGCCTATGTTGATTATGATAATT
AAGATTGGGGTGGCTCCGTTTCATTTTTGGTTGTTTAAGGTTATTGAGGGTATGTTTGGT
TTTAATTTAGTATGATTTTTAACAGTTCATAAGTTACCTTTTTTACTGGTTTTTTTGCAA
TTGTTTTATTTAAATATAGTTTATTTCTTGTTAGTTGGTTTATTGTTGTGTTTGTTTCAA
TTGTTTATACTGAAATCTTTTAAAAAGT-TGTTATTGATTTCTACTGTTGAGTCTTTTAG
GTGGGTTGTATTAGGTTTAGTGATGTCTTTTTTTAATGTATTGTATTTGTTTTTTTATTA
TTTAATTTTGATAATATTTTTGATTTATAAATTTGATAAGAATGAAGG---TTTGGTGGG
TTTTAGTTGGGAATTGGTGTTGGTATTTATAAATATACCTTTTAGGGTTGGTTTTTTTGT
TAAGATTATTTTATTGATGGAGTTTTTGAAGAATTTTGGTATTTATGTAATTGTAATTAT
ATTTTTAATGTTTTTAAGAGTTTTGTCTTTAAGTTTTTGGTTGGTTTTTTTAAGGGTTAA
AAAATTGTTATTTGGAAAGTATAGTGTTGTAGGGATGATTTATAGTTTTCCTTTAATATT
GATGGTGTTATTATAGAAAA-GTT--TTTCATCTTTAGTAAATATTTA-TTATGTTATCT
TGATAAGGTAGAGTTTTG---AGATGAAGAATGTTAAATAGATAGTCTATGTTTGATTAC
GGATCAGAAAGGTGAACATTTTT--GTAATTTAGTTTAGTGAGAATTTTTATTTTTGGTG
TAAAGGGGA--TTAGTTACA--GATTCTTTTAGTTTAA--TTATAAAATATGACTTTGAA
GAGGTTAAGATGAAGA-GGATGTTGAATAGACAGAATTTTAAGAGTTTTTTTAGTTCTTT
AGTAGTTACTTTGCCCAGGAGAAAGAGGTTAACTTTAGGTTGAAATTATGGTAGAATGTT
GGGAATAATTTTGGTTTTTCAATTGTTAACTGGTTTATTTTTATCTTTTTATTATGTTGC
GGATGGTTTAGTAGCTTTTAGTTCGGTTCAATATATTATATCTGATGTTAATTTGGGTTG
GTTGTTTCGGATTTTTCATTTTAATGGGGCAAGTTTGTTTTTTATTTTTTTGTATTTGCA
TATTTTTAAAGGTTTGTTTATGGTTAGTTATCGGTTAAAAAAAGTTTGAGGTACTGGTTT
ATTAATTTTTTTGTTAGTTATGATGGAGGCTTTTATAGGTTATGTTTTAGTTTGAGCTCA
AATAAGATTTTGAGCTGCGGTTGTAATTACTAGGTTGTTAAGTGTTGTCCCTGTTTGAGG
TCAGTTGATTGTTATGTGAATTTGAAGAGGTTTTGGGGTAACAAGGTCAACTTTAAAATT
TTTTTTTGTTTTACATTTTTTATTACCATGGTTATTGTTGGTTTTGGTTGTAGTGCATAT
GATTTTTTTACATAGTACTGGTAGAACTTCTAGTTTGTATTGTCATGGTGATTATGATAA
AATTAGTTTTGGTCCTTATTATTGGAATAAAGACTTTTATAATTTATTAGTTTTTTTTGT
TTTTTTTTTGTTAGTTTTGTTGAAACCTTTTTATTTGGGAGATCCTGAAATGTTTGTTGA
GGCAGATCCTATGATGAGACCGGTACATATTGTTCCAGAGTGATATTTTTTATTTGCTTA
TGCTATTTTGCGGGCTATCCCTAATAAGGTTATGGGTGTTGTAGCTTTGTTGATAAGAAT
TTTGTTATTTTATTTTTTTTTATTGGTTAGTAATTATACATCTTGTTTGGTAAATTTGAA
TAAGTTTTTGGTTTTTATGTTTATTGTGGTTTCTGTGATGTTAAGTTGATTGGGTCAATG
TTTGGTAGAATATCCTTATTATGTTTTGAGTTTATTTTTTTCTTTAATATATTTTTTTTT
AGTTTTTTTTATGTTATTTGTTTATTGGTTTAGAAAGAATTTGTTTTTTTAAACACAAGT
AGTATAGTATGTATATTGAATTTAGGTTTTAAAGGAA-TAATTTGTGTTTTGTATCATAA
TTTTCATATTTTGAGGTTATCGAGTTATGCTTTTTATTTATTTTTTAGAACTTTAGGTAT
TACTAGTTCTTTGGTTTTGTTTTTTAAGTTTGGTTTGTATTTACCTTTTGTATTTGGGTT
GTTGGTGTTGTTATTTGTTTCTTTTTTATGGGGTAAAGATATTTCTTTAGAAGGTTTGAG
GGGATATCATAATTTTTTT-GTTATGGGGGGGTTTAAGTTTGGTGTAATATTGTTTATTT
TTAGTGAGGTTATATTTTTTTTTGGAATTTTTTGAGTGTTTTTTGATTCTGCTTTAGTGC
CTGTTCATGAATTAGGTGGTGATTGATCATCTTATGGTTTGTCGATGGTTAATCCTTTTG
GGGTGCCGTTATTGAATACTATTATTTTGTTGAGTAGGGGGGTTAGAGTTACTTGAGCTC
ATTATAGTTTATTAAGTAATAAGAGATGTTTAAATAGGATAGTATTGACTTGTTTGTTGG
CTTTTTATTTTACTTTAGTTCAGTTAATGGAGTATAGAGAGGCTAGATTTTCTATTTCCG
ATGGTATTTATGGTAGAATTTTTTATTTGTCTACAGGTTTTCATGGTTTACATGTTTTGT
GTGGAGGGTTGTTTTTATTTTTTAATTTGTTACGTTTAGTAAAGTGTCATTTTAATTATA
ATCATCACTTAGGTTTAGAGTTTGGGATTTTGTATTGACATTTTGTAGATGTAGTGTGAT
TGTTTTTGTTTGTATTTGTTTATTGGTGATCTTATTGCTAGAATAGTTTAAA-TTTAAGA
ATCTTTAATTTGTAATTAAAGGGTTT-GGCTAGTTTTGATAAGAGTTTTATTATTTGGTT
TTGTTATATTTTTTTATCCTTATTTATTTTTGTTTGTTTTTATTTTTGTCAGTTTGTTAA
TAATAAATAGAATTTCATGAATGGGTTTATTTATTTATGTGGATTCTAATGTGTTTGTTT
TATTAGTTTTAATGATGGTTTTTATTTATGGGGTGGTAGTAATTAGAGAATTTAATAGGA
ATCTTAAGTATTTGAGTATGATGTTAATTATACTTTGTTATTTATTTTTTGTTTCTAGAA
ACATAATGATGTTATATATGTTTTTTGAATTGTCGATATTTCCTATTTTAGTGATGATTT
TAGGTTTTGGCTCGCAAATTGAAAAAATTGGGTCTAGGTATTATTTATTGTTTTATACTA
CTTTTTGTTCTTTACCTTTTCTATATGTTTATTTTAAGAGGGTTTTTTATTTTAGTTATA
ATTATTTTGATTTTTTTTTATCTTGAGAGATATTGTTTATTTTATCTTTAAGTTTTATGG
TTAAGTTTCCTGTTTATTTTTTGCATTTATGGTTGCCTAAAGCTCATGTTGAAGCTCCGA
CTACGGCTAGAATGTTATTAGCTGGGTTGTTATTAAAGCTAGGTACAGCAGGGTTTTTAC
GAATTTTGGGTTCTATAAATTTTTCGTATAATAATTTTTGATTATTTTTATCGTTGTTGG
GGATAATTTTGTCTGCTTTTAGGTGTTTGTTTCAAAGGGATTCTAAATCTTTGGCTGCCT
ATTCTTCTATCACCCATATAAGATTTTTATTGTTGGCAATGAGGGTTTTATTTATTAGTG
GTAAAGTGGCGGGAATTTTAATGATATTAGCACATGGTTATACATCGACTTTAATGTTTT
ATTTAATTGGGGAGTTTTTTCATGTTAGATCAAGACGAATAATGTATTTTTTAAATGGAT
TGTTGGGATCTAGTATAATTTATGGGTTGGTTTTTTTTTTAGTATTTTTATCTAATAGGG
GGGTTCCACCTTCTTTATCCTTTTTTTCGGAGTTTATAATTATTGTTAATGCTATTTTGT
TGAGTAAGATTTTTTTTTTGTTGGTTTTGGTTTATTTTATAGTATCTTTTTATTATAGTG
TTTATTTAATTGTTTGTTGTAGTATGGGTGGGAAATTTATGAGTTTGTTAAATTTTAAAG
TGGGTTATAGTGTTCCTGTGGTGATTATAATGTTTAATGTTTTTTGGTTGTCTTTGATAT
ATTAGTG--------TCTCTAGTTTAGAGTTTTTATTTTTA-TAAGAGTGAAATTTTGAT
TGGAAGAAAAATTCTCTTACATTTATATATATAAGAAATATCAAAGTGGTTTGTCGATTT
GGTTAGAGAGTTCTAATCATAAGGATATTGGTACTCTTTATTTTTTGTTTGGATTGTGGT
CGGGTATGTTAGGTACTGCTTTATCTTTGATTGTTCGTTTGGAGTTGTCTAAGCCTGGGA
TGTTGTTATCTAATGGGCAGTTGTATAATTCAGTTATTACGGCTCATGCTTTTTTGATGA
TTTTTTTTATGGTGATACCTAGTATGATTGGTGGTTTTGGTAATTGAATGTTGCCTTTGA
TGTTGGGGGCTCCGGATATGAGTTTTCCTCGTTTGAATAATTTGAGTTTTTGATTGTTGC
CAACTTCAATGTTTTTGATTTTAGATTCTTGTTTTGTAGATATAGGATGTGGAACTAGTT
GAACTGTTTATCCACCTTTGAGAAGTTTGGGTCATCCTGGTAGGAGAGTAGATTTGGCGA
TTTTTAGTTTGCATTGTGCTGGGTTGAGTTCTATTTTAGGGGGTATTAATTTTATGTGTA
CTACGAAGAATATGCGAAGAAGTTCGATTTCTTTGGAGCATATGAGTTTGTTTGTTTGAT
CTGTTTTTGTAACTGTTTTTTTGTTGGTATTATCTTTGCCTGTTTTGGCAGGGGCTATTA
CTATGTTATTAACTGATCGTAATTTAAATACTTCTTTTTTTGATCCTAGTTCTGGGGGTA
ATCCTTTGATTTATCAGCATTTGTTTTGATTTTTTGGTCATCCTGAGGTTTATGTTCTAA
TTTTGCCTGCTTTTGGGATTGTTAGACAGTCTACTTTATATTTGACTGGTAAGAAGGAGG
TTTTTGGTTATTTGGGTATGGTTTATGCTATTTTGAGAATTGGTTTGATTGGTTGTGTGG
TATGGGCTCATCATATATATACGGTTGGTATGGATTTAGATTCTCGTGCTTATTTTACTG
CGGCTACTATGGTTATTGCGGTTCCTACTGGAGTAAAGGTTTTTAGGTGGTTAGCAACTT
TATTTGGTATAAAA-ATGTTGTTTCAGCCTATTTTATTGTGGGTTTTGGGTTTTATTTTT
TT--ATTTACTATTGGGGGGTTAACTGGGGTTATGTTATCTAATTCTAGTTTGGATATTA
TTTTACATGATACTTATTATGTGGTTAGACATTTTCATTATGTTTTAAGATTGGGGGCTG
TTTTTGGTATTTTTACAGGTATTAGTCTTTGATGGAGGTTTATGACTGGTTGTGTTTATA
ATAAGTTGTATATAGTGGTGGTGTTTTCTTTGATGTTTTTAGGTGTGAATTTGACTTTTT
TTCCTTTGCATTTTGCTGGTTTACACGGTTATCCTCGTAAATATTTGGATTATCCCGATG
TTTATTCGGTTTGAAATGTTATTTCTTCTTTTGGGTCTTTAGTGAGTGTTTTTGCTTTAT
TTATGTTTATTTTTTTGTTGTTGGAGTCTTTTTTTAGATATCGTTTGTTGTTATTGGATA
ATTATTATAATAGAAGTCCTGAATATAGGTTTAGAAGTTATGTTTTTGGTCATAGTTATC
AGTCGGAAGTTTATTTTAGAAGAAGGGGGTTAAAGTGTTA--GAACTTTTAGTATAATG-
---ATGTATTTTTAATTGCAAATTAAAAGGTGAAGGGTTTT---TGATAAGATAGGATAA
GAT-AGTCTGAGAGGTTCATATCCTTTAGGTGTTTT-CTCTTGTTGTT-AAAAAAGATTT
AGTATAGAA-AGTATAATTTATTGTCAATAATTAGGATAA-ATCTTTG---GATTCTTTA
GTATAAAT---TAGTATAGTTGATTTCCAATCAGTTGGTTTTAAGAGTTATTGAATTATT
TTCAGGGTTA----TAATTTGGGTTTTTCAGGTAGTGTTTTTAGTGTTTA-TATAGATTG
ATTTCATGGTTTTAATTGTAGTTTGTTGTTGGGAATTTTGGTGTTTGTAACTTTACTTTT
TTGTTTGTTGATTTTTGGTGGATTTTTTTTTAAGTATAAGGAGATGGAGTATCAGTTTGG
GGAGTTGTTGTGTAGTATTTTTCCAACGTTGGTTTTATTGATGCAGATGATTCCTTCTTT
GAGGATTTTGTATTATTATGGTTTGATAAATCTTGATAGGAATTTGACAGTTAAGGTTGT
TGGTCATCAATGATATTGAAGTTATGAATTTGGGGATATTCCTGGTTTGGAGTTTGATTC
TTATATAAAGTCTTTGGATCAGTTGGATTTGGGAGAACCTCGTTTATTGGAGGTGGATAA
TCGTTGTGTTTTACCTGAGGGTATTAATCTTCGTTTTTGTATTACATCTGCTGATGTAAT
TCATTCTTGGGCTTTGCCGAGAATGTCTTTAAAGTTGGATGCTATGAGAGGGATTTTAAG
AATTTTAAGATATAGATTTCCGAATTTGGGAATTTTTTATGGGCAATGTTCTGAGATTTG
TGGTGCTAATCATAGGTTTATACCTATTGCTATTGAAGTGACTTTGTTAGAAAATTTTAA
GGATTGATGTAATATTAATTTAGATTA--------GCTTAATAGTTTAA-TTTAAAATTT
TTATTTGTGGTGTAAGAGATTTTTAGGCTTTATTTTAATATTTTTTAAATTTTGATATTG
CATATCGTTTAAAGAAAATTTTATAGG-AATAAAAAATAGAAAAAGAAAGTAGAAGATTA
ATTTATTTTATTGTTTCAAAA-TAAGAATTATTAATTTTAGTGTTGAAAAGTCGCTTTTT
TTGATATCTGTTTTGTTGTTTA---ATATTAGAAATTTATATTATAT-GGAAAAATTTTT
GGATTAAATAGAATTTGAAGTTTTTTTATTATTAGTTTTATAACTGTTGTT-TTT-TTTT
-ATTAAGTGTTTTTTTTTTTTGTTTAATAGATTTTTATTAAATTTATAATTTTGAAATTA
GTAATTTTT-GGTAAGT--AGTTGTTTGTTT-AAATATAAGTTTTGAAATTGAAATTCAA
TCAAATGTTTTTTA-AAGACTTAGACTTTTTAATAAAGTTGGCTTCTGCCCGGTGAGTTT
--TTTAACGGCAGTCTTAGCGTGAGGACATTAAGGTAGCAAAATAATTTGTGCTTTTATT
GGGTTCTAGTATGAATGAAGTTATTGGTTGATTTTTTATTTTTTTTTTTTATGAATTTAG
GTAGGTATAAAAATGTACTTGTACAGTTTTACAAAGATAAGTCTTTGGAAATTCTTTTTT
GATATTTATAGTGTTTTTGTTATATTATTAAAAAATTTTCTAGGGTAGAATATTATATAT
T-TTGAAGAACTAAA-GGTAAGTTTAGGAATTACTCCAGAGTTAACAGAAAATCATACTT
AATCTAGTTCTTATAGTAGAGTAAGTTTTACATCGATGTTGTATTTAAGTATATTAAGGA
GGAGAAGATTTAATTTTTAAGACTGTTCTTCTTTTAATTAATTTAACGTGATATTAGTTT
AATTCATCGTGAGATAGAATTGTTTATCTTGATAATTGTTTTTAATTAGTCTTATTAGTA
CGAAAGGAATGTTGTGAAAAGTTTGAAACTTTTTTGATCGGT--TGTT---CATTGTTTT
CTTTTTTTATGGTTGTATTAATTACTTTTTTGTTAATTTTGTTGTTGTATGTAGTATGTT
TTTTGATGAGGTTAAAAGAGAATAATTTAAGTAAAATTAATTCTTTTGAAAGTGGTTTTT
TGAGTCTGGTAAAAGTTCAGAATTCTTTTAGAATTCATTTTTTTGTTTTAATGTTGATGT
TTGTTATTTTTGATTTAGAGATTGTGATATTTTTGGGGTTGTTGGTGGTTGATGTTTCTT
CGATGGTTAGTTTTTTTATGTTGTTTTTGTTTGTTTTAGGGGGTTTTTATATGGAATGAT
TTTATGGTAAGTTGATTTGAGTTGT---GTAAAG--------ATAGATTTTTTGGTTTTT
TCGATAGTATTTTTTTTATTAATATTGTTGTTGATTTTGATTTTTTTGCCTAATTTTAGA
TTATTGTTGAGTTTGTTGGAGTGGGATTTTGTCAGGTTAAAGTTTAGTTTTTTTTTTAAT
AGATTAATTTTTTCTGTTATTTTGTTGGTGATTACTTTGAGGGTGGTTTTGTTTAGTAGT
TATTATTTAAATAATGAATTGAATTTTGTTTATTATATGTTGATGTTGATGTTGTTTGTT
GGTTCTATGTTTATATTAAATTTTAGTAATAGGGTTTTTACTATAATAGTAAGTTGGGAT
TTGTTAGGTATTTCTAGTTTTTTTTTAGTTTTATTTTATAGAAATTGGGATAGAAATTCT
GGTGCTATGAATACGGCATTAACGAATCGTGTGGGGGATTATTTTATTTTTTGTTTTTTT
AGTTCGTCGTTATTTAGGAGGTACTATTTTTTTTCTTTTGGATTTTTTGTGGGTAGTGGT
TTATTGTTGTTGGTTTTTGCTTCTTTTACTAAGAGGGCCCAGTATCCTTTTAGTAGTTGA
TTACCAAAAGCGATGAGTGCCCCTACTCCTGTGAGTTCTTTGGTTCATAGTAGAACGTTG
GTAACTGCTGGTTTAATTTTATTGATGAATTTTGATTTGATAATTAATAATTTTTTTGTT
ATGTTATTTTTGTTATTAATTGGTTTATTTACGATGTTTTTTTCAAGTGTTATGGCTTTG
TTTGAAGAGGATATGAAAAAG---GTAGTGGCTTTGAGAACTTTATCACAAATGGGTTTT
ATGATATTTACTTTGGGGATGGGGTTGCACTTTGTTTCTTTGTTACATTTGTTGAGACAT
GCTTTGTTTAAAAGTTGTTTGTTTATGCAAGTAGGTTATTTGATTCATAGAAATTTTGGA
CAGCAGGATAGTCGTTTTTATGGTAATAATGGGAGATTGGTTATGTTTGTTCAGTTGCAA
ATGATGATTACGTTATTTTGTTTGTGTGGTTTATTTTTTACTAGGGGTATAGTGAGTAAG
GATTTGATTTTAGAATTATTTTTTTTTAATAGTTATTATGTGATGTTGGTTTTATTTTTT
TTAGTTTCTGTTTTTTTAACTTTTGGTTATAGTTATCGTTTGTGGAAGAGTTTGTTTCTT
AGATTTTCTAAAGTATTAACAGGAGTTGGTAGAAGTTTGTTAATAAATTATTTGAGTTTG
TGTTTGATTATATTTTCTGTAATTTTTATGTATTGGATGGGTGTGAATTTGTTGTGTTTG
CCTAGGTTTTTTTTATATGTGGATATATATGTACCATTGTTTTATATCTTTTTAATTTTG
ATGTTTTGTTATTTAGTTGTTAAATTTTTGTTAAAAGAATTAATTTATAAGTTTTTTGTT
GATTATTATGTTAAGATTTTTTCTTTTAGAGGGTTGAATTATAAGTTTATTGATTGTGGT
TTGACAAGATTGGGTG---TTGATGTTTTTT-ATATTTTTAGAATTTTTAGAAAATTATT
TGTTGAAATAATAGGAAGAATAGGGTATAATAGTGTGGTGATTATGGTTTTTTTTGTTTT
TTTAGTTTTGTGGGGTCTTAGTTT-AAGTATAAATATATGATTTGCATTTGTAAGATTTA
GATTCTATATAAGGGAA-------------------T-TGAGATTTT--TAGAATTTA--
-TGAT---ATATTATATTATATATATATGA---TATTATATAAAATTTATATA--AATTT
TATATAATATTTTATAAAAAAA-T-GAACAAAA-GTTCAAT--ATATCACT---GAATCT
TTATATATTTTAAAAGTCTATAAA-GTTTCCTTCGGAAAGAAACTTTTATATGA----GA
CTTG--AGAATAAAGATTCAG-ATGTATATATTATATATATAATAAA-------------

>MN793157_Amac
-AATATATTGATT--AT----AAATGTAGTGTTTGGGTCACTGAGATTG-TTTACTGAG-
----TTGAATTCATAGTTTATCAAGAATAATTCATTTACGATGAGTAGGTA-GTGAGTTC
TGTAGATTTTATGTTATTGTTTTCTTTATTTTTTAGTGTGATGAGTTATATAAATAATGA
TCCTATTAAGAGGAGTTTTTTTTTGATTTTTTCGATGTTGTTTTGTATGCCTATGATGTC
TTTTGTTAGATATGTGTGATATTCTTATTTTGTTTGTATACTTTTTTTGAGTGGGATTTT
TGTGATTTTAGTTTATTTTTCTAGTTTGTCGAGTTTTTTGGATTTTAAGATTTATTTTTG
ATTAGTGGGGTTGATCTTAACTTTATTGTATTTTACTTTGTTTGAG------GATTTTTT
TTTTGTTGGTTTTAGTGGTTTAACTGTTTTTTATTATGAATTGAATTTTTTTTTGTTGTT
TTACTTGGTTATTATTCTTCTGTTTTTTATAAGGTTTGTTAGTTATTATTTGAGTTTTTC
TGGAGCTTTGCGAAGAGTATAGATTATTTTTTTTTTTATTAGATTGATGATGTTGTTTTT
TAAATGGTATCGTTTTATTTTTATTTTGATTTCTTTGGAATTTTTAATAATAAG-GGTTT
TTGTTAAGTTTTTTGGATTTTTTGGAGGAATGATGTTTTTTTTTTTTATGTGTCATTCGG
TGATTTCTAGAATTTTAGGTATTGTTATTATGGTTGGTAGTGTTAAGTTTTATGGAAGTG
ATTTGAGGATTTTTTATAGATTTAAGTTAAGTGGAAACTATTAATTTTCAAAATTAAAAA
TG--TAG-TCTATATTAGG---AGATAATAGTATAA---TTTT--GTATATTTTATTTTC
AATAAAATGGT---GGGTATCTT-----ATAAGGATTTCTTTTATGGATTTTAAATTTGA
TTATGGTTTATTAATGATTAAAATGTTATTATTTAAGTTTAATTTATAAAGTGGGCAATG
GTATTTTACCCCGGCAATTAATTATTTGTATAATATTAGTTCCAGAATAATCGGCTATGC
TATTAGAATTTAAGCTTTATTTTTGTTGGGACATGAAATTTTTTT-ATTGTTTTTGTGAA
TTTTAGGTAAAATTAAAATTTGTGTTT-GAGTATTTTTGTGTCATTAAGATTTT-GGAAG
CGAATTAGATTAGTACCTAATTAGTAAAAAA-TTAAATGTTCAGGAGTAAAGTGGTATTT
AAACTGAAAGAATATTGGCAGATTTT-CTAAATTATCTTTGGAGGTTGAGTGATGATTGA
GAACCCTCATTAACTACTTAATTTTTT-GACTCATGTATGATCGTTTATTTTAAGCTTAA
GGTTTAGGATTTTAGAGTT----TTGACTGTAAAAATAGATATATATTTGGTTGATGATT
AAGTT-AATTTGACCTACAATATTTTAAATTGT--GGATTATTAAATTAGTATTAGTATG
AAATTGTAAAAGACAGTAAAAAAGTTTTTATATCTTTTTGAAGAGTATTTAGAAGTGGTA
CAAATCATCCATCAATTGTCCATAGGGGAGTAAGTTGTAGTAAAGTAGATTTAGGGGAAC
CTGAATCTAATA-TTAAACTAAAG-GGAGTGTTTTGAAA-ACATTCTGTAAGGGTTT---
-CCTTGTAGTTTT-AGGAGTTAGTTTAAGT----GGAGAATTATTGATTGTTGATCAGAG
GGTGT---ACTCTTAATTGGAAAGAATTTATTTTAAT-GATAAAATATTAGATTGTAAAT
CTAAAGATT---GTGTTCTTGTTGTTATTGGTTTTTTTTATATTTTTTTTGATAATGGTT
TTTATTTTGCAATCTGTGGCTTTTATTACTTTGTATGAGCGTCATTTATTGGGAAGTAGG
CAGATTCGTTTGGGTCCAACTAAGGTTAGTTATATAGGAGTTTTGCAGGCATTGTTGGAT
GGTGTTAAGTTGTTGAAAAAAGAGCAAATTTTACCTCTTTTTACTTCTGATTTGGTGTTT
TTGTTAGTACCAGGTTTGTCTTTTGTTTTGATGTATTTGGAATGATTTTTATTACCTTAT
ATTTATAGTTTTTTGAGGTTAGAATATTCTTTATTGTTTTTTTTATGTTTGTTAGGTTTT
AGAGTTTATTCGGTTATAATTAGTGGTTATATTAGTAAGTCTAAATATGGAATAATTGGT
GCTTTACGAGCGAGAAGTCAGAGGGTTTCTTATGAGATTGTTTTTTCTATTTATTTGCTG
TCTTTAATGTTTGTATCAGGTTTGTTGATGTTTAAAAAAGGGTTTGAGTTTTTAATGTTA
TTTATGTATTTGCCTTTTTTAATTATATTGATTGCTGAATTAAATCGGGCTCCTTTTGAT
TTTGCTGAAGGGGAAAGAGAATTGGTTAGGGGATACAATGTGGAGTTTGGAAGGGTGGCT
TTTGTTTTGTTGTTTTTGAGAGAGTATGGAAGTTTAATTTTTTTTTGTGTTTTATATTCT
GTTTTGTTTTTTAATTTTTCTTTGTTGATGGTTTATTTTATGTTTTCATTAATGATTTTT
ATTCGTAGTTCTTATCCACGTTATCGTTATGATTTGATGATAAAGATGTTTTGATTTAAG
TTTTTGCCTGTTTCTTTGGTTTATTTGTTTTTTTTTTTTATTATTGGTTTATTTTAA---
------TTAATTAATCAAGTTTTTTTATTGGATGTATTTTTGTTAGTTTTTTTATTGCAG
TATATATTTTGTTTTGAGGAGAGGGTATTAGGTAGTTTTTTTAAAAAGTTTTTGTTTGTG
TTGTTGAATGTTTTTAGTTATGATTTAAGTTGTTCTATGAGTTATTTGATTTCTTTTTTT
ACTTTTATTATTTTGTTAGTGTTTTGTTTTGGTGGATATTTTTCTTATTCTTTTTGTGTT
TGTGGAATGTTAGAATTTACTTTGTTATATGCTTTAGTGGCTTGATTAGCTACGGTATTA
GTTATGATTTCGGGAATGAAAATTTCTGTTTATTTAAGTAAATCTGGGGATAAATTTCTG
AAAACTTTTAGGATGTTGTTGGTGGAAGTTGTTAGGGAATTGTCTCGTCCTATAGCTTTG
ACTATTCGTTTGACGGTCAATGTGATGGTGGGTCATTTGATTGTAGGTTTTTTGTATAGA
AGAATTGAAAGAGTTTTGGGTGATATTTATGTATGGTTAATGGTTTTGGTTATTATGATG
GAATGTTTTGTTTTTTTTGTTCAGAGTTATATTTTTTCTCGTTTGATTTATTTGTATTTA
AGTGAATAATGGGGTGTTAACTTAAGTTTAAAGTGTTAGATTTTTAATCTAAAAATGTTG
TTCACATCTTG--GTTAATATAGCATAAGAAATGTATTTGTTTTAAGAGCAAAAGATA-G
TAAATTAATTGATGAGTT-GTTTAAGTCTTCTAAACTTATATTAGG-TGT-TCCTGCTCA
TTATTGTATATATTGTTTTTTTTTATGGTTTTAATAATAAGTTTGTTTGTTATGTTGGTT
AATAATATTTTTTTTTGGTGAAGAGTATTTTTGATTATAACATTGTTGATTGTCTTTATA
AATAAGAAATTTTTAAGGTATAGTAGAATTTTTAATTATTTTGTTTTGCAGGAAAGTCTT
GGTTTAATTTTTTTATTGTTATATTCTAATGGTTTTTTACCTATGTTAATTATGATAGTT
AAAATTGGGGTAGCTCCGTTTCATTTTTGATTGTTTAAGGTTATTGAGGGTATATTTGGT
TTTAATTTGTTGTGGTTTTTAACAGTTCATAAATTGCCTTTTTTGTTGGTATTTTTACAG
TTATTTTATTTAGATATGATTTATTTTTTGTTGGTTGGGTTGTTAGTGTGTTTGTTTCAA
TTATTTATGTTAAAGTCTTTTAAGAAAT-TATTATTGATTTCTACTGTTGAATCTTTTAG
ATGGATTGTGTTGAGAATGGTGATGTCTTTTTTTAATGTATTATACTTGTTTTTTTATTA
TTTGATTTTAATAATGTTTTTGATTTATAAGTTTGATAAGAATGAAGG---TTTAATTGG
ATTGAGTTGAGAATTGGTATTAGTATTTATAAATATACCTTTTAGAATTAGTTTTTTTAT
TAAGATTATTTCATTGATAGAATTTTTGAAAAGTTTTGGTATTTATATGATTTTAATTAT
ATTTTTAATGTTTTTAAGGATTTTGTCATTAAGTTTTTGATTAGTATTTTTGAGAACTAA
GAAGTTGTTGTTTGGTAAATATAGTGTTATTAGGATGATTTATAGTTTTCCTTTAATGAT
GATAGTGTTGTTATAAAATT-TTTGTTAACACTTTTAGTAAAATGTTA-TTACGTTATCT
TGATAAGGTAGAGTTTAA---AGGTGGAAAATGTTAAATAGATAGTCTATGTTTGATTAC
GGATCATAAAGGTGAACATTTTTT-GTAATTTAGTTTAGTAAGAATTTTTATTTTTGGTG
TAAAGGGGT--TAGATTACA--GATTCTTTTAGTTTAA--TTATAAAATGTAACTTTGAA
GAGGTTGAGATGAAAG-GAATGTTGGATAAACAGAATTTTAGGAAATTTTTTAATTCTTT
GTTGGTTACTTTACCTAGAAGGAAAAGTTTAACTCTAGGTTGAAATTATGGTAGGATGTT
GGGAATGATTTTGGTTTTTCAATTGTTAACTGGTTTATTTTTATCTTTTTATTATGTTGC
GGATGGTTTGGTGGCTTTTGATTCGGTTCATTATATTATGTCGGATGTTAATTTAGGTTG
GTTATTTCGAATTTTTCATTTTAATGGGGCGAGTTTATTTTTTATTTTTTTATATTTGCA
TATTTTTAAGGGTTTATTTATAGTTAGTTATCGTTTGAAAAAAGTTTGAGGAACAGGATT
ATTAATTTTTTTATTGGTTATGATGGAGGCTTTTATGGGTTATGTTTTAGTTTGGGCTCA
AATGAGATTTTGGGCTGCAGTAGTGATTACTAGGCTGTTGAGTGTTGTTCCTATTTGAGG
TCAATTAATTGTAATATGGATTTGAAGGGGTTTTGGAGTGACAAGATCAACTTTAAAGTT
TTTTTTTGTTTTGCATTTTTTATTACCTTGGTTATTGTTGGTTTTGGTTATGGTACATAT
GATTTTTTTGCATAGGACTGGTAGAACTTCTAGTTTATATTGTCATGGTGATTATGATAA
AATTAGTTTTGGTCCTTATTATTGAAATAAGGACTTTTATAATTTGTTAGTTTTTTTTAT
TTTTTTTTTGTTGGTTTTGTTGAAGCCTTTTTATTTGGGAGATCCCGAAATATTTGTTGA
AGCTGATCCTATGATAAGACCAGTTCATATTGTGCCAGAATGATATTTTTTGTTTGCTTA
TGCTATTTTGCGGGCTATTTCCAATAAGGTTGTAGGTGTTTTAGCTTTATTGATAAGAAT
TTTGTCGTTTTATTTTTTTTTATTGATTAGTAATTATACATCTTGTTTAGTGAATTTGAA
TAAGTTTTTAGTTTTTATGTTTATTGTAGTTTCTGTATTGTTAAGTTGATTGGGTCAGTG
TTTAGTAGAATATCCTTATTATATTTTAAGTTTGATTTTTTCTTTAGTATATTTTTTTTT
AATTTTTTTGATATTATTGGTTTATAGGTTTAGAAAGAATTTATTTTTTTAA-CACAAGT
AGTATAGTATGTATATTGAATTTAGGTTTTGAAGGAAATAATTTGTGTTTTGTATCATAA
TTTTCATATTTTAAGGTTATCGAGTTATGCTTTTTATTTATTTTTTAGGACTTTGAGTGT
TACTAGTTCTTTGGTTTTATTTTTTAAATTTGGGTTGTACTTACCTTTTGTATTTAGGTT
ATTGGTGTTGTTGTTTGTTTCCTTTTTGTGGGGTAAGGATATTTCTTTAGAAGGTCTGAG
AGGATATCATAATTTTTTT-GTTATGAGGGGTTTTAAGTTTGGTGTAATATTGTTTATTT
TTAGAGAAATTATATTTTTTTTTGGAATTTTTTGGGTATTTTTTGATTCTGCATTGGTGC
CTGTTCATGAATTAGGTGGTGACTGGTCATCTTGTGGTTTATTAATGGTTAATCCTTTTG
GAGTGCCTTTATTGAATACTATTATTTTGTTAAGTAGAGGGGTTAGGGTTACTTGAGCTC
ATTATAGTTTGTTAAGTAATAAAAGATGCTCGAATAGAATGGTGTTGACTTGTTTATTGG
CTTTTTATTTTACTTTGGTTCAGTTAATAGAATATATGGAGGCTAGATTTTCTATTTCTG
ATGGTATTTATGGTAGAATTTTTTATTTGTCTACTGGTTTTCATGGTTTGCATGTTTTAT
GTGGAGGTGTGTTTTTATTTTTTAATTTATTGCGTCTGATGAAGGGTCATTTTAATTATA
ATCACCATTTAGGATTAGAATTTGGGATTTTGTATTGACATTTTGTAGATGTGGTGTGAT
TGTTTTTATTTGTGTTTGTTTATTGATGATCTTATTGCTAGAGTAGTTTAA--TTTGAGA
ATTTTTGATTTGTAATTAAAAGGTTT-GGCTAGTTTTGATGAGAATTTTACTGTTTGGTT
TTGTTATATTTTTTTATCCTTATTTATTTTTTTTTGTTTTTATTTTTATTGGAATGTTAA
TGATAAATAGGATTTCGTGAATAGGCTTATTTATTTATGTGGATTCTAATGTGTTTGTTT
TGTTAGTTTTAATAATGGTGTTTATTTACGGGTTAGTAATTATTAGAGAATTTAGTAGAA
GTCTTAAATATTTAAGGATAGTGTTGATTTTATTTTGTTATTTTTTTTTTGTTTCTAGAA
ATATGTTGATATTATATATATTTTTTGAATTATCAATGTTTCCAATCTTAGTGATGATTT
TAGGATTTGGTTCACAAATTGAAAAAATTGGATCTAGATATTACTTATTATTTTATACTA
CTTTTTGTTCTTTGCCTTTTTTGTATGTTTATTTTAAAAGGTTTTTTTATCTTAGTTATA
ATTATTTTGATTTTTTTTTATCTTGAGAAATAATGTTTATTTTATCTTTGAGTTTTATGG
TAAAGTTTCCTGTTTATTTTTTGCATTTGTGATTACCTAAAGCTCATGTAGAAGCTCCTA
CTACGGCTAGAATATTGTTGGCTGGATTATTGCTGAAATTGGGAACGGCAGGTTTTTTGC
GTATTTTGGGTTCTTTAAATTTTTCTTATAATAATTTTTGGTTGTTTTTGTCATTGTTAG
GAATGATTTTGTCTGCTTTTAGGTGCTTGTTTCAAAGGGATTCTAAATCTCTAGCTGCTT
ATTCTTCTGTTACTCATATAAGATTTTTGTTGTTGTCAATAAGAGTTTTATTTATTAGAG
GTAAAGTGGCTAGGGTTTTGATGATGTTAGCACATGGTTATACGTCAACTTTGATATTTT
ATTTAATTGGGGAGTTTTTTCATGTGAGATCTAGACGAATAATGTATTTTTTAAATGGAT
TGATGGGGTCTAGTATAATTTATAGGTTGATTTTTTTTTTAGTATTTTTGTCTAATAGGG
GGGTACCACCTTCTTTATCTTTTTTGTCAGAGTTTATAATTATTGTTAATGTTATTTTGT
TGAGTAAGATTTTTTTTTTATTAGTACTGGTTTATTTTATAGTATCTTTTTATTATAGTG
TTTATTTAATTGTTTGTTCTAGTATGGGGGGGAAATTTTTGAGTTTGTTAAGTTTCAAAG
TTGGTTATAGTGTACCGATGGTGATTATAATATTTAACATTTTTTGATTGTCTTTGATTT
ATTAGTA-----------GGCTCTTAGAGCTTTTTTTTTTAATAAGAGTAAAATTTTGAT
GGGAAGAAAAATTCTCTTACATATATATATATAAAAAATATCAAGGTGGTTTGTTGGTTT
GATTAGAAAGTTCTAATCATAAGGATATTGGTACTCTTTATTTTTTGTTTGGATTGTGAT
CAGGTATGTTGGGTACTGCATTATCTTTGGTAATTCGTTTGGAGTTATCTAAGCCTGGGA
TATTATTGTCGAATGGTCAGTTGTATAATTCAATTATTACGGCTCATGCTTTTTTGATGA
TTTTTTTTATGGTGATACCTAGCATGATTGGTGGTTTTGGTAATTGAATATTACCTTTAA
TATTAGGAGCTCCGGATATAAGTTTTCCTCGTTTGAATAATTTGAGTTTTTGGTTGTTGC
CAACTTCAATGTTTTTGATTTTGGATTCTTGTTTTGTTGATATGGGGTGTGGTACTAGGT
GGACTGTGTATCCGCCTTTAAGGAGTTTAGGTCATCCTGGTAGGAGAGTGGATTTGGCAA
TTTTTAGTTTACATTGTGCTGGTTTGAGTTCTATTTTGGGTGGTATTAATTTTATGTGTA
CGACTAAAAATATGCGAAGAAGATCAATCTCTTTGGAGCATATGAGTTTGTTTGTTTGAT
CTGTTTTTGTAACTGTTTTTTTATTAGTATTATCTTTGCCTGTGTTGGCTGGGGCTATTA
CTATATTGTTAACTGATCGTAATTTAAATACTTCTTTTTTTGATCCTAGTTCTGGTGGTA
ATCCTTTAATTTATCAGCATTTATTTTGATTTTTTGGTCATCCTGAAGTTTATGTTTTAA
TTTTACCTGCTTTTGGGATTATTAGACAGTCTACTTTGTATTTGACGGGTAAGAAGGAAG
TGTTTGGTTATTTGGGTATGGTTTATGCTATTTTAAGAATTGGTTTGATTGGTTGTGTGG
TGTGAGCTCATCATATGTATACAGTAGGTATGGATTTGGATTCTCGTGCTTATTTTACTG
CAGCTACGATAGTTATTGCGGTTCCTACTGGGGTGAAGGTGTTTAGATGGTTGGCAACTT
TATTTGGTATAAAG-ATATTGTTTCAGCCTATTTTATTGTGAGTTTTGGGTTTTATTTTT
TT--GTTTACTATTGGGGGTTTAACTGGGGTTATGTTATCTAATTCTAGTTTGGATATTA
TTTTACATGATACTTATTATGTGGTTAGGCATTTTCATTATGTTTTGAGACTAGGGGCTG
TTTTTGGGATTTTTACTGGTATTAGTCTTTGATGAAGTTTTATAACTGGTTATGTTTATA
ATAAGTTATATATGGTAGTGGTATTTTTTTTAATGTTTTTGGGTGTGAATTTAACTTTTT
TTCCTTTGCATTTTGCTGGTTTGCATGGCTATCCTCGTAAATATTTGGATTATCCTGATG
TTTATTCTGTTTGAAATGTTGTTTCTTCTTTTGGTTCTTTAATTAGTGTTTTTGCTTTGT
TTATATTTATTTTTTTGTTGTTAGAGTCTTTTTTTAGGTATCGTTTGACTTTGTTAGATA
ATTATTATAATAGAAGTCCTGAATATAGTTATAGAAGTTATGTTTTTGGTCATAGTTATC
AATCGGAAGTTTATTTTAGAAGGAGAGGTTTGAAATTTTA--GAACTTTTAGTATATTG-
----TGTATTTTTAATTGCAAATTAAAAGGTAAAGAGTTTTATTTAATAAGATAGGATAA
ATTTAGTCTGGAAGGTTCATATCCTTTGGGTGTTTT---CTTGTTGTC--TAAAAGATTT
AGTATAGAGAAGTATAATTTATTGTCAATAATTAGGGTGA-GTCTTTG---GATTCTTTA
GTATAAAA----AGTATAATTGATTTCCAATCAATTGGTTTTAGGAGTTATTGAATTATT
TTCAGGGTTA----TAATTTGGGTTTTTCGGGTAGTATTTTTAGTATTTA-TATGGATTG
ATTTCATAGGTTTAATTGTAGTTTATTGTTGGGGGTTTTGGTGTTTGTAACTTTGCTTTT
TTGTTTGTTGATTTTTGGTGGGTTTTTTTTTAAATTTAAGGAAATGGAGTATCAGTTTGG
GGAATTGTTATGTAGGATTTTTCCAACGTTGATTTTATTAATGCAGATGGTTCCTTCTTT
AAGGATTTTATATTATTATGGTTTGATGAATCTTGATAGGAGTTTGACAATTAAAATTGT
GGGTCATCAGTGATATTGAAGTTATGAATTTGGAGATATTCCTGGTTTAGAGTTTGATTC
TTATATAAAATCTTTGGATCAATTGGATTTGGGGGAGCCTCGTTTATTGGAAGTAGATAA
TCGTTGTGTTTTACCTGAAGGTATTAGTTTGCGTTTTTGTATTACATCTGCTGATGTAAT
TCATTCTTGAGCCTTGCCAAGTATGTCATTAAAGTTGGATGCTATAAGGGGGATTTTGAG
AATTTTAAGATATAGTTTTCCAAATTTGGGAGTTTTTTATGGTCAGTGTTCTGAAATTTG
TGGTGCTAATCATAGATTTATACCTGTTGCTGTTGAGGTGACTTTGTTGGAGAATTTTAA
GGATTGATGTAATATTAATTTAGATTA--------GCTTATTAGTTTAA-TT-AAAATTT
TTATTTGTGATATAAAAGATTTTTGGGCTTTGATTGTAGTTTGTTTAAATTTTGATATTG
CATATCATTTAAGGAGAATTTTATGGGTAATAAAAAATAGAAAGAAAAAGAAGAGGATTA
GTTTGTTTTATTGTTTCAAAA-TAAAAAATATTAATTTTAGTGTTGATAAGTCGCTTTTT
CTGATATCTGTATTTATGTTTA---ATATTAGAAATTTATATTTTAT-ATAAGT-ATTTA
GGATTAAATAGAATTTGAAGTTTTTTTATTATTAGTTTTATAACTGTTGTT-TTTGTTTA
GAGTAGGTAAATTTTTTT----TTTAATAGATTTTTATTAAATTTATAATTTTGAGATTA
GTAGTTTTT-GTTAAGT--AGTTGATTTGTT-GAATATGAATTTTGAAATTGAAATTCGA
TCAAATGTTTTTTA-AAAACTTAGACTTTTGAATAAAGTTGGCTTCTGCCCGGTGAATTT
--TT-AACGGCAGTCTTAGCGTGAGGACATTAAGGTAGCAAAATGATTTGTGCTTTTATT
GGGTTCCAGTATGAATGGAGTTATTGGTTGATTTTTTATTTTTTTTTTTTATGAATTTAG
GTAAGTATAAGAATGTGCTTTTACAATTATACAAAGATAAGTCTTTGGAAATTCTTTTTT
AATGTT-ATAGTGGTTA---TATATTATTAAAAAATTTTCTAGGGTAGAATATTATATAG
T-TTAGAGAGCTACA-GGTAGGTTTAGGAATTACTCCAGAGTTAACAGAAAATCATACTT
AATCTAGTTCTTATAGTAGAGTAAGTTTTACATCGATGTTGTATTTAGATATATTAAAGG
GGAGAAGATTTAATTTTTAAGACTGTTCTTCTTTTAATTAATTTAACGTGATATTAGTTT
AATTCATCGTGAGATAGAATTGTTTATCTTGATAATTGTTAATGTTTAATTTTATTAGTA
CGAAAGGAATATTTT-AAAAGTTTAAAACTTTTT-GAACAGG--GGATGTTCTTTGTTTT
CTTTTTTTATGGTTGTATTAGTTGCTTTTTTATTGATTTTGTTGTTGTATGTGATATGTT
TTTTAATGAGATTGAAAGAATATAGTTTGAGTAAGGTTAGTTCTTTTGAAAGTGGTTTTT
TAAGATTGGTGAAAGTTCAAAATTCTTTTAGTATTCATTTTTTTGTGTTGATGTTGATGT
TTGTTATTTTTGATTTAGAAATTGTGATATTTTTGGGTTTGTTGGTAGTTGATGTTTCTT
CGGTAGTTAGTTTTTTTATGTTGTTTTTGTTTGTTTTAGGGGGGTTTTATATGGAGTGGT
TTTATGGTAAGTTGATTTGGGTAGT---ATAA----------ATAGATTTTTTGGTTTTT
TTGATAGTATTTTTTTTATTAATGTTGTTGTTAATTTTATTTTTTTTACCTAATTTTATA
TTATTATTAAATTTATTGGAATGGGATTTTCTTAGATTGAAGTTTAGGTTTTTTTTTAAT
AGGTTGATTTTTTCTGTTATTTTGTTGATAATTACTTTGAGAGTAGTTTTGTTTAGTAGT
TATTATTTAAATAGGGAGTTAAATTTTGTTTATTATATAATGATATTGATATTGTTTGTT
GGTTCAATATTTATATTGAATTTTAGAAATAGGGTTTTTACTATAATAATAAGTTGGGAT
TTGTTGGGTATTTCTAGTTTTTTTTTAGTTTTATTTTATAGGAATTGAGATAGAAATTCT
GGTGCTATGAATACGGCTTTAACAAATCGTATGGGGGATTATTTTATTTTTTGTTTTTTT
AGTTCGTCATTGTTTAGAAGATATTATTTTTTTTCTTTTAGTTTTTTTGTAGGTGGGGGT
TTGTTATTGTTGGTTTTTACTTCTTTTACTAAAAGGGCTCAATATCCTTTTAGTAGTTGA
TTGCCAAAGGCTATGAGTGCTCCTACTCCTGTGAGTTCTTTAGTTCATAGTAGGACGTTA
GTAACTGCTGGTTTGATTTTGTTAATAAATTTTGATTTGATAATCAATAATTTTGTTGTT
ATATTGTTTTTGTTGTTGTTTGGTTTGTTTACGATGTTTTTTTCTAGTGTTGTGTCTTTG
ATTGAAGAGGATATAAAGAAA---GTAGTGGCTTTGAGAACTTTATCACAGATGGGTTTT
ATAATGTTTACTTTGGGTATGGGTTTACATTTTGTTTCTTTGTTGCATTTATTGAGGCAT
GCGTTGTTTAAAAGTTGTTTATTTATGCAAGTGGGTTATATAATTCATATAAATTTTGGA
CAACAGGATGGTCGTTTTTATGGTAATAATGGTAGATTAAGGATATTTGTTCAGTTGCAA
ATGATGATTACTTTATTTTGTTTATGTGGTTTGTTTTTTACTAGGGGTATAGTAAGGAAA
GATTTAGTTCTAGAGTTGTTTTTTTTTAATAGTTATTATATAATATTGGGTTTATTTTTT
ATAATTTCTGTTTTTTTAACTTTTGGTTATAGTTATCGTTTGTGAAAAAGTTTGTTTTAC
AGGTTTTCTAAGGTGGTGATAGAATTTGGCAGAAGTTTGGTGATAAATTGTTTAAGTTTG
TGTTTAATTGTATTTTCTGTGATTTTTATATATTGAATAGGTGTAAATTTGTTGTGTTTG
CCTAGATTTTTTTTGTATATGGATGTTTATGTACCATTGTTGTATATTTTTTTAATTTTT
ATATTTTGTTATTTGTTTATTAAGCTTTTATTGAAGGAGTTATTTTATAAGTTTTTTGTT
GATTATTATGCTAAGATTTTTTCTTTTGTTGGGTTGAATTTTAAATTTGTTGATTATGGT
TTGACAAGATTTGGTG---TTAATGTTTTTT-ATGTTTTTAGAATTTTTAGAAAATTATT
TGTTGAAATAGTAAGAAGAATAGGGTATAATAGTTTGGTAATTATAATTTTTTTTGTTTT
TTTAGTTTTATGGGGTCTTAGTTT-AAGTTAAAATATATGATTTGCATTTATAAGATTTA
GATTCTATATAAGGGAG-------------------TGTGAAATTTTGTTGTTAATA---
--AGT---GTATTATATAATATATATATAA---TATTATATAAAATTTATATATAAATTT
TATATAATATTTTATAAAAAAA-T-GAACAAA--GTTC----------------------
------------------------------------------------------------
----------------------------------------------------------
