# Supplementary material for: The Global Spread Pattern of Rat Lungworm Based on Mitochondrial Genetics
Source: Pathogens. 2023 May 31;12(6):788. doi: 10.3390/pathogens12060788 (PMC10300975; doi:10.3390/pathogens12060788)
Supplement: Supplementary file 1 [file pathogens-12-00788-s001.zip › Table S1. Difference mattrix of cytb sequences.xlsx]

## Sheet: Difference mattrix of cytb sequ
Access	KX147464	KX147455	KX147401	KT186242_Acan_ACThai	KT947979_Amal	KX147424	KX147423	KX147409	KX147438	MG773319	KX147465	KX147445	KP732104	KP732102	KP732099	KP732097	MN793157_Amac	SC_Acan	MG773296	MG773294	MG773295	KX147436	MG773323	MG773322	MG773283	KP721457	MG773301	MG773285	MG773282	GQ398121_Acan	CL_Acan	NA1_Acan	MG773308	MG773297	ZX_Acan	MG773305	MG773303	MG773304	KP721455	MG773312	MG773310	MG773313	SY_Acan	MG773290	KX147388	KC995192	KC995190	KP721448	KC995264
KX147464	1
KX147455	0.998	1
KX147401	0.998	0.997	1
KT186242_Acan_ACThai	0.998	0.997	0.997	1
KT947979_Amal	1	0.998	0.998	0.998	1
KX147424	0.997	0.996	0.996	0.996	0.997	1
KX147423	0.998	0.997	0.997	0.997	0.998	0.998	1
KX147409	0.997	0.996	0.996	0.996	0.997	0.997	0.998	1
KX147438	0.997	0.996	0.998	0.996	0.997	0.995	0.996	0.995	1
MG773319	0.994	0.992	0.992	0.995	0.994	0.994	0.995	0.994	0.991	1
KX147465	0.991	0.99	0.99	0.992	0.991	0.991	0.992	0.991	0.989	0.997	1
KX147445	0.99	0.989	0.989	0.991	0.99	0.99	0.991	0.99	0.988	0.996	0.998	1
KP732104	0.88	0.879	0.879	0.881	0.88	0.881	0.881	0.882	0.88	0.883	0.882	0.882	1
KP732102	0.879	0.877	0.877	0.88	0.879	0.88	0.88	0.881	0.879	0.882	0.881	0.881	0.997	1
KP732099	0.879	0.877	0.877	0.88	0.879	0.88	0.88	0.881	0.879	0.882	0.881	0.881	0.998	0.996	1
KP732097	0.877	0.876	0.876	0.879	0.877	0.879	0.879	0.88	0.877	0.881	0.88	0.88	0.997	0.996	0.996	1
MN793157_Amac	0.873	0.872	0.873	0.872	0.873	0.873	0.874	0.875	0.874	0.874	0.875	0.876	0.899	0.897	0.897	0.896	1
SC_Acan	0.887	0.886	0.886	0.886	0.887	0.884	0.886	0.887	0.887	0.883	0.882	0.883	0.903	0.901	0.902	0.901	0.904	1
MG773296	0.887	0.886	0.886	0.886	0.887	0.884	0.886	0.887	0.887	0.883	0.882	0.883	0.903	0.901	0.902	0.901	0.907	0.996	1
MG773294	0.886	0.884	0.884	0.884	0.886	0.883	0.884	0.886	0.886	0.882	0.881	0.882	0.902	0.9	0.901	0.9	0.906	0.995	0.998	1
MG773295	0.888	0.887	0.887	0.887	0.888	0.886	0.887	0.888	0.888	0.884	0.883	0.884	0.904	0.902	0.903	0.902	0.908	0.995	0.998	0.997	1
KX147436	0.887	0.886	0.886	0.886	0.887	0.884	0.886	0.887	0.887	0.883	0.882	0.883	0.904	0.902	0.903	0.902	0.906	0.99	0.994	0.992	0.995	1
MG773323	0.886	0.884	0.884	0.884	0.886	0.883	0.884	0.886	0.886	0.882	0.881	0.882	0.903	0.901	0.902	0.901	0.904	0.989	0.992	0.991	0.994	0.998	1
MG773322	0.887	0.886	0.886	0.886	0.887	0.884	0.886	0.887	0.887	0.883	0.882	0.883	0.902	0.9	0.901	0.9	0.906	0.988	0.991	0.99	0.992	0.997	0.998	1
MG773283	0.889	0.888	0.888	0.888	0.889	0.887	0.888	0.889	0.889	0.886	0.884	0.886	0.906	0.903	0.904	0.903	0.907	0.991	0.995	0.994	0.996	0.996	0.995	0.994	1
KP721457	0.889	0.888	0.888	0.888	0.889	0.887	0.888	0.889	0.889	0.886	0.884	0.886	0.906	0.903	0.904	0.903	0.909	0.991	0.995	0.994	0.996	0.996	0.995	0.994	0.997	1
MG773301	0.88	0.879	0.881	0.879	0.88	0.882	0.881	0.882	0.882	0.879	0.879	0.88	0.899	0.896	0.897	0.896	0.906	0.936	0.94	0.941	0.941	0.938	0.937	0.936	0.942	0.942	1
MG773285	0.88	0.879	0.881	0.879	0.88	0.882	0.881	0.882	0.882	0.879	0.879	0.88	0.899	0.896	0.897	0.896	0.906	0.936	0.94	0.941	0.941	0.938	0.937	0.936	0.942	0.942	0.997	1
MG773282	0.881	0.88	0.882	0.88	0.881	0.883	0.882	0.883	0.883	0.88	0.88	0.881	0.9	0.897	0.899	0.897	0.907	0.937	0.941	0.942	0.942	0.94	0.938	0.937	0.943	0.943	0.998	0.998	1
GQ398121_Acan	0.88	0.879	0.881	0.879	0.88	0.882	0.881	0.882	0.882	0.879	0.879	0.88	0.899	0.896	0.897	0.896	0.906	0.936	0.94	0.941	0.941	0.938	0.937	0.936	0.942	0.942	0.997	0.997	0.998	1
CL_Acan	0.881	0.88	0.882	0.88	0.881	0.883	0.882	0.883	0.883	0.88	0.88	0.881	0.9	0.897	0.899	0.897	0.907	0.937	0.941	0.942	0.942	0.94	0.938	0.937	0.943	0.943	0.998	0.998	1	0.998	1
NA1_Acan	0.881	0.88	0.882	0.88	0.881	0.883	0.882	0.883	0.883	0.88	0.88	0.881	0.9	0.897	0.899	0.897	0.907	0.937	0.941	0.942	0.942	0.94	0.938	0.937	0.943	0.943	0.998	0.998	1	0.998	1	1
MG773308	0.881	0.88	0.882	0.88	0.881	0.883	0.882	0.883	0.883	0.88	0.88	0.881	0.9	0.897	0.899	0.897	0.907	0.937	0.941	0.942	0.942	0.94	0.938	0.937	0.943	0.943	0.996	0.998	0.997	0.996	0.997	0.997	1
MG773297	0.881	0.88	0.882	0.88	0.881	0.883	0.882	0.883	0.883	0.88	0.88	0.881	0.901	0.899	0.9	0.899	0.908	0.938	0.942	0.943	0.943	0.941	0.94	0.938	0.944	0.944	0.997	0.997	0.998	0.997	0.998	0.998	0.996	1
ZX_Acan	0.884	0.883	0.886	0.883	0.884	0.887	0.886	0.887	0.887	0.883	0.883	0.884	0.903	0.901	0.902	0.901	0.909	0.94	0.943	0.944	0.944	0.942	0.941	0.94	0.946	0.946	0.994	0.994	0.995	0.994	0.995	0.995	0.995	0.994	1
MG773305	0.881	0.88	0.882	0.88	0.881	0.883	0.882	0.883	0.883	0.88	0.88	0.881	0.9	0.897	0.899	0.897	0.907	0.937	0.941	0.942	0.942	0.94	0.938	0.937	0.943	0.943	0.991	0.991	0.992	0.991	0.992	0.992	0.992	0.994	0.992	1
MG773303	0.881	0.88	0.882	0.88	0.881	0.883	0.882	0.883	0.883	0.88	0.88	0.881	0.9	0.897	0.899	0.897	0.907	0.937	0.941	0.942	0.942	0.94	0.938	0.937	0.943	0.943	0.991	0.991	0.992	0.991	0.992	0.992	0.992	0.994	0.992	0.997	1
MG773304	0.881	0.88	0.882	0.88	0.881	0.883	0.882	0.883	0.883	0.88	0.88	0.881	0.9	0.897	0.899	0.897	0.907	0.937	0.941	0.942	0.942	0.94	0.938	0.937	0.943	0.943	0.991	0.994	0.992	0.991	0.992	0.992	0.995	0.994	0.992	0.997	0.997	1
KP721455	0.882	0.881	0.883	0.881	0.882	0.884	0.883	0.884	0.884	0.881	0.881	0.882	0.901	0.899	0.9	0.899	0.908	0.938	0.942	0.943	0.943	0.941	0.94	0.938	0.944	0.944	0.992	0.992	0.994	0.992	0.994	0.994	0.994	0.995	0.994	0.998	0.998	0.998	1
MG773312	0.882	0.881	0.883	0.881	0.882	0.884	0.883	0.884	0.884	0.881	0.881	0.882	0.901	0.899	0.9	0.899	0.908	0.938	0.942	0.943	0.943	0.941	0.94	0.938	0.944	0.944	0.99	0.992	0.991	0.99	0.991	0.991	0.994	0.992	0.991	0.996	0.996	0.998	0.997	1
MG773310	0.883	0.882	0.884	0.882	0.883	0.886	0.884	0.886	0.886	0.882	0.882	0.883	0.902	0.9	0.901	0.9	0.909	0.94	0.943	0.944	0.944	0.942	0.941	0.94	0.946	0.946	0.991	0.991	0.992	0.991	0.992	0.992	0.992	0.994	0.992	0.997	0.997	0.997	0.998	0.998	1
MG773313	0.882	0.881	0.883	0.881	0.882	0.883	0.882	0.883	0.884	0.88	0.88	0.881	0.9	0.897	0.899	0.897	0.904	0.936	0.94	0.941	0.941	0.938	0.937	0.936	0.942	0.942	0.989	0.991	0.99	0.989	0.99	0.99	0.992	0.991	0.99	0.995	0.995	0.997	0.996	0.996	0.995	1
SY_Acan	0.879	0.877	0.88	0.877	0.879	0.881	0.88	0.881	0.881	0.877	0.877	0.879	0.899	0.896	0.897	0.896	0.904	0.935	0.938	0.94	0.94	0.937	0.936	0.935	0.941	0.941	0.989	0.989	0.99	0.989	0.99	0.99	0.99	0.991	0.988	0.99	0.99	0.99	0.991	0.989	0.99	0.988	1
MG773290	0.88	0.879	0.881	0.879	0.88	0.882	0.881	0.882	0.882	0.879	0.879	0.88	0.9	0.897	0.899	0.897	0.906	0.936	0.94	0.941	0.941	0.938	0.937	0.936	0.942	0.942	0.99	0.99	0.991	0.99	0.991	0.991	0.991	0.992	0.989	0.991	0.991	0.991	0.992	0.99	0.991	0.989	0.998	1
KX147388	0.887	0.886	0.886	0.886	0.887	0.886	0.887	0.888	0.887	0.882	0.882	0.883	0.902	0.9	0.901	0.9	0.911	0.942	0.944	0.943	0.946	0.943	0.942	0.943	0.947	0.947	0.96	0.96	0.961	0.96	0.961	0.961	0.961	0.962	0.963	0.963	0.963	0.963	0.964	0.964	0.965	0.965	0.961	0.962	1
KC995192	0.886	0.884	0.884	0.884	0.886	0.884	0.886	0.887	0.886	0.881	0.881	0.882	0.903	0.901	0.902	0.901	0.91	0.943	0.946	0.944	0.947	0.944	0.943	0.944	0.948	0.948	0.961	0.961	0.962	0.961	0.962	0.962	0.962	0.963	0.964	0.964	0.964	0.964	0.965	0.965	0.967	0.967	0.962	0.963	0.998	1
KC995190	0.884	0.883	0.883	0.883	0.884	0.883	0.884	0.886	0.884	0.88	0.88	0.881	0.902	0.9	0.901	0.9	0.909	0.942	0.944	0.943	0.946	0.943	0.942	0.943	0.947	0.947	0.96	0.96	0.961	0.962	0.961	0.961	0.961	0.962	0.963	0.963	0.963	0.963	0.964	0.964	0.965	0.965	0.961	0.962	0.997	0.998	1
KP721448	0.886	0.884	0.884	0.884	0.886	0.884	0.886	0.887	0.886	0.881	0.881	0.882	0.903	0.901	0.902	0.901	0.908	0.943	0.946	0.944	0.947	0.944	0.943	0.944	0.948	0.948	0.961	0.961	0.962	0.961	0.962	0.962	0.962	0.963	0.964	0.964	0.964	0.964	0.965	0.965	0.967	0.967	0.962	0.963	0.996	0.997	0.996	1
KC995264	0.886	0.884	0.884	0.884	0.886	0.884	0.886	0.887	0.886	0.881	0.881	0.882	0.903	0.901	0.902	0.901	0.908	0.943	0.946	0.944	0.947	0.944	0.943	0.944	0.948	0.948	0.961	0.961	0.962	0.961	0.962	0.962	0.962	0.963	0.964	0.964	0.964	0.964	0.965	0.965	0.967	0.967	0.962	0.963	0.994	0.995	0.994	0.997	1
MK858283	0.887	0.886	0.886	0.886	0.887	0.886	0.887	0.888	0.887	0.882	0.882	0.883	0.904	0.902	0.903	0.902	0.909	0.944	0.947	0.946	0.948	0.946	0.944	0.946	0.949	0.949	0.962	0.962	0.963	0.962	0.963	0.963	0.963	0.964	0.965	0.965	0.965	0.965	0.967	0.967	0.968	0.968	0.963	0.964	0.995	0.996	0.995	0.998	0.998
KC995278	0.887	0.886	0.886	0.886	0.887	0.886	0.887	0.888	0.887	0.882	0.882	0.883	0.902	0.9	0.901	0.9	0.908	0.942	0.944	0.943	0.946	0.943	0.942	0.943	0.947	0.947	0.96	0.96	0.961	0.96	0.961	0.961	0.961	0.962	0.963	0.963	0.963	0.963	0.964	0.964	0.965	0.965	0.961	0.962	0.992	0.994	0.992	0.996	0.996
MG773321	0.886	0.884	0.884	0.884	0.886	0.884	0.886	0.887	0.886	0.881	0.881	0.882	0.903	0.901	0.902	0.901	0.909	0.943	0.946	0.944	0.947	0.944	0.943	0.944	0.948	0.948	0.961	0.961	0.962	0.961	0.962	0.962	0.962	0.963	0.964	0.964	0.964	0.964	0.965	0.965	0.967	0.967	0.962	0.963	0.994	0.995	0.994	0.997	0.997
KT947978_Acan_AC3	0.887	0.886	0.886	0.886	0.887	0.886	0.887	0.888	0.887	0.882	0.882	0.883	0.904	0.902	0.903	0.902	0.909	0.944	0.947	0.946	0.948	0.946	0.944	0.946	0.949	0.949	0.962	0.962	0.963	0.962	0.963	0.963	0.963	0.964	0.965	0.965	0.965	0.965	0.967	0.967	0.968	0.968	0.963	0.964	0.995	0.996	0.995	0.998	0.998
RL_Acan	0.887	0.886	0.886	0.886	0.887	0.886	0.887	0.888	0.887	0.882	0.882	0.883	0.906	0.903	0.904	0.903	0.908	0.943	0.946	0.944	0.947	0.944	0.943	0.944	0.948	0.948	0.962	0.962	0.963	0.962	0.963	0.963	0.963	0.964	0.967	0.965	0.965	0.965	0.967	0.967	0.968	0.968	0.963	0.964	0.989	0.99	0.989	0.992	0.992
MK858277	0.887	0.886	0.886	0.886	0.887	0.886	0.887	0.888	0.887	0.882	0.882	0.883	0.906	0.903	0.904	0.903	0.911	0.951	0.954	0.955	0.955	0.953	0.951	0.953	0.956	0.956	0.964	0.964	0.965	0.964	0.965	0.965	0.965	0.967	0.968	0.968	0.968	0.968	0.969	0.969	0.97	0.97	0.965	0.967	0.985	0.987	0.985	0.989	0.989
MK570632_Acan_FH	0.882	0.881	0.881	0.881	0.882	0.881	0.882	0.883	0.882	0.877	0.877	0.879	0.903	0.901	0.902	0.901	0.903	0.938	0.941	0.942	0.942	0.94	0.938	0.94	0.943	0.941	0.956	0.956	0.957	0.956	0.957	0.957	0.957	0.958	0.962	0.96	0.96	0.96	0.961	0.961	0.962	0.962	0.957	0.958	0.976	0.977	0.976	0.98	0.98
MK570630_Acan_HAW	0.883	0.882	0.882	0.882	0.883	0.882	0.883	0.884	0.883	0.879	0.879	0.88	0.904	0.902	0.903	0.902	0.904	0.94	0.942	0.943	0.943	0.941	0.94	0.941	0.944	0.942	0.957	0.957	0.958	0.957	0.958	0.958	0.958	0.96	0.963	0.961	0.961	0.961	0.962	0.962	0.963	0.963	0.958	0.96	0.977	0.978	0.977	0.981	0.981
MG773309	0.883	0.882	0.882	0.882	0.883	0.882	0.883	0.884	0.883	0.879	0.879	0.88	0.901	0.899	0.9	0.899	0.907	0.94	0.942	0.943	0.943	0.941	0.94	0.941	0.944	0.944	0.96	0.962	0.961	0.96	0.961	0.961	0.963	0.962	0.965	0.963	0.963	0.965	0.964	0.967	0.965	0.968	0.961	0.962	0.98	0.981	0.98	0.983	0.983
MG773307	0.884	0.883	0.883	0.883	0.884	0.883	0.884	0.886	0.884	0.88	0.88	0.881	0.902	0.9	0.901	0.9	0.908	0.941	0.943	0.944	0.944	0.942	0.941	0.942	0.946	0.946	0.961	0.963	0.962	0.961	0.962	0.962	0.964	0.963	0.967	0.964	0.964	0.967	0.965	0.968	0.967	0.969	0.962	0.963	0.981	0.982	0.981	0.984	0.984
MG773311	0.884	0.883	0.883	0.883	0.884	0.883	0.884	0.886	0.884	0.88	0.88	0.881	0.902	0.9	0.901	0.9	0.908	0.941	0.943	0.944	0.944	0.942	0.941	0.942	0.946	0.946	0.961	0.961	0.962	0.961	0.962	0.962	0.962	0.963	0.967	0.964	0.964	0.964	0.965	0.965	0.967	0.967	0.962	0.963	0.981	0.982	0.981	0.984	0.984
MK570629_Acan_TEN	0.886	0.884	0.884	0.884	0.886	0.884	0.886	0.887	0.886	0.881	0.881	0.882	0.903	0.901	0.902	0.901	0.909	0.942	0.944	0.946	0.946	0.943	0.942	0.943	0.947	0.947	0.962	0.962	0.963	0.962	0.963	0.963	0.963	0.964	0.968	0.965	0.965	0.965	0.967	0.967	0.968	0.968	0.963	0.964	0.982	0.983	0.982	0.985	0.985
AP017672_Acan	0.886	0.884	0.884	0.884	0.886	0.884	0.886	0.887	0.886	0.881	0.881	0.882	0.903	0.901	0.902	0.901	0.909	0.942	0.944	0.946	0.946	0.943	0.942	0.943	0.947	0.947	0.962	0.962	0.963	0.962	0.963	0.963	0.963	0.964	0.968	0.965	0.965	0.965	0.967	0.967	0.968	0.968	0.963	0.964	0.982	0.983	0.982	0.985	0.985
MK570631_Acan_SYD	0.886	0.884	0.884	0.884	0.886	0.884	0.886	0.887	0.886	0.881	0.881	0.882	0.903	0.901	0.902	0.901	0.909	0.942	0.944	0.946	0.946	0.943	0.942	0.943	0.947	0.947	0.962	0.962	0.963	0.962	0.963	0.963	0.963	0.964	0.968	0.965	0.965	0.965	0.967	0.967	0.968	0.968	0.963	0.964	0.982	0.983	0.982	0.985	0.985
KC995261	0.89	0.889	0.889	0.889	0.89	0.889	0.89	0.892	0.89	0.886	0.886	0.887	0.901	0.899	0.9	0.899	0.906	0.94	0.942	0.943	0.943	0.941	0.94	0.941	0.944	0.944	0.957	0.957	0.958	0.957	0.958	0.958	0.958	0.96	0.963	0.961	0.961	0.961	0.962	0.962	0.963	0.963	0.958	0.96	0.981	0.98	0.978	0.982	0.982
KP721451	0.889	0.888	0.888	0.888	0.889	0.888	0.889	0.89	0.889	0.884	0.884	0.886	0.9	0.897	0.899	0.897	0.904	0.938	0.941	0.942	0.942	0.94	0.938	0.94	0.943	0.943	0.956	0.956	0.957	0.956	0.957	0.957	0.957	0.958	0.962	0.96	0.96	0.96	0.961	0.961	0.962	0.962	0.957	0.958	0.98	0.978	0.977	0.981	0.981
KP721452	0.889	0.888	0.888	0.888	0.889	0.888	0.889	0.89	0.889	0.884	0.884	0.886	0.9	0.897	0.899	0.897	0.904	0.938	0.941	0.942	0.942	0.94	0.938	0.94	0.943	0.943	0.956	0.956	0.957	0.956	0.957	0.957	0.957	0.958	0.962	0.96	0.96	0.96	0.961	0.961	0.962	0.962	0.957	0.958	0.98	0.978	0.977	0.981	0.981
DF2_Acan	0.887	0.886	0.886	0.886	0.887	0.886	0.887	0.887	0.887	0.884	0.884	0.886	0.904	0.902	0.903	0.902	0.911	0.936	0.94	0.941	0.941	0.938	0.937	0.936	0.942	0.942	0.96	0.96	0.961	0.96	0.961	0.961	0.961	0.962	0.965	0.963	0.963	0.963	0.964	0.964	0.965	0.963	0.961	0.962	0.969	0.968	0.967	0.97	0.97
MG773289	0.886	0.884	0.884	0.884	0.886	0.884	0.886	0.887	0.886	0.883	0.883	0.884	0.904	0.902	0.903	0.902	0.911	0.936	0.94	0.941	0.941	0.938	0.937	0.936	0.942	0.942	0.962	0.96	0.961	0.96	0.961	0.961	0.961	0.962	0.965	0.963	0.963	0.963	0.964	0.964	0.965	0.963	0.961	0.962	0.969	0.968	0.967	0.97	0.97
DF1_Acan	0.887	0.886	0.886	0.886	0.887	0.886	0.887	0.888	0.887	0.884	0.884	0.886	0.906	0.903	0.904	0.903	0.913	0.937	0.941	0.942	0.942	0.94	0.938	0.937	0.943	0.943	0.961	0.961	0.962	0.961	0.962	0.962	0.962	0.963	0.967	0.964	0.964	0.964	0.965	0.965	0.967	0.964	0.962	0.963	0.97	0.969	0.968	0.971	0.971
KC995246	0.89	0.889	0.889	0.889	0.89	0.889	0.89	0.892	0.89	0.888	0.888	0.889	0.906	0.903	0.904	0.903	0.91	0.947	0.95	0.951	0.951	0.949	0.948	0.947	0.953	0.953	0.968	0.968	0.969	0.968	0.969	0.969	0.969	0.97	0.974	0.971	0.971	0.971	0.973	0.973	0.974	0.971	0.969	0.97	0.973	0.974	0.973	0.974	0.974
KC995236	0.889	0.888	0.888	0.888	0.889	0.888	0.889	0.89	0.889	0.887	0.887	0.888	0.904	0.902	0.903	0.902	0.911	0.948	0.951	0.953	0.953	0.95	0.949	0.948	0.954	0.954	0.967	0.967	0.968	0.967	0.968	0.968	0.968	0.969	0.973	0.97	0.97	0.97	0.971	0.971	0.973	0.97	0.968	0.969	0.971	0.973	0.971	0.973	0.973
KC995235	0.888	0.887	0.887	0.887	0.888	0.887	0.888	0.889	0.888	0.886	0.886	0.887	0.903	0.901	0.902	0.901	0.913	0.947	0.95	0.951	0.951	0.949	0.948	0.947	0.953	0.953	0.965	0.965	0.967	0.965	0.967	0.967	0.967	0.968	0.971	0.969	0.969	0.969	0.97	0.97	0.971	0.969	0.967	0.968	0.97	0.971	0.97	0.971	0.971
KC995214	0.889	0.888	0.888	0.888	0.889	0.888	0.889	0.89	0.889	0.887	0.887	0.888	0.904	0.902	0.903	0.902	0.909	0.946	0.949	0.95	0.95	0.948	0.947	0.946	0.951	0.951	0.967	0.967	0.968	0.969	0.968	0.968	0.968	0.969	0.973	0.97	0.97	0.97	0.971	0.971	0.973	0.97	0.968	0.969	0.971	0.973	0.974	0.973	0.973
MG773300	0.883	0.882	0.882	0.882	0.883	0.883	0.884	0.886	0.883	0.884	0.883	0.884	0.914	0.911	0.913	0.911	0.913	0.938	0.94	0.938	0.941	0.938	0.94	0.938	0.94	0.942	0.942	0.942	0.943	0.942	0.943	0.943	0.943	0.944	0.948	0.943	0.943	0.943	0.944	0.944	0.946	0.941	0.941	0.942	0.936	0.937	0.936	0.937	0.937
MG773298	0.884	0.883	0.883	0.883	0.884	0.884	0.886	0.887	0.884	0.886	0.884	0.886	0.915	0.913	0.914	0.913	0.914	0.937	0.938	0.937	0.94	0.937	0.938	0.937	0.938	0.941	0.941	0.941	0.942	0.941	0.942	0.942	0.942	0.943	0.947	0.942	0.942	0.942	0.943	0.943	0.944	0.94	0.94	0.941	0.935	0.936	0.935	0.936	0.936
MG773288	0.882	0.881	0.881	0.881	0.882	0.882	0.883	0.884	0.882	0.883	0.882	0.883	0.913	0.91	0.911	0.91	0.911	0.937	0.938	0.937	0.94	0.937	0.938	0.937	0.938	0.941	0.941	0.941	0.942	0.941	0.942	0.942	0.942	0.943	0.947	0.942	0.942	0.942	0.943	0.943	0.944	0.94	0.94	0.941	0.935	0.936	0.935	0.936	0.936
MG773284	0.881	0.88	0.88	0.88	0.881	0.881	0.882	0.883	0.881	0.882	0.881	0.882	0.912	0.909	0.91	0.909	0.91	0.936	0.937	0.936	0.939	0.936	0.937	0.936	0.937	0.94	0.94	0.94	0.941	0.94	0.941	0.941	0.941	0.942	0.946	0.941	0.941	0.941	0.942	0.942	0.943	0.939	0.939	0.94	0.934	0.935	0.934	0.935	0.935
MG773320	0.883	0.882	0.882	0.882	0.883	0.883	0.885	0.886	0.883	0.885	0.883	0.885	0.914	0.912	0.913	0.912	0.913	0.936	0.937	0.936	0.939	0.936	0.937	0.936	0.937	0.94	0.942	0.942	0.943	0.942	0.943	0.943	0.943	0.944	0.948	0.943	0.943	0.943	0.944	0.944	0.946	0.941	0.941	0.942	0.936	0.937	0.936	0.937	0.937
MG773292	0.882	0.881	0.881	0.881	0.882	0.882	0.883	0.884	0.882	0.883	0.882	0.883	0.913	0.91	0.911	0.91	0.911	0.935	0.936	0.935	0.937	0.935	0.936	0.935	0.936	0.938	0.941	0.941	0.942	0.941	0.942	0.942	0.942	0.943	0.947	0.942	0.942	0.942	0.943	0.943	0.944	0.94	0.94	0.941	0.935	0.936	0.935	0.936	0.936
MG773291	0.883	0.882	0.882	0.882	0.883	0.883	0.884	0.886	0.883	0.884	0.883	0.884	0.914	0.911	0.913	0.911	0.913	0.936	0.937	0.936	0.938	0.936	0.937	0.936	0.937	0.94	0.942	0.942	0.943	0.942	0.943	0.943	0.943	0.944	0.948	0.943	0.943	0.943	0.944	0.944	0.946	0.941	0.941	0.942	0.936	0.937	0.936	0.937	0.937
MG773299	0.884	0.883	0.883	0.883	0.884	0.884	0.886	0.887	0.884	0.886	0.884	0.886	0.915	0.913	0.914	0.913	0.914	0.937	0.938	0.937	0.94	0.937	0.938	0.937	0.938	0.941	0.943	0.943	0.944	0.943	0.944	0.944	0.944	0.946	0.949	0.944	0.944	0.944	0.946	0.946	0.947	0.942	0.942	0.943	0.937	0.938	0.937	0.938	0.938
Av_JX268542	0.827	0.826	0.827	0.828	0.827	0.828	0.828	0.829	0.828	0.826	0.825	0.826	0.819	0.818	0.818	0.818	0.834	0.842	0.846	0.845	0.847	0.843	0.842	0.842	0.845	0.847	0.841	0.839	0.84	0.839	0.84	0.84	0.84	0.839	0.845	0.838	0.838	0.838	0.839	0.838	0.839	0.835	0.84	0.841	0.843	0.845	0.843	0.842	0.842
Acos_GQ398122	0.833	0.832	0.833	0.833	0.833	0.834	0.834	0.835	0.834	0.835	0.834	0.835	0.823	0.822	0.822	0.822	0.835	0.84	0.84	0.841	0.841	0.836	0.835	0.835	0.838	0.84	0.83	0.83	0.832	0.83	0.832	0.832	0.832	0.833	0.835	0.833	0.833	0.833	0.834	0.834	0.835	0.833	0.834	0.835	0.83	0.832	0.83	0.832	0.833
[truncated: 34 more columns]
