# Supplementary material for: The Global Spread Pattern of Rat Lungworm Based on Mitochondrial Genetics
Source: Pathogens. 2023 May 31;12(6):788. doi: 10.3390/pathogens12060788 (PMC10300975; doi:10.3390/pathogens12060788)
Supplement: Supplementary file 1 [file pathogens-12-00788-s001.zip › Table S2. Localities and gene types of samples.xlsx]

## Sheet: Original
SN	Location	Country	Latitude	Longitude	Species	Fragment	Sample_size	No_Access	Remark	SUM	DIFF	Clade I	Clade I-2	Clade II	Clade II-2	Clade III	Clade III-2	Clade IV	Clade V	Clade V-2	Clade VI	Clade VII	Clade VIII	Amal	Amac	Reference	Title
1	Kunigami-son, Ryukyu Islands,Japan	Japan	26.7417	128.174	Acan	coxI	4	AB723723	AB723723=4	4	0			4												Okano,2014	Angiostrongylus cantonensis (Nematoda Metastrongylidae) in the Ryukyu Islands Tree Rat (Diplothrix legata)
2	Mancha Khiri, Khon Kaen, Tahiland	Thailand	16.2107	102.484	Acan	coxI	1	KU532143	KU532143=1	1	0						1									Rodpai,2016	Angiostrongylus cantonensis and A. malaysiensis Broadly Overlap in Thailand, Lao PDR, Cambodia and Myanmar
3	Mueang,Khon Kaen,Thailand	Thailand	16.4322	102.824	Acan	coxI	1	KU532147	KU532147=1	1	0	1														Rodpai,2016	Angiostrongylus cantonensis and A. malaysiensis Broadly Overlap in Thailand, Lao PDR, Cambodia and Myanmar
4	Surat Thani,Thailand	Thailand	9.13389	99.3267	Acan	coxI	1	KU532146	KU532146=1	1	0			1												Rodpai,2016	Angiostrongylus cantonensis and A. malaysiensis Broadly Overlap in Thailand, Lao PDR, Cambodia and Myanmar
5	Siem Reap,Cambodia	Cambodia	13.3671	103.845	Acan	coxI	10	KU532148	KU532148=10	10	0				10											Rodpai,2016	Angiostrongylus cantonensis and A. malaysiensis Broadly Overlap in Thailand, Lao PDR, Cambodia and Myanmar
6	Mongla,Shan State,Myanmar	Myanmar	21.6694	100.016	Acan	coxI	7	KU532145	KU532145=7	7	0							7								Rodpai,2016	Angiostrongylus cantonensis and A. malaysiensis Broadly Overlap in Thailand, Lao PDR, Cambodia and Myanmar
7	Hawaii,USA	USA	19.8968	-155.583	Acan	coxI	1	KU532144	KU532144=1	1	0			1												Rodpai,2016	Angiostrongylus cantonensis and A. malaysiensis Broadly Overlap in Thailand, Lao PDR, Cambodia and Myanmar
8	Phatthalung,Thailand	Thailand	7.60207	100.077	Amal	coxI	3	KU532152	KU532152=3	3	0													3		Rodpai,2016	Angiostrongylus cantonensis and A. malaysiensis Broadly Overlap in Thailand, Lao PDR, Cambodia and Myanmar
9	Phrae,Thailand	Thailand	18.1446	100.14	Amal	coxI	2	KU532151	KU532151=2	2	0													2		Rodpai,2016	Angiostrongylus cantonensis and A. malaysiensis Broadly Overlap in Thailand, Lao PDR, Cambodia and Myanmar
10	Vientiane,Laos	Laos	17.9757	102.633	Amal	coxI	2	KU532153	KU532153=2	2	0													2		Rodpai,2016	Angiostrongylus cantonensis and A. malaysiensis Broadly Overlap in Thailand, Lao PDR, Cambodia and Myanmar
11	Vientiane,Laos	Laos	17.9757	102.633	Amal	coxI	8	KU532154	KU532154=8	8	0													8		Rodpai,2016	Angiostrongylus cantonensis and A. malaysiensis Broadly Overlap in Thailand, Lao PDR, Cambodia and Myanmar
12	Mongla,Shan State,Myanmar	Myanmar	21.6694	100.016	Amal	coxI	1	KU532149	KU532149=1	1	0													1		Rodpai,2016	Angiostrongylus cantonensis and A. malaysiensis Broadly Overlap in Thailand, Lao PDR, Cambodia and Myanmar
13	Mongla,Shan State,Myanmar	Myanmar	21.6694	100.016	Amal	coxI	2	KU532150	KU532150=2	2	0													2		Rodpai,2016	Angiostrongylus cantonensis and A. malaysiensis Broadly Overlap in Thailand, Lao PDR, Cambodia and Myanmar
14	Thailand	Thailand			Acan	complete	1	KT947978	KT947978=1	1	0	1														Yong,2016	Complete mitochondrial genome of Angiostrongylus malaysiensislungworm and molecular phylogeny of Metastrongyloid nematodes
15	University of Malaya campus	Malaysia	3.12011	101.655	Amal	complete	1	KT947979	KT947979=1	1	0													1		Yong,2016	Complete mitochondrial genome of Angiostrongylus malaysiensislungworm and molecular phylogeny of Metastrongyloid nematodes
16	Thailand	Thailand			Acan	complete	1	KT186242	KT186242=1	1	0													1		Yong,2015	Complete mitochondrial genome reveals genetic diversity ofAngiostrongylus cantonensis (Nematoda: Angiostrongylidae)
17	Jurunas neighborhood, Belém city of the Brazilian state of Pará, Brazil	Brazil	-1.79528	-48.8233	Acan	coxI	4	JQ595406	JQ595406=4	4	0			4												Moreira,2013	Endemic angiostrongyliasis in the Brazilian Amazon: Natural parasitism of Angiostrongylus cantonensis in Rattus rattus and R. norvegicus, and sympatric giant African land snails, Achatina fulica
18	São Gonçalo	Brazil	-22.8074	-43.0136	Acan	coxI	3	HQ440217	HQ440217=3	3	0			3												Simões,2011	Endemic Angiostrongyliasis, Rio de Janeiro, Brazil
19	Chichijima,Ogasawara Archipelago, Japan	Japan	27.0793	142.233	Acan	coxI	1	AB700675	AB700675=1	1	=R20-M20			1												Tokiwa,2013	First Report of Angiostrongylus cantonensis (Nematoda: Angiostrongylidae) Infections in Invasive Rodents from Five Islands of the Ogasawara Archipelago, Japan
20	Anejima,Ogasawara Archipelago, Japan	Japan	26.5501	142.158	Acan	coxI	2	AB700676	AB700676=2	2	0			2												Tokiwa,2013	First Report of Angiostrongylus cantonensis (Nematoda: Angiostrongylidae) Infections in Invasive Rodents from Five Islands of the Ogasawara Archipelago, Japan
21	Imoutojima,Ogasawara Archipelago, Japan	Japan	26.5571	142.208	Acan	coxI	21	AB700677	AB700677=21	21	0			21												Tokiwa,2013	First Report of Angiostrongylus cantonensis (Nematoda: Angiostrongylidae) Infections in Invasive Rodents from Five Islands of the Ogasawara Archipelago, Japan
22	Meijima,Ogasawara Archipelago, Japan	Japan	26.5688	142.235	Acan	coxI	16	AB700678	AB700678=16	16	0			16												Tokiwa,2013	First Report of Angiostrongylus cantonensis (Nematoda: Angiostrongylidae) Infections in Invasive Rodents from Five Islands of the Ogasawara Archipelago, Japan
23	Mukohjima,Ogasawara Archipelago, Japan	Japan	26.6027	142.129	Acan	coxI	4	AB700679	AB700679=4	4	0			4												Tokiwa,2013	First Report of Angiostrongylus cantonensis (Nematoda: Angiostrongylidae) Infections in Invasive Rodents from Five Islands of the Ogasawara Archipelago, Japan
24	Hirajima,Ogasawara Archipelago, Japan	Japan	26.5831	142.149	Acan	coxI	3	AB700680	AB700680=3	3	0			3												Tokiwa,2013	First Report of Angiostrongylus cantonensis (Nematoda: Angiostrongylidae) Infections in Invasive Rodents from Five Islands of the Ogasawara Archipelago, Japan
25	Hawaii islands, USA	USA	19.8968	-155.583	Acan	coxI	2	AB700681	AB700681=2	2	0			2												Tokiwa,2013	First Report of Angiostrongylus cantonensis (Nematoda: Angiostrongylidae) Infections in Invasive Rodents from Five Islands of the Ogasawara Archipelago, Japan
26	Bangkok, Bangkok, Thailand	Thailand	13.7589	100.534	Acan	cytB	5	KC995188-KC995192	KC995188=1, KC995189=1, KC995190=1, KC995191=1, KC995192=1	5	0	5														Dusitsittipon,2015	Genetic differences in the rat lungworm, Angiostrongylus cantonensis (Nematoda: Angiostrongylidae), in Thailand
27	Kanchanaburi,Thailand	Thailand	14.1156	99.1444	Acan	cytB	14	KC995193-KC995206	KC995193=1, KC995194=1, KC995195=1, KC995196=1, KC995197=1, KC995198=1, KC995199=1, KC995200=1, KC995201=1, KC995202=1, KC995203=1, KC995204=1, KC995205=1, KC995206=1	14	0	14														Dusitsittipon,2015	Genetic differences in the rat lungworm, Angiostrongylus cantonensis (Nematoda: Angiostrongylidae), in Thailand
28	Lopburi,Thailand	Thailand	14.8558	100.99	Acan	cytB	16	KC995207-KC995222	KC995207=1, KC995208=1, KC995209=1, KC995210=1, KC995211=1, KC995212=1, KC995213=1, KC995214=1, KC995215=1, KC995216=1, KC995217=1, KC995218=1, KC995219=1, KC995220=1, KC995221=1, KC995222=1	16	0											16				Dusitsittipon,2015	Genetic differences in the rat lungworm, Angiostrongylus cantonensis (Nematoda: Angiostrongylidae), in Thailand
29	Mahasarakam,Thailand	Thailand	16.0383	103.119	Acan	cytB	14	KC995223-KC995236	KC995223=1, KC995224=1, KC995225=1, KC995226=1, KC995227=1, KC995228=1, KC995229=1, KC995230=1, KC995231=1, KC995232=1, KC995233=1, KC995234=1, KC995235=1, KC995236=1	14	0											14				Dusitsittipon,2015	Genetic differences in the rat lungworm, Angiostrongylus cantonensis (Nematoda: Angiostrongylidae), in Thailand
30	Nan,Thailand	Thailand	19.3872	100.876	Acan	cytB	11	KC995237-KC995247	KC995237=1, KC995238=1, KC995239=1, KC995240=1, KC995241=1, KC995242=1, KC995243=1, KC995244=1, KC995245=1, KC995246=1, KC995247=1	11	0			1								10				Dusitsittipon,2015	Genetic differences in the rat lungworm, Angiostrongylus cantonensis (Nematoda: Angiostrongylidae), in Thailand
31	Nakhon Sri Thammarat,Thailand	Thailand	8.66667	99.9317	Acan	cytB	14	KC995248-KC995261	KC995248=1, KC995249=1, KC995250=1, KC995251=1, KC995252=1, KC995253=1, KC995254=1, KC995255=1, KC995256=1, KC995257=1, KC995258=1, KC995259=1, KC995260=1, KC995261=1	14	0			14												Dusitsittipon,2015	Genetic differences in the rat lungworm, Angiostrongylus cantonensis (Nematoda: Angiostrongylidae), in Thailand
32	Prachuap Khiri Khan,Thailand	Thailand	12.395	99.9167	Acan	cytB	6	KC995262-KC995267	KC995262=1, KC995263=1, KC995264=1, KC995265=1, KC995266=1, KC995267=1	6	0	6														Dusitsittipon,2015	Genetic differences in the rat lungworm, Angiostrongylus cantonensis (Nematoda: Angiostrongylidae), in Thailand
33	Phitsanulok,Thailand	Thailand	16.8247	100.259	Acan	cytB	11	KC995268-KC995278	KC995268=1, KC995269=1, KC995270=1, KC995271=1, KC995272=1, KC995273=1, KC995274=1, KC995275=1, KC995276=1, KC995277=1, KC995278=1	11	0	11														Dusitsittipon,2015	Genetic differences in the rat lungworm, Angiostrongylus cantonensis (Nematoda: Angiostrongylidae), in Thailand
34	C. Thailand: Samut Prakan	Thailand	13.5991	100.6	Acan	cytB	1	KP721442	KP721442=1	1	0	1														Yong,2015	Molecular phylogeography of Angiostrongylus cantonensis (Nematoda:Angiostrongylidae) and genetic relationships with congeners usingcytochrome b gene marker
35	C. Thailand: Samut Prakan	Thailand	13.5991	100.6	Acan	cytB	1	KP721443	KP721443=1	1	0	1														Yong,2015	Molecular phylogeography of Angiostrongylus cantonensis (Nematoda:Angiostrongylidae) and genetic relationships with congeners usingcytochrome b gene marker
36	C. Thailand: Bang Bon, Bangkok	Thailand	13.6576	100.398	Acan	cytB	1	KP721444	KP721444=1	1	0			1												Yong,2015	Molecular phylogeography of Angiostrongylus cantonensis (Nematoda:Angiostrongylidae) and genetic relationships with congeners usingcytochrome b gene marker
37	C. Thailand: Phitsanulok	Thailand	16.8211	100.266	Acan	cytB	1	KP721445	KP721445=1	1	0	1														Yong,2015	Molecular phylogeography of Angiostrongylus cantonensis (Nematoda:Angiostrongylidae) and genetic relationships with congeners usingcytochrome b gene marker
38	C. Thailand: Phitsanulok	Thailand	16.8211	100.266	Acan	cytB	1	KP721446	KP721446=1	1	0	1														Yong,2015	Molecular phylogeography of Angiostrongylus cantonensis (Nematoda:Angiostrongylidae) and genetic relationships with congeners usingcytochrome b gene marker
39	N. Thailand: Chiang Mai	Thailand	18.7745	98.9946	Acan	cytB	1	KP721447	KP721447=1	1	0	1														Yong,2015	Molecular phylogeography of Angiostrongylus cantonensis (Nematoda:Angiostrongylidae) and genetic relationships with congeners usingcytochrome b gene marker
40	N. Thailand: Chiang Mai	Thailand	18.7745	98.9946	Acan	cytB	1	KP721448	KP721448=1	1	0	1														Yong,2015	Molecular phylogeography of Angiostrongylus cantonensis (Nematoda:Angiostrongylidae) and genetic relationships with congeners usingcytochrome b gene marker
41	N. Thailand: Chiang Rai	Thailand	18.7745	98.9946	Acan	cytB	1	KP721449	KP721449=1	1	0	1														Yong,2015	Molecular phylogeography of Angiostrongylus cantonensis (Nematoda:Angiostrongylidae) and genetic relationships with congeners usingcytochrome b gene marker
42	NE. Thailand: Khon Kaen	Thailand	16.4322	102.824	Acan	cytB	1	KP721450	KP721450=1	1	0			1												Yong,2015	Molecular phylogeography of Angiostrongylus cantonensis (Nematoda:Angiostrongylidae) and genetic relationships with congeners usingcytochrome b gene marker
43	NE. Thailand: Khon Kaen	Thailand	16.4322	102.824	Acan	cytB	1	KP721451	KP721451=1	1	0			1												Yong,2015	Molecular phylogeography of Angiostrongylus cantonensis (Nematoda:Angiostrongylidae) and genetic relationships with congeners usingcytochrome b gene marker
44	S. Thailand: Surat Thani	Thailand	9.13389	99.3267	Acan	cytB	1	KP721452	KP721452=1	1	0			1												Yong,2015	Molecular phylogeography of Angiostrongylus cantonensis (Nematoda:Angiostrongylidae) and genetic relationships with congeners usingcytochrome b gene marker
45	S. Thailand: Surat Thani	Thailand	9.13389	99.3267	Acan	cytB	1	KP721453	KP721453=1	1	0			1												Yong,2015	Molecular phylogeography of Angiostrongylus cantonensis (Nematoda:Angiostrongylidae) and genetic relationships with congeners usingcytochrome b gene marker
46	Hawaii	USA	19.8968	-155.583	Acan	cytB	1	KP721454	KP721454=1	1	0							1								Yong,2015	Molecular phylogeography of Angiostrongylus cantonensis (Nematoda:Angiostrongylidae) and genetic relationships with congeners usingcytochrome b gene marker
47	Hawaii	USA	19.8968	-155.583	Acan	cytB	1	KP721455	KP721455=1	1	0							1								Yong,2015	Molecular phylogeography of Angiostrongylus cantonensis (Nematoda:Angiostrongylidae) and genetic relationships with congeners usingcytochrome b gene marker
48	China: Guangxi	China	22.817	108.367	Acan	cytB	1	KP721456	KP721456=1	1	0								1							Yong,2015	Molecular phylogeography of Angiostrongylus cantonensis (Nematoda:Angiostrongylidae) and genetic relationships with congeners usingcytochrome b gene marker
49	China: Guangxi	China	22.817	108.367	Acan	cytB	1	KP721457	KP721457=1	1	0								1							Yong,2015	Molecular phylogeography of Angiostrongylus cantonensis (Nematoda:Angiostrongylidae) and genetic relationships with congeners usingcytochrome b gene marker
50	W. Thailand: Tak	Thailand	16.8839	99.1259	Amal	cytB	1	KP732097	KP732097=1	1	0													1		Yong,2015	Molecular phylogeography of Angiostrongylus cantonensis (Nematoda:Angiostrongylidae) and genetic relationships with congeners usingcytochrome b gene marker
51	W. Thailand: Tak	Thailand	16.8839	99.1259	Amal	cytB	1	KP732098	KP732098=1	1	0													1		Yong,2015	Molecular phylogeography of Angiostrongylus cantonensis (Nematoda:Angiostrongylidae) and genetic relationships with congeners usingcytochrome b gene marker
52	N. Thailand: Mae Hong Sorn	Thailand	19.3019	97.9655	Amal	cytB	1	KP732099	KP732099=1	1	0													1		Yong,2015	Molecular phylogeography of Angiostrongylus cantonensis (Nematoda:Angiostrongylidae) and genetic relationships with congeners usingcytochrome b gene marker
53	S. Thailand: Phang Nga	Thailand	8.45014	98.5255	Amal	cytB	1	KP732100	KP732100=1	1	0													1		Yong,2015	Molecular phylogeography of Angiostrongylus cantonensis (Nematoda:Angiostrongylidae) and genetic relationships with congeners usingcytochrome b gene marker
54	S. Thailand: Phang Nga	Thailand	8.45014	98.5255	Amal	cytB	1	KP732101	KP732101=1	1	0													1		Yong,2015	Molecular phylogeography of Angiostrongylus cantonensis (Nematoda:Angiostrongylidae) and genetic relationships with congeners usingcytochrome b gene marker
55	Peninsular Malaysia	Malaysia	3.22324	101.506	Amal	cytB	1	KP732102	KP732102=1	1	0													1		Yong,2015	Molecular phylogeography of Angiostrongylus cantonensis (Nematoda:Angiostrongylidae) and genetic relationships with congeners usingcytochrome b gene marker
56	Peninsular Malaysia	Malaysia	3.22324	101.506	Amal	cytB	1	KP732103	KP732103=1	1	0													1		Yong,2015	Molecular phylogeography of Angiostrongylus cantonensis (Nematoda:Angiostrongylidae) and genetic relationships with congeners usingcytochrome b gene marker
57	Peninsular Malaysia	Malaysia	3.22324	101.506	Amal	cytB	1	KP732104	KP732104=1	1	0													1		Yong,2015	Molecular phylogeography of Angiostrongylus cantonensis (Nematoda:Angiostrongylidae) and genetic relationships with congeners usingcytochrome b gene marker
58	São Mateus – SP	Brazil	-23.5945	-46.4746	Acan	coxI	1	JX471064	JX471064=1	1	0			1												Monte,2012	Phylogenetic relationship of the Brazilian isolates of the rat lungworm Angiostrongylus cantonensis (Nematoda: Metastrongylidae) employing mitochondrial COI gene sequence data
59	Freguesia do Ó – SP	Brazil	-23.4835	-46.6897	Acan	coxI	1	JX471058	JX471058=1	1	0			1												Monte,2012	Phylogenetic relationship of the Brazilian isolates of the rat lungworm Angiostrongylus cantonensis (Nematoda: Metastrongylidae) employing mitochondrial COI gene sequence data
60	Jundiaí – SP	Brazil	-23.2015	-46.8805	Acan	coxI	1	JX471062	JX471062=1	1	0			1												Monte,2012	Phylogenetic relationship of the Brazilian isolates of the rat lungworm Angiostrongylus cantonensis (Nematoda: Metastrongylidae) employing mitochondrial COI gene sequence data
61	Vila Rami – SP	Brazil	-23.2146	-46.8831	Acan	coxI	1	JX471067	JX471067=1	1	0			1												Monte,2012	Phylogenetic relationship of the Brazilian isolates of the rat lungworm Angiostrongylus cantonensis (Nematoda: Metastrongylidae) employing mitochondrial COI gene sequence data
62	Pirituba – SP	Brazil	-23.479	-46.7231	Acan	coxI	1	JX471054	JX471054=1	1	0			1												Monte,2012	Phylogenetic relationship of the Brazilian isolates of the rat lungworm Angiostrongylus cantonensis (Nematoda: Metastrongylidae) employing mitochondrial COI gene sequence data
63	São Gonçalo – RJ	Brazil	-22.825	-43.0417	Acan	coxI	1	JX471066	JX471066=1	1	0			1												Monte,2012	Phylogenetic relationship of the Brazilian isolates of the rat lungworm Angiostrongylus cantonensis (Nematoda: Metastrongylidae) employing mitochondrial COI gene sequence data
64	Encantado – RJ	Brazil	-22.8958	-43.3022	Acan	coxI	1	JX471057	JX471057=1	1	0			1												Monte,2012	Phylogenetic relationship of the Brazilian isolates of the rat lungworm Angiostrongylus cantonensis (Nematoda: Metastrongylidae) employing mitochondrial COI gene sequence data
65	Túnel Noel Rosa – RJ	Brazil	-22.91	-43.2536	Acan	coxI	1	JX471068	JX471068=1	1	0			1												Monte,2012	Phylogenetic relationship of the Brazilian isolates of the rat lungworm Angiostrongylus cantonensis (Nematoda: Metastrongylidae) employing mitochondrial COI gene sequence data
66	Caju – RJ	Brazil	-22.8828	-43.2187	Acan	coxI	1	JX471055	JX471055=1	1	0								1							Monte,2012	Phylogenetic relationship of the Brazilian isolates of the rat lungworm Angiostrongylus cantonensis (Nematoda: Metastrongylidae) employing mitochondrial COI gene sequence data
67	Niterói – RJ	Brazil	-22.8986	-43.1317	Acan	coxI	1	JX471059	JX471059=1	1	0			1												Monte,2012	Phylogenetic relationship of the Brazilian isolates of the rat lungworm Angiostrongylus cantonensis (Nematoda: Metastrongylidae) employing mitochondrial COI gene sequence data
68	Queimados – RJ	Brazil	-22.7153	-43.5683	Acan	coxI	1	JX471060	JX471060=1	1	0			1												Monte,2012	Phylogenetic relationship of the Brazilian isolates of the rat lungworm Angiostrongylus cantonensis (Nematoda: Metastrongylidae) employing mitochondrial COI gene sequence data
69	Marituba – PA	Brazil	-1.61686	-48.5804	Acan	coxI	1	JX471065	JX471065=1	1	0			1												Monte,2012	Phylogenetic relationship of the Brazilian isolates of the rat lungworm Angiostrongylus cantonensis (Nematoda: Metastrongylidae) employing mitochondrial COI gene sequence data
70	Jurunas – PA	Brazil	-1.79286	-48.8236	Acan	coxI	1	JX471063	JX471063=1	1	0			1												Monte,2012	Phylogenetic relationship of the Brazilian isolates of the rat lungworm Angiostrongylus cantonensis (Nematoda: Metastrongylidae) employing mitochondrial COI gene sequence data
71	Guamá – PA	Brazil	-1.79006	-48.7664	Acan	coxI	1	JX471061	JX471061=1	1	0			1												Monte,2012	Phylogenetic relationship of the Brazilian isolates of the rat lungworm Angiostrongylus cantonensis (Nematoda: Metastrongylidae) employing mitochondrial COI gene sequence data
72	Olinda – PE	Brazil	-8.00896	-34.8522	Acan	coxI	1	JX471056	JX471056=1	1	0			1												Monte,2012	Phylogenetic relationship of the Brazilian isolates of the rat lungworm Angiostrongylus cantonensis (Nematoda: Metastrongylidae) employing mitochondrial COI gene sequence data
73	Chiba, Chiba, Japan	Japan	35.6058	140.124	Acan	coxI	15	ac1 (15)=AB684358-63	AB684358=15	15	0							15								Tokiwa,2012	Phylogenetic relationships of rat lungworm, Angiostrongylus cantonensis, isolated from different geographical regions revealed widespread multiple lineages
74	Kawasaki, Kanagawa, Japan	Japan	35.5308	139.703	Acan	coxI	3	ac1 (3)=AB684358-63	AB684360=3	3	0							3								Tokiwa,2012	Phylogenetic relationships of rat lungworm, Angiostrongylus cantonensis, isolated from different geographical regions revealed widespread multiple lineages
75	Yokohama, Kanagawa, Japan	Japan	35.4437	139.638	Acan	coxI	4	ac1 (2)=AB684358-63, ac7 (2)=AB684375-77	AB684359=2, AB684377=2	4	0							2		2						Tokiwa,2012	Phylogenetic relationships of rat lungworm, Angiostrongylus cantonensis, isolated from different geographical regions revealed widespread multiple lineages
76	Minato-ku ,Tokyo, Japan	Japan	35.6892	139.69	Acan	coxI	2	ac1 (2)=AB684358-63	AB684361=2	2	0							2								Tokiwa,2012	Phylogenetic relationships of rat lungworm, Angiostrongylus cantonensis, isolated from different geographical regions revealed widespread multiple lineages
77	Hahajima Island, the OgasawaraIsland, Japan	Japan	26.6341	142.171	Acan	coxI	5	ac5 (8)=AB684369-73	AB684371=5	5	0			5												Tokiwa,2012	Phylogenetic relationships of rat lungworm, Angiostrongylus cantonensis, isolated from different geographical regions revealed widespread multiple lineages
78	Chichijima Island, the Ogasawara Island, Japan	Japan	27.0751	142.212	Acan	coxI	2	ac5 (2)=AB684369-73	AB684372=2	2	0			2												Tokiwa,2012	Phylogenetic relationships of rat lungworm, Angiostrongylus cantonensis, isolated from different geographical regions revealed widespread multiple lineages
79	Chichijima Island, the Ogasawara Island, Japan	Japan	27.0751	142.212	Acan	coxI	6	ac5 (6)=AB684369-73	AB684373=6	6	0			6												Tokiwa,2012	Phylogenetic relationships of rat lungworm, Angiostrongylus cantonensis, isolated from different geographical regions revealed widespread multiple lineages
80	Sendai, Miyagi, Japan	Japan	38.274	140.875	Acan	coxI	4	ac7 (4)=AB684375-77	AB684375=4	4	0									4						Tokiwa,2012	Phylogenetic relationships of rat lungworm, Angiostrongylus cantonensis, isolated from different geographical regions revealed widespread multiple lineages
81	Kanazawa, Ishikawa, Japan	Japan	36.595	136.622	Acan	coxI	4	ac2 (3)=AB684364-66, ac3(1)=AB684367	AB684366=3, AB684367=1	4	0							3			1					Tokiwa,2012	Phylogenetic relationships of rat lungworm, Angiostrongylus cantonensis, isolated from different geographical regions revealed widespread multiple lineages
82	Nagoya, Aichi, Japan	Japan	35.1751	136.909	Acan	coxI	6	ac7 (6)=AB684375-77	AB684376=6	6	0									6						Tokiwa,2012	Phylogenetic relationships of rat lungworm, Angiostrongylus cantonensis, isolated from different geographical regions revealed widespread multiple lineages
83	Amamioshima Island, the Nansei Islands, Japan	Japan	28.2816	129.378	Acan	coxI	4	ac1 (4)=AB684358-63	AB684362=4	4	0							4								Tokiwa,2012	Phylogenetic relationships of rat lungworm, Angiostrongylus cantonensis, isolated from different geographical regions revealed widespread multiple lineages
84	Naha, Okinawa Island, the Nansei Islands, Japan	Japan	26.3375	127.781	Acan	coxI	10	ac5 (10)=AB684369-73	AB684369=10	10	0			10												Tokiwa,2012	Phylogenetic relationships of rat lungworm, Angiostrongylus cantonensis, isolated from different geographical regions revealed widespread multiple lineages
85	Nanjo, Okinawa Island, the Nansei Islands, Japan	Japan	26.3375	127.781	Acan	coxI	1	ac5 (1)=AB684369-73	AB684370=1	1	0			1												Tokiwa,2012	Phylogenetic relationships of rat lungworm, Angiostrongylus cantonensis, isolated from different geographical regions revealed widespread multiple lineages
86	Taichung, Taiwan	China	24.2283	120.934	Acan	coxI	4	ac1 (4)=AB684358-63	AB684363=4	4	0							4								Tokiwa,2012	Phylogenetic relationships of rat lungworm, Angiostrongylus cantonensis, isolated from different geographical regions revealed widespread multiple lineages
87	Shenzhen, Guangdong, China	China	22.5436	114.058	Acan	coxI	3	ac2 (3)=AB684364-66	AB684365=3	3	0							3								Tokiwa,2012	Phylogenetic relationships of rat lungworm, Angiostrongylus cantonensis, isolated from different geographical regions revealed widespread multiple lineages
88	Wenzhou, Zhejiang, China	China	27.9836	120.726	Acan	coxI	2	ac6 (2)=AB684374	AB684374=2	2	0									2						Tokiwa,2012	Phylogenetic relationships of rat lungworm, Angiostrongylus cantonensis, isolated from different geographical regions revealed widespread multiple lineages
89	Lianjiang, Fujian, China	China	26.2052	119.521	Acan	coxI	4	ac2 (3)=AB684364-66	AB684364=4	4	0							4								Tokiwa,2012	Phylogenetic relationships of rat lungworm, Angiostrongylus cantonensis, isolated from different geographical regions revealed widespread multiple lineages
90	Bangkok, Thailand	Thailand	13.7228	100.476	Acan	coxI	2	ac4 (2)=AB684368	AB684368=2	2	0	2														Tokiwa,2012	Phylogenetic relationships of rat lungworm, Angiostrongylus cantonensis, isolated from different geographical regions revealed widespread multiple lineages
91	Kamphaeng Phet,Thailand	Thailand	16.4828	99.5227	Acan	coxI	1	KU934245	KU934245=1	1	0	1														Vitta,2016	Phylogeny of Angiostrongylus cantonensis in Thailand based on Cytochrome C oxidase subunit I gene sequence
92	Phetchabun,Thailand	Thailand	16.3017	101.119	Acan	coxI	2	KU934243,KU934244	KU934243=1, KU934244=1	2	0	2														Vitta,2016	Phylogeny of Angiostrongylus cantonensis in Thailand based on Cytochrome C oxidase subunit I gene sequence
93	Tak,Thailand	Thailand	16.8839	99.1259	Acan	coxI	1	KU934239	KU934239=1	1	0	1														Vitta,2016	Phylogeny of Angiostrongylus cantonensis in Thailand based on Cytochrome C oxidase subunit I gene sequence
94	Kalasin,Thailand	Thailand	16.4314	103.506	Amal	coxI	2	KU934241,KU934242	KU934241=1, KU934242=1	2	0													2		Vitta,2016	Phylogeny of Angiostrongylus cantonensis in Thailand based on Cytochrome C oxidase subunit I gene sequence
95	Kamphaeng Phet,Thailand	Thailand	16.4828	99.5227	Amal	coxI	2	KU934246,KU934247	KU934246=1, KU934247=1	2	0													2		Vitta,2016	Phylogeny of Angiostrongylus cantonensis in Thailand based on Cytochrome C oxidase subunit I gene sequence
96	Phitsanulok,Thailand	Thailand	16.817	100.257	Amal	coxI	1	KU934237	KU934237=1	1	0													1		Vitta,2016	Phylogeny of Angiostrongylus cantonensis in Thailand based on Cytochrome C oxidase subunit I gene sequence
97	Tak,Thailand	Thailand	16.8839	99.1259	Amal	coxI	2	KU934238,KU934240	KU934238=1, KU934240=1	2	0													2		Vitta,2016	Phylogeny of Angiostrongylus cantonensis in Thailand based on Cytochrome C oxidase subunit I gene sequence
98	Taoyuan,Taiwan	China	24.9936	121.301	Acan	coxI				0	0															Lee,2014	Sequence analysis in partial genes of five isolates of Angiostrongyluscantonensis from Taiwan and biological comparison in infectivity andpathogenicity between two strains
99	Nantou,Taiwan	China	23.961	120.972	Acan	coxI				0	0															Lee,2014	Sequence analysis in partial genes of five isolates of Angiostrongyluscantonensis from Taiwan and biological comparison in infectivity andpathogenicity between two strains
100	Pingtung,Taiwan	China	22.6559	120.47	Acan	coxI				0	0															Lee,2014	Sequence analysis in partial genes of five isolates of Angiostrongyluscantonensis from Taiwan and biological comparison in infectivity andpathogenicity between two strains
101	Hualien,Taiwan	China	23.9911	121.611	Amal	coxI	6	KF591126	KF591126=6	6	0													6		Lee,2014	Sequence analysis in partial genes of five isolates of Angiostrongyluscantonensis from Taiwan and biological comparison in infectivity andpathogenicity between two strains
102	Kaohsiung,Taiwan	China	22.6273	120.301	Acan	coxI				0	0															Lee,2014	Sequence analysis in partial genes of five isolates of Angiostrongyluscantonensis from Taiwan and biological comparison in infectivity andpathogenicity between two strains
103	Lianjiang, Fujian, China	China	26.2052	119.521	Acan	complete	1	GQ398121	GQ398121=1	1	0							1								Lv,2012	The complete mitochondrial genome of the rodent intra-arterial nematodes Angiostrongylus cantonensis and Angiostrongylus costaricensis
104	Brazil: Cariacica, Espirito Santo state	Brazil	-20.2643	-40.4204	Acan	coxI	1	GU138111	GU138111=1	1	0			1												Caldeira,2009	Direct submission
105	Brazil: Cariacica, Espirito Santo state	Brazil	-20.2643	-40.4204	Acan	coxI	1	GU138110	GU138110=1	1	0			1												Caldeira,2009	Direct submission
106	Brazil: Cariacica, Espirito Santo state	Brazil	-20.2643	-40.4204	Acan	coxI	1	GU138109	GU138109=1	1	0			1												Caldeira,2009	Direct submission
107	Brazil: Cariacica, Espirito Santo state	Brazil	-20.2643	-40.4204	Acan	coxI	1	GU138108	GU138108=1	1	0			1												Caldeira,2009	Direct submission
108	Japan: Akita University	Japan	39.7309	140.151	Acan	coxI	1	GU138107	GU138107=1	1	0			1												Caldeira,2009	Direct submission
109	Japan: Akita University	Japan	39.7309	140.151	Acan	coxI	1	GU138106	GU138106=1	1	0			1												Caldeira,2009	Direct submission
111	BH, China	China	21.5304	109.195	Acan	coxI&NADH1	5		see original file	5	0							5								Lv,2017	This study
112	BS, China	China	23.8914	106.635	Acan	coxI&NADH1	4		see original file	4	0							3	1							Lv,2017	This study
113	BY, China	China	23.2206	108.8	Acan	coxI&NADH1	4		see original file	4	0							4								Lv,2017	This study
114	CL, China	China	25.9313	119.629	Acan	coxI&NADH1&complete	5		see original file	5	0							5								Lv,2017	This study
115	DF, China	China	19.0535	108.652	Acan	coxI&NADH1&complete	7		see original file	7	0					6		1								Lv,2017	This study
116	GP, China	China	23.3969	110.071	Acan	coxI&NADH1	1		see original file	1	0								1							Lv,2017	This study
117	HD, China	China	23.3339	113.094	Acan	coxI&NADH1	5		see original file	5	0					3			2							Lv,2017	This study
118	HP, China	China	23.595	114.95	Acan	coxI&NADH1	1		see original file	1	0							1								Lv,2017	This study
119	JX, China	China	23.1548	106.467	Acan	coxI&NADH1	2		see original file	2	0							2								Lv,2017	This study
120	KP, China	China	22.3684	112.722	Acan	coxI&NADH1	4		see original file	4	0							4								Lv,2017	This study
121	LC, China	China	24.6666	109.16	Acan	coxI&NADH1	3		see original file	3	0							3								Lv,2017	This study
122	LF, China	China	22.9511	115.635	Acan	coxI&NADH1	4		see original file	4	0							4								Lv,2017	This study
123	LG, China	China	19.9077	109.686	Acan	coxI&NADH1	3		see original file	3	0					3										Lv,2017	This study
124	LH, China	China	24.3366	118.03	Acan	coxI&NADH1	5		see original file	5	0					2		3								Lv,2017	This study
125	LJ, China	China	26.2052	119.521	Acan	coxI&NADH1	4		see original file	4	0							1	3							Lv,2017	This study
126	LZ, China	China	20.8797	110.079	Acan	coxI&NADH1	1		see original file	1	0							1								Lv,2017	This study
127	MZ, China	China	22.6226	113.51	Acan	coxI&NADH1	5		see original file	5	0							5								Lv,2017	This study
128	NA, China	China	23.4533	117.097	Acan	coxI&NADH1&complete	6		see original file	6	0							5	1							Lv,2017	This study
129	PT, China	China	25.6163	119.73	Acan	coxI&NADH1	4		see original file	4	0							2	2							Lv,2017	This study
130	QX, China	China	23.6997	112.964	Acan	coxI&NADH1	3		see original file	3	0							3								Lv,2017	This study
131	QZ, China	China	19.0274	109.828	Acan	coxI&NADH1	4		see original file	4	0					2		2								Lv,2017	This study
132	RL, China	China	23.9477	97.7854	Acan	coxI&NADH1&complete	7		see original file	7	0	7														Lv,2017	This study
133	SC1, China	China	21.7373	112.781	Acan	coxI&NADH1	5		see original file	5	0							1	4							Lv,2017	This study
134	SC2, China	China	21.6333	112.771	Acan	coxI&NADH1	6		see original file	6	0							1	5							Lv,2017	This study
135	SC3, China	China	21.6613	112.802	Acan	coxI&NADH1&complete	6		see original file	6	0								6							Lv,2017	This study
136	SY, China	China	18.3333	109.433	Acan	coxI&NADH1&complete	5		see original file	5	0							5								Lv,2017	This study
137	TE, China	China	25.0002	107.167	Acan	coxI&NADH1	3		see original file	3	0								3							Lv,2017	This study
138	THAIF, Thailand	Thailand	16.777	102.273	Acan	coxI&NADH1	2		see original file	2	0			2												Lv,2017	This study
139	WC, China	China	21.4241	110.711	Acan	coxI&NADH1	4		see original file	4	0					1		3								Lv,2017	This study
140	WCH, China	China	19.6175	110.743	Acan	coxI&NADH1	4		see original file	4	0					4										Lv,2017	This study
141	WZ, China	China	23.4862	111.334	Acan	coxI&NADH1	4		see original file	4	0								4							Lv,2017	This study
142	XF, China	China	25.4112	114.854	Acan	coxI&NADH1	4		see original file	4	0							4								Lv,2017	This study
143	YD, China	China	21.8993	112.048	Acan	coxI&NADH1	4		see original file	4	0							4								Lv,2017	This study
144	ZX, China	China	26.0365	113.246	Acan	coxI&NADH1&complete	4		see original file	4	0							1			3					Lv,2017	This study
145	Bangkok, Thailand	Thailand	13.75	100.517	Amal	cytB	7	kx147380-6	KX147380=1, KX147381=1, KX147382=1, KX147383=1, KX147384=1, KX147385=1, KX147386=1	7	0													7		Dusitsittipon, 2016	Cryptic lineage diversity in the zoonotic pathogen Angiostrongylus cantonensis
146	Kanchanaburi, Thailand	Thailand	14.1156	99.1444	Acan	cytB	4	kx147387-90	KX147387=1, KX147388=1, KX147389=1, KX147390=1	4	0	4														Dusitsittipon, 2016	Cryptic lineage diversity in the zoonotic pathogen Angiostrongylus cantonensis
147	Lop Buri, Thailand		14.8558	100.99	Amal	cytB	3	kx147391-3	kx147391=1, kx147392=1, kx147393=1	3	0													3		Dusitsittipon, 2016	Cryptic lineage diversity in the zoonotic pathogen Angiostrongylus cantonensis
148	Maha Sarakham, Thailand	Thailand	16.0383	103.119	Acan	cytB	0			0	0															Dusitsittipon, 2016	Cryptic lineage diversity in the zoonotic pathogen Angiostrongylus cantonensis
149	Nan, Thailand	Thailand	19.3872	100.876	Acan	cytB	1	kx147394	kx147394=1	1	0								1							Dusitsittipon, 2016	Cryptic lineage diversity in the zoonotic pathogen Angiostrongylus cantonensis
150	Nakhon Si Thammarat, Thailand	Thailand	8.66667	99.9317	Acan	cytB				0	0															Dusitsittipon, 2016	Cryptic lineage diversity in the zoonotic pathogen Angiostrongylus cantonensis
151	Prachuap Khiri Khan, Thailand	Thailand	12.395	99.9167	Amal	cytB	7	kx147395-401	kx147395, kx147396=1, kx147397=1, kx147398=1, kx147399=1, kx1473400=1, kx147401=1	7	0													7		Dusitsittipon, 2016	Cryptic lineage diversity in the zoonotic pathogen Angiostrongylus cantonensis
152	Phitsanulok, Thailand	Thailand	16.8247	100.259	Acan	cytB	0			0	0															Dusitsittipon, 2016	Cryptic lineage diversity in the zoonotic pathogen Angiostrongylus cantonensis
153	Chanthaburi, Thailand	Thailand	12.6008	102.271	Amal	cytB	3	kx147402-4	KX147402=1, KX147403=1, KX147404=1	3	0													3		Dusitsittipon, 2016	Cryptic lineage diversity in the zoonotic pathogen Angiostrongylus cantonensis
154	Chiang Mai, Thailand	Thailand	18.7953	98.9986	Amal	cytB	20	kx147405-24	kx147405=1, kx147406=1, kx147407=1, kx147408=1, kx147409=1, kx147410=1, kx147411=1, kx147412=1, kx147413=1, kx147414=1, kx147415=1, kx147416=1, kx147417=1, kx147418=1, kx147419=1, kx147420=1, kx147421=1, kx147422=1, kx147423=1, kx147424=1	20	0													20		Dusitsittipon, 2016	Cryptic lineage diversity in the zoonotic pathogen Angiostrongylus cantonensis
155	Nakhon Phanom, Thailand	Thailand	17.4069	104.781	Acan	cytB	13	kx147425-37	kx147425=1, kx147426=1, kx147427=1, kx147428=1, kx147429=1, kx147430=1, kx147431=1, kx147432=1, kx147433=1, kx147434=1, kx147435=1, kx147436=1, kx147437=1	13	0								13							Dusitsittipon, 2016	Cryptic lineage diversity in the zoonotic pathogen Angiostrongylus cantonensis
156	Narathiwat, Thailand	Thailand	6.41667	101.817	Amal	cytB	2	kx147438-9	KX147438=1, KX147439=1	2	0													2		Dusitsittipon, 2016	Cryptic lineage diversity in the zoonotic pathogen Angiostrongylus cantonensis
157	Nong Khai, Thailand	Thailand	17.8681	102.744	Amal	cytB	6	kx147440-5	kx147440=1, kx147441=1, kx147442=1, kx147443=1, kx147444=1, kx147445=1	6	0													6		Dusitsittipon, 2016	Cryptic lineage diversity in the zoonotic pathogen Angiostrongylus cantonensis
158	Phang Nga, Thailand	Thailand	8.46444	98.5317	Amal	cytB	13	kx147446-58	kx147446=1, kx147447=1, kx147448=1, kx147449=1, kx147450=1, kx147451=1, kx147452=1, kx147453=1, kx147454=1, kx147455=1, kx147456=1, kx147457=1, kx147458=1	13	0													13		Dusitsittipon, 2016	Cryptic lineage diversity in the zoonotic pathogen Angiostrongylus cantonensis
159	Ranong, Thailand	Thailand	9.96194	98.6389	Amal	cytB	6	kx147459-64	kx147459=1, kx147460=1, kx147461=1, kx147462=1, kx147463=1, kx147464=1	6	0													6		Dusitsittipon, 2016	Cryptic lineage diversity in the zoonotic pathogen Angiostrongylus cantonensis
160	Khon Kaen, Thailand	Thailand	16.4333	102.833	Amal	cytB	1	kx147465	kx147465=1	1	0													1		Dusitsittipon, 2016	Cryptic lineage diversity in the zoonotic pathogen Angiostrongylus cantonensis
161	Toul, Cambodia	Cambodia	11.5219	104.994	Acan	coxI	5	KY779736	KY779736=5	5	0				5											Lv,2017	This study
162	Hue, Vietnam	Vietnam	16.4593	107.611	Acan	coxI	5	KY779737	KY779737=5	5	0						5									Lv,2017	This study
163	Hung Yen, Vietnam	Vietnam	20.9589	106.015	Acan	coxI	5	KY779735	KY779735=5	5	0								5							Lv,2017	This study
164	Bac Ninh, Vietnam	Vietnam	21.1063	105.942	Acan	coxI	4	KY779738	KY779738=4	4	0							4								Lv,2017	This study
165	Yambaru, Japan	Japan	26.7368	128.172	Acan	coxI	1	AB699589	AB699589=1	1	0			1												Nakaya, 2013	ケナガネズミ (Diplothrix legata) における広東住血線虫 (Angiostrongylus cantonensis) 感染の初記録
169	Taipei, Taiwan	China	25.0329	121.565	Acan	complete	1	AP017672	AP017672=1	1	0			1												Kikuchi,2016	personal communication (http://parasite.wormbase.org/Angiostrongylus_cantonensis_prjeb493/Info/Index/)
171	Japan:Kagoshima, Amami-Oshima	Japan	28.3782	129.496	Acan	coxI	4	LC515249	LC515249=4	4	0							4								Tokiwa,T 2020	Alien parasitic infections in the endangered Ryukyu long-furred rat (Diplothrix legata) on Amami-Oshima Island, Japan
172	Queensland, Brisbane，Australia	Australia	-28.2238	153.271	Acan	coxI	1	MW898236	MW898236=1	1	0			1												Slapeta,J，2019	Using cerebrospinal fluid to confirm Angiostrongylus cantonensis as the cause of canine neuroangiostrongyliasis in Australia where A. cantonensis and Angiostrongylus mackerrasae co-exist
173	New South Wales, Sydney，Australia	Australia	-33.7609	151.12793	Acan	coxI	10	MW898227-35; MK570631	MW898227=1, MW898228=1, MW898229=1, MW898230=1, MW898231=1, MW898232=1, MW898233=1, MW898234=1, MW898235=1, MK570631=1	10	0			10												Slapeta,J，2019	Using cerebrospinal fluid to confirm Angiostrongylus cantonensis as the cause of canine neuroangiostrongyliasis in Australia where A. cantonensis and Angiostrongylus mackerrasae co-exist
174	Ecuador	Ecuador	-1.38955	-78.438	Acan	coxI	11	MW391020, MW390965-74	MW391020=1, MW390965=1, MW390966=1, MW390967=1, MW390968=1, MW390969=1, MW390970=1, MW390971=1, MW390972=1, MW390973=1, MW390974=1	11	0			11												Solorzano,L.F2020	Genetic characterization of Angiostrongylus cantonensis isolates from different regions of Ecuador173
175	Satun,Thailand	Thailand	6.61601	100.065	Amal	Large&Small	18	MT406314-MT406331/ MT397115-MT397132	MT406314=1, MT406315=1, MT406316=1, MT406317=1, MT406318=1, MT406319=1, MT406320=1, MT406321=1, MT406322=1, MT406323=1, MT406324=1, MT406325=1, MT406326=1, MT406327=1, MT406328=1, MT406329=1, MT406330=1, MT406331=1	18	0													18		Chan,A.2020	Mitochondrial ribosomal genes as novel genetic markers for discrimination of closely related species in the Angiostrongylus cantonensis lineage
176	Narathiwat,Thailand	Thailand	6.41391	101.809	Amal	Large&Small	17	MT406297-MT406313/ MT397098-MT397114	MT406297= 1, MT406298= 1, MT406299= 1, MT406300= 1, MT406301= 1, MT406302= 1, MT406303= 1, MT406304= 1, MT406305= 1, MT406306= 1, MT406307= 1, MT406308= 1, MT406309= 1, MT406310= 1, MT406311= 1, MT406312= 1, MT406313= 1	17	0													17		Chan,A.2020	Mitochondrial ribosomal genes as novel genetic markers for discrimination of closely related species in the Angiostrongylus cantonensis lineage
177	Bangkok,Thailand	Thailand	13.7255	100.569	Amal	Large&Small	11	MT406286-MT406296/ MT397087-MT397097	MT406286= 1, MT406287= 1, MT406288= 1, MT406289= 1, MT406290= 1, MT406291= 1, MT406292= 1, MT406293= 1, MT406294= 1, MT406295= 1, MT406296= 1	11	0													11		Chan,A.2020	Mitochondrial ribosomal genes as novel genetic markers for discrimination of closely related species in the Angiostrongylus cantonensis lineage
178	Phayao,Thailand	Thailand	19.2423	99.85971	Acan	Large&Small	10	MT406274-MT406283/ MT397075-MT397084	MT406274= 1, MT406275= 1, MT406276= 1, MT406277= 1, MT406278= 1, MT406279= 1, MT406280= 1, MT406281= 1, MT406282= 1, MT406283= 1	10	0	8				2										Chan,A.2020	Mitochondrial ribosomal genes as novel genetic markers for discrimination of closely related species in the Angiostrongylus cantonensis lineage
178	Phayao,Thailand	Thailand	19.2423	99.85971	Amal	Large&Small	4	MT406272-MT406273/ MT397073-MT397074； MT406284-MT406285/ MT397085-MT397086	MT406272= 1, MT406273= 1, MT406284= 1, MT406285= 1	4	0													4		Chan,A.2020	Mitochondrial ribosomal genes as novel genetic markers for discrimination of closely related species in the Angiostrongylus cantonensis lineage
179	Thailand	Thailand	16.4624	101.102	Amal	Large&Small	3	MT151896-MT151898/MT135079-81	MT135079=1, MT135080=1, MT135081=1	3	0													3		Chan,A.2020	Evaluation and utility of mitochondrial ribosomal genes for molecular systematics of parasitic nematodes
179	Thailand	Thailand	16.4624	101.102	Acan	Large&Small	2	MT151899-MT151900/MT135082-83	MT135082, MT135083	2	0			2												Chan,A.2020	Evaluation and utility of mitochondrial ribosomal genes for molecular systematics of parasitic nematodes
180	Macapa,Amapa state,Brazil	Brazil	0.035574	-51.0705	Acan	coxI	3	MN994436-38	MN994436=1, MN994437=1, MN994438=1	3	0			3												Barbosa,2020	Infection by Angiostrongylus cantonensis in both humans and the snail Achatina (Lissachatina) fulica in the city of Macapá, in the Amazon Region of Brazil
182	Brisbane,Queensland,Australia	Australia	-27.462	153.02	Amac	complete	1	NC_046586/MN793157	MN793157=1	1	0														1	Slapeta,J,2020	The mitochondrial genome of Angiostrongylus mackerrasae is distinct from A. cantonensis and A. malaysiensis
183	Bundamba Creek, Queensland,Australia	Australia	-27.606	152.808	Acan	coxI	1	MN814828	MN814828=1	1	0			1												Slapeta,J,2020	The mitochondrial genome of Angiostrongylus mackerrasae is distinct from A. cantonensis and A. malaysiensis
184	St Lucia,Queensland,Australia	Australia	-27.5008	153.014	Acan	coxI	1	MN814827	MN814827=1	1	0			1												Slapeta,J,2020	The mitochondrial genome of Angiostrongylus mackerrasae is distinct from A. cantonensis and A. malaysiensis
185	Beerwah,Queensland,Australia	Australia	-26.8588	152.961	Acan	coxI	1	MN814826	MN814826=1	1	0			1												Slapeta,J,2020	The mitochondrial genome of Angiostrongylus mackerrasae is distinct from A. cantonensis and A. malaysiensis
186	Ben Bennett Reserve, Queensland	Australia	-26.7967	153.122	Amac	coxI	2	MN814824-25	MN814824=1, MN814825=1	2	0														2	Slapeta,J,2020	The mitochondrial genome of Angiostrongylus mackerrasae is distinct from A. cantonensis and A. malaysiensis
187	Peachester,Queensland,Australia	Australia	-26.8455	152.884	Amac	coxI	1	MN814823	MN814823=1	1	0														1	Slapeta,J,2020	The mitochondrial genome of Angiostrongylus mackerrasae is distinct from A. cantonensis and A. malaysiensis
188	Beerwah,Queensland,Australia	Australia	-26.8588	152.961	Amac	coxI	2	MN814821-22	MN814821=1, MN814822=1	2	0														2	Slapeta,J,2020	The mitochondrial genome of Angiostrongylus mackerrasae is distinct from A. cantonensis and A. malaysiensis
189	Srinagarind Hospital, Khon Kaen University, Khon Kaen, Thailand	Thailand	16.4624	101.102	Acan	coxI	2	MK516736, MK516735	MK516736=1, MK516735=1	2	0	1					1									Boonroumkaew,P	Two Ocular Angiostrongyliasis Cases in Thailand with Molecular Identification of Causative Parasite Species
191	Chaiyaphum	Thailand	15.8068	102.032	Acan	coxI	16	MK734431-46	MK734431=1, MK734432=1, MK734433=1, MK734434=1, MK734435=1, MK734436=1, MK734437=1, MK734438=1, MK734439=1, MK734440=1, MK734441=1, MK734442=1, MK734443=1, MK734444=1, MK734445=1	16	0	16														Dumidae,A,2019	Genetic characterization of Angiostrongylus larvae and their intermediate host, Achatina fulica, in Thailand
191	Chaiyaphum	Thailand	15.8068	102.032	Acan	cytB	10	MK858275-MK858284	both cox1 and cytb for the ten specimens	0																Dumidae,A,2019	Genetic characterization of Angiostrongylus larvae and their intermediate host, Achatina fulica, in Thailand
192	Balearic Islands, Majorca,Spain	Spain	39.5321	2.56337	Acan	coxI	3	MN227185	MN227185=3	3	0			3												Jurado-Rivera,J.A.2018	Angiostrongylus cantonensis in North African hedgehogs as vertebrate hosts, Mallorca, Spain, October 2018
193	Barra dos Coqueiros, Sergipe，Brazil	Brazil	-10.825	-36.9463	Acan	coxI	1	MH547424	MH547424=1	1	0			1												Ramos-de-Souza,J2018	First records of molluscs naturally infected with Angiostrongylus cantonensis (Nematoda: Metastrongyloidea) in Northeastern Brazil, including new global records of natural intermediate hosts
193	Barra dos Coqueiros, Sergipe，Brazil	Brazil	-10.825	-36.9463	Acan	coxI	1	MH511542	MH511542=1					1												Ramos-de-Souza,J2018	First records of molluscs naturally infected with Angiostrongylus cantonensis (Nematoda: Metastrongyloidea) in Northeastern Brazil, including new global records of natural intermediate hosts
193	Sao Cristovao, Sergipe，Brazil	Brazil	-10.9327	-37.1074	Acan	coxI	1	MH511540	MH511540=1	1	0			1												Ramos-de-Souza,J2018	First records of molluscs naturally infected with Angiostrongylus cantonensis (Nematoda: Metastrongyloidea) in Northeastern Brazil, including new global records of natural intermediate hosts
193	Aracaju, Sergipe，Brazil	Brazil	-10.9749	-37.1046	Acan	coxI	1	MH511541	MH511541=1	1	0			1												Ramos-de-Souza,J2018	First records of molluscs naturally infected with Angiostrongylus cantonensis (Nematoda: Metastrongyloidea) in Northeastern Brazil, including new global records of natural intermediate hosts
193	Nossa Senhora do Socorro, Sergipe，Brazil	Brazil	-10.8386	-37.0542	Acan	coxI	1	MH511539	MH511539=1	1	0			1												Ramos-de-Souza,J2018	First records of molluscs naturally infected with Angiostrongylus cantonensis (Nematoda: Metastrongyloidea) in Northeastern Brazil, including new global records of natural intermediate hosts
194	Fatu Hiva, Marquesas Islands, French Polynesia	French Polynesia	-17.6427	-149.435	Acan	complete	1	MK570632	MK570632=1	1	0			1												Červená,2019	Low diversity of Angiostrongylus cantonensis complete mitochondrial DNA sequences from Australia, Hawaii, French Polynesia and the Canary Islands revealed using whole genome next‑generation sequencing
195	Mosman (near Taronga Zoo), NSW, Australia	Australia	-33.8293	151.244	Acan	complete	1	MK570631	MK570631=1	1	0			1												Červená,2019	Low diversity of Angiostrongylus cantonensis complete mitochondrial DNA sequences from Australia, Hawaii, French Polynesia and the Canary Islands revealed using whole genome next‑generation sequencing
196	Hawaii, Hawaii Island, USA	USA	19.6309	-156.007	Acan	complete	1	MK570630	MK570630=1	1	0			1												Červená,2019	Low diversity of Angiostrongylus cantonensis complete mitochondrial DNA sequences from Australia, Hawaii, French Polynesia and the Canary Islands revealed using whole genome next‑generation sequencing
197	Tenerife, Canary Islands, Spain	Spain	28.2916	-16.6291	Acan	complete	1	MK570629	MK570629=1	1	0			1												Červená,2019	Low diversity of Angiostrongylus cantonensis complete mitochondrial DNA sequences from Australia, Hawaii, French Polynesia and the Canary Islands revealed using whole genome next‑generation sequencing
198	New Orleans, Louisiana, USA,	USA	29.9621	-90.0715	Acan	coxI	7	MH069730-36	MH069730=1, MH069731=1, MH069732=1, MH069733=1, MH069734=1, MH069735=1, MH069736=1	7	0			7												Rael,R.C,2018	Rat Lungworm Infection in Rodents across Post-Katrina New Orleans, Louisiana, USA
199	Guangzhou, China	China	23.1167	113.25	Acan	cytB	45	MG773282-323	MG773285=1,MG773282=36,MG773286=3, MG773284=4, MG773283=1	45	0					3		37	1				4			Peng,J.,2017	Phylogeography of Angiostrongylus cantonensis (Nematoda: Angiostrongylidae) in southern China and some surrounding areas
199	Zhuhai. China	China	22.2667	113.567	Acan	cytB	40	MG773282-323	MG773282=37, MG773287=1, MG773288=2	40	0							37					3			Peng,J.,2017	Phylogeography of Angiostrongylus cantonensis (Nematoda: Angiostrongylidae) in southern China and some surrounding areas
199	Xiamen, China	China	24.4833	118.083	Acan	cytB	37	MG773282-323	MG773282=28, MG773299=6, MG773298=2, MG773300=1	37	0							28					9			Peng,J.,2017	Phylogeography of Angiostrongylus cantonensis (Nematoda: Angiostrongylidae) in southern China and some surrounding areas
199	Fangchenggang, China	China	21.6833	108.35	Acan	cytB	39	MG773282-323	MG773297=5,MG773282=34	39	0							39								Peng,J.,2017	Phylogeography of Angiostrongylus cantonensis (Nematoda: Angiostrongylidae) in southern China and some surrounding areas
199	Baise, China	China	23.9	106.617	Acan	cytB	40	MG773282-323	MG773282=30,MG773301=10	40	0							40								Peng,J.,2017	Phylogeography of Angiostrongylus cantonensis (Nematoda: Angiostrongylidae) in southern China and some surrounding areas
199	Hekou, China	China	24.25	106.283	Acan	cytB	44	MG773282-323	MG773282=2, MG773292=7, MG773293=14, MG773291=17, MG773294=1, MG773296=2, MG773295=1	44	0							2	4				38			Peng,J.,2017	Phylogeography of Angiostrongylus cantonensis (Nematoda: Angiostrongylidae) in southern China and some surrounding areas
199	Wenchang, China	China	19.618	110.759	Acan	cytB	43	MG773282-323	MG773286=29. MG773289=14	43	0					43										Peng,J.,2017	Phylogeography of Angiostrongylus cantonensis (Nematoda: Angiostrongylidae) in southern China and some surrounding areas
199	Sanya, China	China	18.25	109.517	Acan	cytB	31	MG773282-323	MG773290=4, MG773282=27	31	0							31								Peng,J.,2017	Phylogeography of Angiostrongylus cantonensis (Nematoda: Angiostrongylidae) in southern China and some surrounding areas
199	New Taipei	China	25.05	121.517	Acan	cytB	40	MG773282-323	MG773303=1, MG773305=1, MG773302=33, MG773304=4, MG773306=1	40	0			1				39								Peng,J.,2017	Phylogeography of Angiostrongylus cantonensis (Nematoda: Angiostrongylidae) in southern China and some surrounding areas
199	Taichung	China	24.15	120.683	Acan	cytB	39	MG773282-323	MG773302=37, MG773304=2	39	0							39								Peng,J.,2017	Phylogeography of Angiostrongylus cantonensis (Nematoda: Angiostrongylidae) in southern China and some surrounding areas
199	Kaohsiung	China	22.6167	120.283	Acan	cytB	42	MG773282-323	MG773302=3, MG773312=1, MG773304=1, MG773313=1, MG773310=1, MG773308=1, MG773306=23, MG773311=1, MG773307=2, MG773309=8	42	0			34				8								Peng,J.,2017	Phylogeography of Angiostrongylus cantonensis (Nematoda: Angiostrongylidae) in southern China and some surrounding areas
199	Hualien	China	23.9667	120.6	Amal	cytB	40	MG773282-323	MG773314=40	40	0													40		Peng,J.,2017	Phylogeography of Angiostrongylus cantonensis (Nematoda: Angiostrongylidae) in southern China and some surrounding areas
199	Vientiane, Laos	Laos	17.9667	102.617	Acan&Amal	cytB	40	MG773282-323	[Acan] MG773316=3, MG773321=1, MG773320=3, MG773315=7, MG773322=1, MG773323=1 [Amal]: MG773317=4, MG773318=19, MG773319=1	40	0	4							9				3	24		Peng,J.,2017	Phylogeography of Angiostrongylus cantonensis (Nematoda: Angiostrongylidae) in southern China and some surrounding areas
200	Trat, Thailand	Thailand	12.2428	102.517	Acan	coxI	1	KY703435	KY703435=1	1	0		1													Eamsobhana,P,2017	Cytochrome c oxidase subunit I haplotype diversity of Angiostrongylus cantonensis (Nematoda: Angiostrongylidae)
200	Chantaburi,Thailand	Thailand	12.5989	102.101	Acan	coxI	1	KY703436	KY703436=1	1	0		1													Eamsobhana,P,2017	Cytochrome c oxidase subunit I haplotype diversity of Angiostrongylus cantonensis (Nematoda: Angiostrongylidae)
201	Nakhon Phanom,Thailand	Thailand	17.3873	104.782	Acan	coxI	1	KY703434	KY703434=1	1	0						1									Eamsobhana,P,2017	Cytochrome c oxidase subunit I haplotype diversity of Angiostrongylus cantonensis (Nematoda: Angiostrongylidae)
202	Ranong,Thailand	Thailand	9.9631	98.6425	Acan	coxI	1	KY703433	KY703433=1	1	0			1												Eamsobhana,P,2017	Cytochrome c oxidase subunit I haplotype diversity of Angiostrongylus cantonensis (Nematoda: Angiostrongylidae)
203	Kanchanaburi,Thailand	Thailand	14.0913	99.3906	Acan	coxI	1	KY439007	KY439007=1	1	0	1														Eamsobhana,P,2017	Cytochrome c oxidase subunit I haplotype diversity of Angiostrongylus cantonensis (Nematoda: Angiostrongylidae)
204	Samut Prakan,Thailand	Thailand	13.5959	100.602	Acan	coxI	1	KY439006	KY439006=1	1	0	1														Eamsobhana,P,2017	Cytochrome c oxidase subunit I haplotype diversity of Angiostrongylus cantonensis (Nematoda: Angiostrongylidae)
205	Phitsanulok,Thailand	Thailand	16.8208	100.265	Acan	coxI	2	KY4390004, KY4390005	KY439004=1, KY439005=1	2	0	2														Eamsobhana,P,2017	Cytochrome c oxidase subunit I haplotype diversity of Angiostrongylus cantonensis (Nematoda: Angiostrongylidae)
206	Mae Hong Son,Thailand	Thailand	19.3019	97.9646	Amal	coxI	1	KY439012	KY439012=1	1	0													1		Eamsobhana,P,2017	Cytochrome c oxidase subunit I haplotype diversity of Angiostrongylus cantonensis (Nematoda: Angiostrongylidae)
207	Tak,Thailand	Thailand	16.932	99.12	Amal	coxI	2	KY439010, KY439011	KY439010=1, KY439011=1	2	0													2		Eamsobhana,P,2017	Cytochrome c oxidase subunit I haplotype diversity of Angiostrongylus cantonensis (Nematoda: Angiostrongylidae)
208	Phang Nga,Thailand	Thailand	8.48052	98.4952	Amal	coxI	1	KY439009	KY439009=1	1	0													1		Eamsobhana,P,2017	Cytochrome c oxidase subunit I haplotype diversity of Angiostrongylus cantonensis (Nematoda: Angiostrongylidae)
209	Nong Khai,Thailand	Thailand	17.8757	102.743	Amal	coxI	1	KY439008	KY439008=1	1	0													1		Eamsobhana,P,2017	Cytochrome c oxidase subunit I haplotype diversity of Angiostrongylus cantonensis (Nematoda: Angiostrongylidae)
210	Athens, Georgia State, United States	USA	31.4287	-112.061	Acan	coxI	3	MF000735, MF000736	MF000735=2; MF000736=1	3	0			3												Dalton,M. 2017	Eosinophilic meningoencephalitis associated with rat lungworm (Angiostrongylus cantonensis) migration in two nine-banded armadillos (Dasypus novemcinctus) and an opossum (Didelphis virginiana) in the southeastern United States
211	AcPLK_TH, Phitsanulok, Thailand	Thailand	16.8247	100.259	Acan	coxI	1	OM541596	OM541596=1			1														Dumidae,2022	Direct submission
212	Japan	Japan			Acan	Small	1	ON747257	ON747257					1
